# Supplementary material for: Hyperactivation of mTOR/eIF4E Signaling Pathway Promotes the Production of Tryptophan‐To‐Phenylalanine Substitutants in EBV‐Positive Gastric Cancer
Source: Adv Sci (Weinh). 2024 Jul 12;11(35):2402284. doi: 10.1002/advs.202402284 (PMC11425274; doi:10.1002/advs.202402284)
Supplement: Supplementary file 2 — Supplementary Table S1 [file ADVS-11-2402284-s002.xlsx]

## Sheet: Supplementary Table S1
Supplementary Table S1. The differentially expressed genes between Ctrl and IFN-γ treated MKN45 cells.
Gene_ID	Gene_Name	Entrez_ID	Control_1	Control_2	Control_3	IFNG_1	IFNG_2	IFNG_3	Fold_Change	P_Val
ENSG00000206337	HCP5	10866,360158	0.396013	0.381925	0.387087	9.06464	8.55855	8.64539	22.5476	0
ENSG00000234745	HLA-B	3106	9.01844	7.64434	6.99389	141.986	144.884	142.974	18.1701	0
ENSG00000159403	C1R	715	1.16682	1.22825	0.92687	26.176	28.8315	29.1225	25.3255	0
ENSG00000204642	HLA-F	3134	1.94485	1.65596	1.59635	35.662	36.5911	34.1528	20.4739	0
ENSG00000137752	CASP1	834	0.772415	0.697283	0.67313	13.4009	12.5755	12.6019	18.0035	7.56758e-261
ENSG00000204592	HLA-E	3133	49.7494	59.3383	55.3327	712.604	748.923	728.447	13.3194	7.15692e-246
ENSG00000162654	GBP4	115361	0.326045	0.203779	0.216212	10.2659	10.6061	11.1743	42.9555	3.20028e-231
ENSG00000112715	VEGFA	7422	4.89164	5.45199	4.93645	40.1418	39.998	40.73	7.91029	7.41501e-225
ENSG00000135842	NIBAN1	116496	0.309163	0.304993	0.23653	5.43293	5.26282	5.36416	18.8788	1.91351e-224
ENSG00000025708	TYMP	1890,9997	3.16866	3.46556	3.83597	56.4672	55.3074	57.0195	16.1214	8.65541e-223
ENSG00000118777	ABCG2	9429	18.6049	17.9241	19.3671	1.13113	1.15539	1.32631	0.0646347	2.95966e-215
ENSG00000138496	PARP9	83666	3.29261	3.70456	3.2874	26.7758	28.4298	27.6356	8.05491	1.37463e-210
ENSG00000136826	KLF4	9314	6.62286	6.45287	6.12363	37.1367	36.7017	35.7625	5.70857	5.53289e-202
ENSG00000163840	DTX3L	151636	10.7136	12.0133	10.0476	84.1206	94.5627	92.657	8.27903	3.18421e-190
ENSG00000116285	ERRFI1	54206	15.2419	18.0538	17.1657	174.929	171.666	163.794	10.1145	7.40588e-188
ENSG00000115415	STAT1	6772	3.08047	3.74087	3.70434	40.8555	42.8852	41.9902	11.9452	4.58125e-180
ENSG00000204389	HSPA1A	3303	275.831	285.883	284.624	43.257	46.305	45.1118	0.159125	2.41863e-178
ENSG00000204388	HSPA1B	3304	231.979	240.123	230.989	37.3942	41.0416	40.2787	0.168847	2.75884e-173
ENSG00000143384	MCL1	4170	55.8865	61.7945	56.2967	336.042	334.41	346.119	5.84311	6.1558e-171
ENSG00000090339	ICAM1	3383	3.21809	3.56697	2.6253	32.0086	34.6839	33.2389	10.6193	2.91104e-170
ENSG00000073331	ALPK1	80216	0.69116	0.71699	0.575605	5.82693	6.20159	5.57807	8.87539	2.67272e-167
ENSG00000176046	NUPR1	26471	0.618461	1.0228	0.799797	27.5505	25.2671	23.9286	31.4397	4.5098e-163
ENSG00000182179	UBA7	7318	0.703045	0.691514	0.528569	8.06468	7.79875	7.88506	12.3489	6.83558e-159
ENSG00000228716	DHFR	1719	25.9943	25.4395	24.6168	4.97669	4.9127	5.00652	0.195868	8.71512e-156
ENSG00000106366	SERPINE1	5054	14.0496	14.8391	14.2539	74.2563	81.1415	78.5336	5.42228	2.93149e-154
ENSG00000115902	SLC1A4	6509	0.756705	0.86438	0.7789	6.85373	6.76511	6.62004	8.43292	2.43074e-153
ENSG00000204394	VARS1	7407	66.1961	64.4541	56.8201	13.4801	13.6937	13.4963	0.216941	3.49878e-152
ENSG00000100336	APOL4	80832	0.0750009	0.0657061	0.0764059	4.16615	4.4409	3.9612	57.8881	1.00152e-149
ENSG00000135318	NT5E	4907	19.6097	23.3316	21.0426	143.848	148.221	146.67	6.85704	4.89228e-147
ENSG00000159399	HK2	3099,29911,3741,3796	13.0679	15.8098	12.1599	105.225	108.256	111.888	7.92855	1.85126e-142
ENSG00000153885	KCTD15	79047	9.56432	9.3953	8.88444	36.8125	36.4514	37.7613	3.98739	5.508e-142
ENSG00000179583	CIITA	4261	0.230806	0.383232	0.346062	8.46429	9.429	9.67432	28.7132	4.23073e-140
ENSG00000125730	C3	718	4.81731	6.81414	4.73756	75.6536	86.9487	83.6772	15.0455	4.35337e-139
ENSG00000182326	C1S	716	1.63371	2.82433	2.37072	63.1046	65.7664	65.1163	28.4074	4.66121e-139
ENSG00000221963	APOL6	80830	3.39742	4.31315	3.04959	36.811	37.9576	40.2134	10.6859	8.6602e-137
ENSG00000101057	MYBL2	4605	133.705	132.159	127.083	32.9908	33.7365	33.791	0.255806	1.5839e-135
ENSG00000107731	UNC5B	219699	3.89217	5.53818	3.80616	59.2912	63.3638	63.39	14.0554	5.79603e-133
ENSG00000111801	BTN3A3	10384	1.7686	1.90832	1.42961	12.7408	13.5029	13.072	7.6991	3.59109e-131
ENSG00000173281	PPP1R3B	79660	1.33325	1.8633	1.42511	18.1735	20.0284	18.5743	12.2848	5.60762e-131
ENSG00000026950	BTN3A1	11119	6.05429	6.60524	5.14201	34.8193	35.8835	35.4201	5.96145	5.71272e-131
ENSG00000143847	PPFIA4	8497	0.582955	0.764769	0.65098	6.69439	6.76092	7.13477	10.3017	3.886e-130
ENSG00000117226	GBP3	2635,51062	1.40997	2.34528	2.0842	44.7902	47.0283	43.4977	23.1728	1.9688e-129
ENSG00000143799	PARP1	142	36.1473	35.7824	33.5674	9.48244	9.76416	9.80759	0.275403	3.75479e-128
ENSG00000168394	TAP1	6890,23541	8.04422	12.2344	11.6737	189.121	197.775	198.866	18.3324	1.39225e-126
ENSG00000151651	ADAM8	101	1.44909	1.75048	1.23789	13.949	14.7948	14.2222	9.68257	3.65494e-126
ENSG00000166750	SLFN5	162394	2.3953	2.66865	1.95037	16.8781	16.7751	17.1591	7.24407	7.0519e-125
ENSG00000130829	DUSP9	1852	25.6977	23.7056	24.6912	4.35201	4.65773	4.45842	0.18177	8.51197e-125
ENSG00000100342	APOL1	8542	1.63837	2.49673	2.10071	31.4048	32.3268	34.994	15.832	5.48168e-123
ENSG00000125538	IL1B	3553	0.555608	0.458373	0.512216	6.543	6.44179	6.25111	12.6038	1.82472e-122
ENSG00000125347	IRF1	3659	2.08566	3.3202	2.90734	47.2873	50.548	50.4174	17.8334	6.58611e-122
ENSG00000059728	MXD1	4084	1.79473	1.75849	1.42419	10.2975	11.8957	11.0265	6.67407	4.74762e-120
ENSG00000204525	HLA-C	3107	41.4006	45.1829	52.5126	414.551	409.315	403.975	8.82728	7.31008e-120
ENSG00000261888	ENSG00000261888		0.132645	0.202117	0.186566	5.45546	6.34661	6.16102	34.4564	1.21767e-118
ENSG00000146242	TPBG	7162	18.2881	20.8657	19.7495	102.608	103.22	99.583	5.18496	7.32444e-118
ENSG00000196497	IPO4	79711	32.3632	34.1672	30.6182	7.63513	7.59267	7.66561	0.235653	1.88979e-117
ENSG00000172379	ARNT2	9915	1.01498	1.3522	1.12381	10.1538	10.4286	10.5784	8.9261	1.16986e-116
ENSG00000156273	BACH1	571,83990	3.30133	3.38817	2.82185	14.101	15.0655	14.4478	4.58549	7.52884e-116
ENSG00000206503	HLA-A	3105	42.8923	47.4413	55.709	491.645	450.652	484.746	9.77142	9.67702e-116
ENSG00000071575	TRIB2	28951	2.87107	2.59796	2.35842	12.7567	12.9608	13.4036	4.99793	1.55382e-115
ENSG00000080854	IGSF9B	22997	0.162133	0.156344	0.124124	1.31546	1.32859	1.3404	9.00234	2.52818e-115
ENSG00000170689	HOXB9	3219	3.39198	3.02643	2.96347	16.5897	17.3139	15.9501	5.31383	8.04982e-115
ENSG00000129226	CD68	968	6.5697	5.79699	5.10768	33.8717	32.1697	34.3358	5.74426	9.28548e-115
ENSG00000196557	CACNA1H	8912	0.5302	0.664932	0.472458	5.61225	6.2923	5.55858	10.4721	9.46144e-115
ENSG00000104765	BNIP3L	665	11.3539	11.921	11.368	44.4261	46.5058	46.1083	3.9558	1.07867e-114
ENSG00000125826	RBCK1	10616	5.42546	6.45927	6.72854	48.5288	47.1818	47.9591	7.71867	2.32125e-114
ENSG00000041353	RAB27B	5874	1.77343	1.75108	1.4954	8.16008	7.99701	8.04554	4.82133	3.85383e-114
ENSG00000265972	TXNIP	10628	10.2226	6.75305	5.20833	157.585	162.937	150.419	21.2288	6.42911e-114
ENSG00000123416	TUBA1B	10376	884.645	859.547	948.132	173.129	172.322	176.532	0.193878	1.66184e-113
ENSG00000172081	MOB3A	126308	6.7079	5.8114	5.65332	27.0415	27.6887	25.7857	4.43061	1.66879e-112
ENSG00000105447	GRWD1	83743	19.1344	19.0225	16.6037	4.11183	4.27622	4.28308	0.231391	7.1489e-112
ENSG00000181381	DDX60L	91351	1.65568	1.88745	1.62299	8.57003	9.08433	9.33578	5.22445	2.81864e-111
ENSG00000119950	MXI1	4601	4.99028	4.89194	5.00281	21.5391	22.2109	20.2731	4.30118	3.91209e-111
ENSG00000111432	FZD10	11211	3.17314	2.94048	2.72016	13.8369	14.2966	13.5143	4.71461	8.46974e-111
ENSG00000104419	NDRG1	10397	14.7436	23.5822	21.1386	313.455	330.402	314.657	16.1191	5.21402e-110
ENSG00000166123	GPT2	84706	9.80725	10.1517	9.79324	35.994	35.9902	35.5878	3.6156	9.39375e-109
ENSG00000177000	MTHFR	4524	1.21232	1.44743	1.07566	8.20453	8.77993	8.77556	6.89617	2.66682e-108
ENSG00000159167	STC1	6781	5.28157	8.92826	5.77348	117.298	123.587	119.224	18.0204	2.86817e-108
ENSG00000182885	ADGRG3	222487	0.978825	1.26839	1.17128	11.0454	10.9937	10.644	9.56069	1.3662e-107
ENSG00000213928	IRF9	10379	0.953247	0.927252	0.829608	7.34162	8.51589	9.90912	9.50761	2.00597e-107
ENSG00000113916	BCL6	604	3.48007	4.27742	2.94135	29.0943	33.5929	31.4971	8.80323	2.26196e-107
ENSG00000106070	GRB10	2887	6.02962	6.21515	5.47182	20.7437	22.361	21.717	3.65881	2.48923e-107
ENSG00000165949	IFI27	3429	0.63686	0.615498	0.950916	14.9385	14.0411	16.3395	20.569	2.0578e-106
ENSG00000142178	SIK1	150094,102724428	18.3207	16.7432	16.1302	57.4646	55.7787	56.4392	3.31449	5.75866e-104
ENSG00000108883	EFTUD2	9343	34.1997	33.7738	30.8925	10.0667	10.2878	10.1383	0.308426	6.38613e-104
ENSG00000111674	ENO2	2026	2.6859	4.4297	3.90375	60.6007	58.7945	60.1731	16.2957	6.55634e-104
ENSG00000163359	COL6A3	1293	0.33801	0.198157	0.157245	6.03555	5.84397	6.17716	26.0404	9.07242e-104
ENSG00000120217	CD274	29126	0.386081	0.644313	0.457433	8.53105	8.62306	9.65295	18.0176	2.4285e-103
ENSG00000140853	NLRC5	84166	2.61953	3.26198	2.11245	23.7967	26.2806	26.7744	9.61373	1.36416e-102
ENSG00000196878	LAMB3	3914	30.3788	44.0439	39.2407	374.985	395.587	403.475	10.3292	2.36979e-102
ENSG00000101849	TBL1X	6907	5.94547	6.32797	4.96119	25.8017	27.7973	26.2149	4.63102	1.68285e-101
ENSG00000080031	PTPRH	5794	1.32316	1.62666	1.17364	10.631	10.7368	10.725	7.78301	2.22374e-101
ENSG00000116017	ARID3A	1820	1.75694	1.94242	1.7421	8.54902	8.5777	9.12669	4.8247	3.93713e-101
ENSG00000137959	IFI44L	10964	0.219954	0.228052	0.159603	2.50885	2.56566	3.1462	13.5296	4.50341e-101
ENSG00000168461	RAB31	11031	16.0363	15.7987	15.6076	50.3682	53.0138	50.5817	3.24526	7.39676e-101
ENSG00000168079	SCARA5	286133	7.51711	7.8332	6.54042	28.5527	30.6664	29.2469	4.04125	1.10393e-100
ENSG00000186470	BTN3A2	11118	8.45006	8.43081	8.23191	27.7374	30.1235	28.7112	3.44733	1.44644e-100
ENSG00000146674	IGFBP3	3486	0.940894	1.19039	1.10903	10.4886	9.47618	9.01388	8.94316	1.67454e-100
ENSG00000173262	SLC2A14	144195	0.118595	0.201657	0.138027	3.30432	3.61414	3.25412	22.1974	2.11872e-100
ENSG00000139178	C1RL	51279	3.50987	4.05442	3.44827	18.1587	18.0533	17.2829	4.85763	4.57695e-100
ENSG00000062822	POLD1	5424	31.2907	32.063	30.2373	7.77766	8.46391	8.27515	0.261956	1.60584e-99
ENSG00000085999	RAD54L	8438,546	20.8902	20.6076	21.3144	4.70484	4.83579	4.70715	0.226832	2.57286e-99
ENSG00000102057	KCND1	3750	0.343209	0.519158	0.43883	5.49418	5.5226	5.76603	12.898	3.00973e-99
ENSG00000185033	SEMA4B	10509	11.1999	12.5725	9.62523	53.4964	56.6862	56.082	4.97834	4.26937e-99
ENSG00000204267	TAP2	6891,266629	12.9269	14.387	13.415	54.5774	56.1844	58.6974	4.16067	9.5769e-99
ENSG00000196968	FUT11	170384	2.96145	2.75755	2.33765	12.6787	14.2422	13.4215	5.00735	2.17822e-98
ENSG00000198380	GFPT1	2673	7.59529	8.3841	7.21989	29.2415	30.7699	29.1629	3.84384	2.61666e-98
ENSG00000165959	CLMN	79789	0.531402	0.724189	0.57852	4.80539	4.8223	4.78926	7.86046	1.07923e-97
ENSG00000156587	UBE2L6	9246	2.5082	4.06632	4.28176	70.149	68.8805	73.781	19.6025	2.25591e-97
ENSG00000090539	CHRD	8646	0.602034	0.948905	0.796492	9.5256	9.8283	9.26614	12.1921	3.46784e-97
ENSG00000162591	MEGF6	1953	5.07224	5.77997	4.94844	21.9135	22.2582	22.9018	4.24498	9.91943e-97
ENSG00000104356	POP1	10940,11149,260434	10.4076	10.563	9.69333	2.22095	2.04136	2.18232	0.21017	1.3377e-96
ENSG00000125735	TNFSF14	8740	0.198311	0.43197	0.296818	8.74582	9.82742	8.92694	29.6626	2.01547e-96
ENSG00000198727	MT-CYB		2248.86	2024.86	1937.66	627.829	612.99	594.279	0.295441	1.62262e-94
ENSG00000110888	CAPRIN2	65981	4.42874	5.04307	3.77171	22.4706	24.1316	23.6588	5.30531	1.92984e-94
ENSG00000162645	GBP2	2634	0.804615	1.70151	1.55898	43.2693	44.2303	43.9657	32.34	3.74864e-94
ENSG00000173193	PARP14	54625	7.88452	9.65738	6.63288	53.9697	59.7418	59.8639	7.18002	7.89724e-94
ENSG00000156471	PTDSS1	9791	34.8893	33.523	33.5395	8.23932	9.06623	9.16656	0.259653	4.60072e-93
ENSG00000160193	WDR4	10785	16.8764	16.8235	17.9644	2.74233	2.53865	2.89972	0.158343	1.05047e-91
ENSG00000119917	IFIT3	3437	3.63904	4.88673	4.48242	31.8897	35.5397	36.8776	8.01857	5.81401e-91
ENSG00000197142	ACSL5	51703	4.73317	4.872	4.49434	16.0853	16.5996	16.7925	3.50916	5.00744e-89
ENSG00000172137	CALB2	794	0.337297	0.422079	0.284102	6.28286	7.25166	7.08326	19.7587	5.62221e-89
ENSG00000147394	ZNF185	7739	10.8013	12.2322	9.66663	46.0103	49.5221	48.9966	4.41983	6.61436e-89
ENSG00000164070	HSPA4L	22824	5.8857	6.07786	5.54295	1.46589	1.54327	1.54101	0.259913	7.04829e-89
ENSG00000184371	CSF1	1435	8.47854	8.46105	7.35398	28.8327	32.2046	32.7166	3.85921	9.93347e-89
ENSG00000152137	HSPB8	26353	9.99095	9.3151	9.34297	1.76473	1.50985	1.54007	0.168056	1.53356e-88
ENSG00000135829	DHX9	1660	73.7983	72.4912	66.2813	22.9808	22.7425	23.583	0.326039	5.07464e-88
ENSG00000105676	ARMC6	93436	15.2024	16.8638	17.5236	2.81202	2.76456	2.65279	0.165949	5.39154e-88
ENSG00000140950	MEAK7	57707	7.44238	7.80649	6.72526	24.5168	25.1508	26.3159	3.45786	1.27551e-87
ENSG00000154319	FAM167A	83648	7.16379	7.44258	5.15209	40.2884	42.439	43.2421	6.37547	1.65257e-87
ENSG00000168297	PXK	54899	2.20532	2.04172	1.97505	7.73817	7.96379	7.87128	3.78864	2.71124e-87
ENSG00000173638	SLC19A1	6573	6.72767	6.9295	6.00498	1.38648	1.57292	1.53619	0.228642	1.19513e-86
ENSG00000059804	SLC2A3	6515	7.9034	16.5069	14.1748	325.915	332.572	320.378	25.369	1.48909e-86
ENSG00000130433	CACNG6	59285	1.88964	2.05202	1.86458	10.7875	10.5587	9.93824	5.38808	1.69268e-86
ENSG00000152661	GJA1	2697	13.0336	12.1095	12.1112	2.43892	2.21576	2.55143	0.19343	1.98626e-86
ENSG00000139289	PHLDA1	22822	13.5026	14.7548	14.4732	53.4368	53.5791	52.7445	3.73878	1.17605e-85
ENSG00000093009	CDC45	8318	31.2094	30.8744	36.0823	5.47261	5.20627	5.38753	0.163665	2.73528e-85
ENSG00000123240	OPTN	10133	5.61881	6.27733	6.35326	27.1299	27.421	27.3708	4.48901	3.67865e-85
ENSG00000091490	SEL1L3	23231	8.54886	8.85848	7.40056	27.4773	29.4476	28.1814	3.43061	8.93405e-85
ENSG00000068971	PPP2R5B	5526	1.31772	1.37337	1.08184	7.94272	7.86162	7.21134	6.10021	3.27508e-84
ENSG00000146278	PNRC1	10957	10.1636	10.8974	11.4549	49.9816	47.7784	50.6472	4.56415	6.82007e-84
ENSG00000005884	ITGA3	3675	37.1618	40.8299	33.7693	127	133.039	133.809	3.52403	7.27844e-84
ENSG00000185432	METTL7A	25840	2.87505	2.67611	2.39737	0.132502	0.141996	0.172919	0.0562894	2.33998e-83
ENSG00000140105	WARS1	7453	16.7683	37.4883	31.0905	768.42	845.113	797.805	28.2533	2.67252e-83
ENSG00000070669	ASNS	440	8.98274	11.9213	14.0093	129.123	127.17	128.756	11.0287	5.30368e-83
ENSG00000073605	GSDMB	55876	1.79807	2.04963	1.72522	8.03452	8.62997	8.36417	4.49113	8.83147e-83
ENSG00000232110	ENSG00000232110		20.8455	20.4363	18.1581	3.06739	3.67777	2.75886	0.159893	8.84556e-83
ENSG00000281398	SNHG4	724102	11.1674	11.0802	12.1656	2.05001	1.80988	1.9846	0.169833	4.3765e-82
ENSG00000118985	ELL2	22936	9.80131	11.1161	9.41641	38.0193	41.5049	37.5281	3.8588	9.52634e-82
ENSG00000100889	PCK2	5106	5.26424	6.26572	7.12287	46.6639	44.9609	45.0041	7.32483	1.1785e-81
ENSG00000196230	TUBB	203068,7280	820.585	814.049	798.899	262.263	281.396	271.466	0.334955	1.20005e-81
ENSG00000136636	KCTD3	51133	24.909	23.0243	22.7933	6.93525	7.24018	7.32454	0.303987	1.51336e-81
ENSG00000146112	PPP1R18	170954	21.271	23.712	20.7135	73.1194	74.8465	75.9275	3.408	1.70339e-81
ENSG00000161638	ITGA5	3678	20.2552	24.6824	17.7305	110.359	121.34	110.994	5.46838	3.34715e-81
ENSG00000117394	SLC2A1	6513	18.98	22.4414	16.9257	87.2093	90.014	89.001	4.56276	5.75748e-81
ENSG00000131459	GFPT2	9945	7.65068	7.43946	6.73094	21.363	22.6156	22.3209	3.03833	7.33423e-81
ENSG00000111335	OAS2	4939	0.172325	0.215362	0.192683	1.96665	2.11473	2.67794	11.6466	2.69284e-80
ENSG00000156042	CFAP70	118491	0.326403	0.371091	0.279648	2.35394	2.50909	2.31665	7.34763	3.02745e-80
ENSG00000136436	CALCOCO2	10241	6.64491	6.91221	6.79733	21.2319	22.1433	21.9347	3.20863	3.26416e-80
ENSG00000114026	OGG1	4968	4.04719	3.99416	3.84773	0.90253	0.83221	0.89861	0.221493	6.02806e-80
ENSG00000113369	ARRDC3	57561	7.37808	8.32337	8.92772	45.8197	44.446	41.5031	5.35011	7.05913e-80
ENSG00000137628	DDX60	55601	0.822976	1.01621	0.781212	4.80266	4.97278	5.53757	5.84377	1.02617e-79
ENSG00000161091	MFSD12	126321	14.212	14.8708	15.9526	59.8126	61.8701	62.4691	4.08905	1.89335e-79
ENSG00000112096	SOD2	6648,100129518	5.98444	6.32343	6.73092	27.7363	26.2968	28.9121	4.35664	2.50597e-79
ENSG00000189060	H1-0	3005	4.34932	7.66407	7.8153	115.816	116.224	111.973	17.3492	2.85128e-79
ENSG00000163814	CDCP1	64866	21.1966	25.677	16.5514	137.034	148.567	148.35	6.84196	6.80443e-79
ENSG00000131480	AOC2	314	1.11329	1.85033	1.55062	16.9645	19.5889	19.4169	12.3986	1.13171e-78
ENSG00000172183	ISG20	3669	0.628234	0.705859	0.710283	4.14521	3.84747	3.87941	5.8072	1.62812e-78
ENSG00000099875	MKNK2	2872	23.5707	26.2215	19.3469	100.619	104.641	101.504	4.43691	1.82534e-78
ENSG00000083799	CYLD	1540	2.35588	2.34201	2.11076	6.87775	6.70178	6.80748	2.99428	5.73158e-77
ENSG00000070915	SLC12A3	6559	47.4132	48.8264	32.837	5.93767	6.65397	6.10447	0.144845	1.71591e-76
ENSG00000132768	DPH2	1802	19.064	19.9664	17.7253	4.87879	5.12456	5.16939	0.267334	3.55005e-76
ENSG00000197536	IRF1-AS1	441108	0.183757	0.120814	0.118837	1.67398	1.70785	2.0133	12.7422	5.13083e-76
ENSG00000115548	KDM3A	55818	2.6255	3.02951	2.72765	10.4283	10.7923	10.1115	3.73771	4.9875e-75
ENSG00000128284	APOL3	80833,23780	0.341387	0.184333	0.241362	3.51912	3.46703	3.52452	13.7021	1.03196e-74
ENSG00000161267	BDH1	622	2.1961	2.1744	2.06345	0.43941	0.443767	0.476265	0.211292	1.27427e-74
ENSG00000073150	PANX2	56666	7.60236	7.25392	6.94001	24.326	28.6419	25.8027	3.61394	1.45273e-74
ENSG00000175084	DES	1674	3.84199	4.56288	5.05524	28.4104	29.9963	29.0046	6.4941	1.98577e-74
ENSG00000197562	RAB40C	57799	5.60564	6.27176	5.345	20.0412	20.4448	20.3352	3.53152	2.44241e-74
ENSG00000114268	PFKFB4	5210	2.55889	3.45616	2.53347	17.9801	17.0712	17.6622	6.16638	3.18675e-74
ENSG00000071539	TRIP13	9319	43.4895	42.1551	49.4573	9.15916	8.47423	8.58905	0.194094	5.38292e-74
ENSG00000106012	IQCE	23288	2.83081	2.7761	2.39178	8.42289	8.80095	8.93454	3.27033	5.40584e-74
ENSG00000130066	SAT1	6303,10861,81539	15.0159	13.8069	15.5148	58.0053	55.0623	58.9286	3.87925	1.40632e-73
ENSG00000170379	TCAF2	285966	0.087234	0.112323	0.0669955	1.48509	1.67387	1.53589	17.6132	1.91106e-73
ENSG00000113048	MRPS27	23107	10.2376	9.73582	9.8615	3.36268	3.29953	3.23412	0.331703	2.90908e-73
ENSG00000100297	MCM5	4174	30.4615	31.4873	29.6829	10.1788	9.74519	10.0142	0.326723	5.52703e-73
ENSG00000186081	KRT5	3852	3.25508	3.25119	2.98793	0.133425	0.210943	0.231153	0.0606182	6.00446e-73
ENSG00000128335	APOL2	23780	8.00762	8.76233	8.62866	29.8239	31.4176	30.9477	3.6297	7.73256e-73
ENSG00000272808	GCAWKR	105369201	1.31827	1.305	1.25064	4.46097	4.4928	4.36654	3.43847	1.00518e-72
ENSG00000109971	HSPA8	3312	219.132	217.734	244.954	54.5972	53.3362	55.2682	0.239362	2.5053e-72
ENSG00000185507	IRF7	3665	1.86567	1.90619	1.99784	9.97453	9.85838	11.1266	5.36588	5.45324e-72
ENSG00000007314	SCN4A	6329	0.249894	0.28503	0.236698	2.01793	2.16217	2.59967	8.78638	6.22835e-72
ENSG00000174564	IL20RB	53833	1.01451	1.97043	1.77062	26.1692	25.4214	26.1585	16.3491	1.05312e-71
ENSG00000163565	IFI16	3428	11.6892	12.8534	13.4083	49.6744	50.46	50.9525	3.98112	1.13862e-71
ENSG00000198763	MT-ND2		2187.44	2091.07	2242.61	638.619	591.678	578.911	0.277438	1.37188e-71
ENSG00000174804	FZD4	8322	2.04009	2.14032	1.72207	7.25152	7.66284	7.6505	3.82295	1.77648e-71
ENSG00000253882	ENSG00000253882		0.0454261	0.0485807	0.0603631	1.12378	1.06779	1.19772	21.9557	1.82791e-71
ENSG00000171798	KNDC1	85442	0.364817	0.487082	0.361197	2.38636	2.73814	2.52743	6.30777	1.95716e-71
ENSG00000001497	LAS1L	81887	17.5634	17.6746	19.2801	4.61621	4.66693	4.65455	0.255653	2.61321e-71
ENSG00000112759	SLC29A1	2030	15.1099	14.809	14.6151	3.79606	3.54261	4.03097	0.255302	4.22356e-71
ENSG00000177706	FAM20C	56975	5.13819	5.49552	5.33953	17.1525	18.1254	17.7458	3.31953	4.73987e-71
ENSG00000171206	TRIM8	81603	6.23528	6.78014	6.65052	22.0932	23.1226	22.3341	3.43487	5.80311e-71
ENSG00000101782	RIOK3	8780	4.90679	5.74967	5.40667	20.9666	21.8278	21.709	4.01562	7.68833e-71
ENSG00000170356	OR2A20P	401428	0.302374	0.451453	0.392084	4.26332	4.05636	4.46889	11.1602	8.54956e-71
ENSG00000188818	ZDHHC11	79844	1.74549	2.06456	1.43183	9.31961	10.5197	10.4521	5.77874	1.9751e-70
ENSG00000087087	SRRT	51593	46.869	46.0631	44.5403	16.2189	16.7655	16.8826	0.362742	3.81852e-70
ENSG00000138166	DUSP5	1847	5.64059	6.37175	7.2318	35.2019	37.9055	37.4059	5.7427	1.09975e-69
ENSG00000169871	TRIM56	81844	4.75365	5.12086	3.98501	18.1136	17.317	19.2577	3.9459	2.0588e-69
ENSG00000147454	SLC25A37	51312	11.0259	10.8265	9.16062	29.6489	30.3717	30.3555	2.91413	2.85753e-69
ENSG00000141556	TBCD	6904	4.1681	4.06518	3.48299	1.17418	1.1276	1.13695	0.293501	3.2107e-69
ENSG00000120694	HSPH1	10808	49.149	51.134	53.8811	13.8789	14.4788	14.0882	0.275329	6.73649e-69
ENSG00000189057	FAM111B	374393	7.28319	7.23934	6.60931	1.30686	1.01267	1.12497	0.163	9.32271e-69
ENSG00000001617	SEMA3F	6405	6.11571	7.23986	5.58773	25.9861	29.1879	29.4546	4.46747	9.79302e-69
ENSG00000007516	BAIAP3	8938	0.207013	0.139265	0.163011	1.81018	1.84687	1.81024	10.7351	1.88343e-68
ENSG00000113739	STC2	8614	24.3702	26.1818	23.9726	75.205	71.6483	77.0541	3.00448	4.13768e-68
ENSG00000168140	VASN	114990	7.37143	8.84452	7.812	31.019	33.3306	31.7848	4.00094	5.12869e-68
ENSG00000119922	IFIT2	3433	6.88624	7.83957	6.61101	23.8805	25.9387	24.8555	3.49981	8.12605e-68
ENSG00000116455	WDR77	79084	39.5328	37.9387	47.3665	5.41851	6.24598	6.76015	0.147588	8.38464e-68
ENSG00000143878	RHOB	388	41.9863	42.9494	38.5219	105.285	108.67	111.058	2.63258	1.47693e-67
ENSG00000164733	CTSB	1508	26.5488	30.8271	29.0883	101.874	102.336	100.349	3.52236	2.05119e-67
ENSG00000011422	PLAUR	5329	9.22796	10.9604	12.1064	57.9954	60.204	59.5526	5.50406	2.05893e-67
ENSG00000124762	CDKN1A	1026	6.02206	6.82009	6.61316	25.4131	24.5707	26.2007	3.91587	2.39498e-67
ENSG00000166250	CLMP	79827	3.31921	2.96053	2.56881	11.1214	11.1486	12.0101	3.87409	4.0545e-67
ENSG00000160179	ABCG1	9619	2.99286	2.91236	2.06628	13.3331	15.1184	14.7287	5.41681	7.62702e-67
ENSG00000261286	ATP2C2-AS1	105371374	1.24761	1.4481	1.43118	8.05199	9.83638	8.21042	6.32408	1.53873e-66
ENSG00000144712	CAND2	23066	0.0409429	0.117261	0.0683726	2.39697	2.31003	2.46337	31.6465	1.81617e-66
ENSG00000174371	EXO1	9156	12.2892	11.4957	11.1374	3.63829	3.6179	3.49599	0.307888	2.04002e-66
ENSG00000137767	SQOR	58472	0.872187	0.823882	0.838977	5.1319	4.7239	5.22379	5.94845	2.80357e-66
ENSG00000112972	HMGCS1	3157	17.5072	17.6356	18.3888	4.80047	4.57282	5.01834	0.268844	2.86637e-66
ENSG00000075426	FOSL2	2355	12.1388	13.3625	9.31396	52.2199	53.678	53.0818	4.56638	3.30761e-66
ENSG00000206075	SERPINB5	5268	21.1392	20.7707	22.7777	5.39662	5.52262	5.08067	0.247341	3.6634e-66
ENSG00000105486	LIG1	3978,26018	11.4426	11.3725	10.5898	4.06534	4.15904	4.12505	0.36969	4.70308e-66
ENSG00000196954	CASP4	837	6.52257	7.47388	7.4295	28.1152	27.8799	26.6278	3.8562	4.84061e-66
ENSG00000243649	CFB	629	3.56789	8.42852	6.96263	134.776	137.872	143.287	21.9386	7.06149e-66
ENSG00000170581	STAT2	6773	3.02757	3.09844	2.161	15.4428	16.0126	19.0995	6.1005	7.20837e-66
ENSG00000126457	PRMT1	3276	91.1914	88.585	102.256	23.1177	23.5086	22.9557	0.246717	1.1371e-65
ENSG00000116260	QSOX1	5768	5.94481	6.60749	6.42666	21.6255	21.6434	20.4656	3.35817	2.84544e-65
ENSG00000184557	SOCS3	9021	7.69463	6.39666	6.14729	23.0829	24.0913	23.7711	3.50545	3.56375e-65
ENSG00000188976	NOC2L	26155	55.3103	54.1226	57.511	16.5548	16.4126	17.329	0.301277	4.05861e-65
ENSG00000287839	ENSG00000287839		1.35235	1.95044	2.95998	43.3394	41.7808	45.2436	20.8157	5.43837e-65
ENSG00000145833	DDX46	9879	23.5295	23.5099	22.9884	8.53759	8.72186	8.62385	0.369615	6.4379e-65
ENSG00000184922	FMNL1	752	8.48878	8.66946	7.31705	22.4288	23.5619	23.0278	2.81992	1.33973e-64
ENSG00000100439	ABHD4	63874	8.20363	7.30261	6.90774	21.4953	23.2864	22.844	3.01712	1.41687e-64
ENSG00000100441	KHNYN	23351	6.92669	7.33397	6.33939	20.4124	20.675	22.4267	3.0832	2.04237e-64
ENSG00000116191	RALGPS2	55103	5.64016	5.67715	4.80616	14.9812	15.5642	15.6865	2.86736	2.35039e-64
ENSG00000130513	GDF15	9518	3.8332	5.26849	5.97877	43.1688	44.2542	42.1816	8.59421	2.47397e-64
ENSG00000120800	UTP20	27340	7.49303	7.2348	5.2635	1.17753	1.22475	1.25672	0.183029	1.43338e-63
ENSG00000112118	MCM3	4172	90.1914	91.8209	96.7299	27.5322	28.106	28.4279	0.301591	1.46305e-63
ENSG00000138623	SEMA7A	8482	2.18928	2.61763	1.98999	10.1663	11.5203	11.2182	4.84115	1.6998e-63
ENSG00000134215	VAV3	10451	3.228	3.19794	3.10998	0.56933	0.59341	0.454156	0.169559	1.75537e-63
ENSG00000197785	ATAD3A	55210	23.3523	22.5598	26.4479	5.14417	4.67177	5.02692	0.205125	1.75911e-63
ENSG00000237988	OR2I1P	442197	0.0492407	0.0313284	0.0182056	1.35777	1.26519	1.38227	40.5491	2.15143e-63
ENSG00000134874	DZIP1	22873	5.705	5.50105	5.28169	1.75622	1.68259	1.7125	0.312433	2.48901e-63
ENSG00000197646	PDCD1LG2	80380	0.165175	0.404712	0.305591	6.44199	7.34848	6.36643	23.0239	2.97526e-63
ENSG00000006459	KDM7A	80853	0.801965	1.18744	0.739584	6.91384	8.19456	7.76752	8.38256	3.1252e-63
ENSG00000130707	ASS1	445	109.14	121.896	127.779	452.219	459.614	441.782	3.77245	3.18113e-63
ENSG00000122952	ZWINT	11130	46.9984	48.7901	53.2444	11.131	12.4618	11.0449	0.232417	4.2021e-63
ENSG00000145476	CYP4V2	285440	0.468235	0.484417	0.47629	2.13512	2.46792	2.56004	5.01285	7.53382e-63
ENSG00000100714	MTHFD1	4522	14.1605	14.7562	13.4745	4.53696	4.62656	4.97085	0.333427	8.49951e-63
ENSG00000122741	DCAF10	79269	2.49839	2.58752	2.16099	7.55276	8.06528	7.48154	3.18751	1.06964e-62
ENSG00000254416	LINC02732	105369486	4.84206	4.1959	4.60402	0.399662	0.273799	0.295977	0.0710629	1.2994e-62
ENSG00000185561	TLCD2	727910	1.56147	1.79875	1.43502	6.53398	6.37192	6.43087	4.0325	1.4119e-62
ENSG00000224411	HSP90AA2P	3324	9.13091	9.42775	8.68099	2.00352	1.79521	1.82292	0.206377	2.1294e-62
ENSG00000185567	AHNAK2	113146	2.38031	3.26745	1.70284	21.9391	24.2926	25.2149	9.71986	3.42411e-62
ENSG00000088340	FER1L4	80307	0.293493	0.624163	0.423209	6.54007	6.55744	7.12701	15.0832	4.49591e-62
ENSG00000101444	AHCY	191	121.495	124.665	132.947	37.3641	37.8002	36.8252	0.295404	5.76033e-62
ENSG00000181418	DDN	23109	2.98966	2.62877	2.21962	0.184037	0.131513	0.111573	0.0544936	5.94913e-62
ENSG00000109084	TMEM97	27346	17.2144	16.5406	17.6957	4.4388	3.99105	3.86184	0.238902	9.93967e-62
ENSG00000113140	SPARC	6678	53.4233	51.7724	49.4016	19.8229	20.775	19.2874	0.387363	1.37577e-61
ENSG00000004864	SLC25A13	10165	13.9243	13.7945	13.1394	3.77584	4.28694	4.08294	0.297265	1.47338e-61
ENSG00000119969	HELLS	3070	7.0373	7.13441	6.78652	2.5122	2.42803	2.43295	0.351803	1.70629e-61
ENSG00000160957	RECQL4	9401	25.0624	25.6328	25.2554	8.18179	8.63941	8.5964	0.33466	1.93384e-61
ENSG00000137124	ALDH1B1	219	23.7884	24.3934	21.9569	6.89615	6.71669	7.4671	0.300546	3.28255e-61
ENSG00000140464	PML	5371	2.43926	2.43591	2.03151	7.4008	8.25394	8.66051	3.52054	3.92054e-61
ENSG00000254470	AP5B1	91056	5.05787	5.51101	4.59525	15.0924	15.5094	15.9819	3.07197	3.97137e-61
ENSG00000166710	B2M	567	161.436	173.179	223.424	1202.6	1108.95	1157.15	6.21588	5.86808e-61
ENSG00000087074	PPP1R15A	23645	13.4257	13.574	13.4462	42.297	38.5317	39.8912	2.98472	6.389e-61
ENSG00000205420	KRT6A	3853	1.08767	2.21574	1.75121	21.7206	25.0602	24.0567	14.0144	6.7911e-61
ENSG00000125454	SLC25A19	60386	10.0619	11.2828	11.9485	2.15344	2.01554	2.08924	0.187973	8.2743e-61
ENSG00000248527	MTATP6P1	106480796	758.303	675.501	787.563	206.017	200.575	191.675	0.269324	1.59857e-60
ENSG00000101868	POLA1	5422	6.80891	7.03468	5.65003	1.76614	1.91612	1.72669	0.277473	1.93388e-60
ENSG00000170919	TPT1-AS1	100190939	1.22903	1.3597	1.18294	3.8796	4.16659	4.13169	3.22877	3.4657e-60
ENSG00000173702	MUC13	56667	4.49591	4.27522	4.06794	0.311496	0.254038	0.442602	0.0785209	4.04409e-60
ENSG00000167112	TRUB2	26995	11.9173	12.1629	13.3255	3.04499	2.94626	3.13844	0.244072	5.46446e-60
ENSG00000126500	FLRT1	23769	0.401462	0.594966	0.370268	4.56677	4.14907	4.53555	9.69592	7.44631e-60
ENSG00000171793	CTPS1	1503	14.8511	14.3509	15.8549	4.19363	4.13311	4.39013	0.282241	8.15349e-60
ENSG00000114686	MRPL3	11222	82.6993	82.3034	90.0387	24.113	25.4024	24.5092	0.290246	1.17808e-59
ENSG00000213923	CSNK1E	1454	26.0853	26.7091	24.6022	61.1046	61.2271	63.2487	2.39778	1.45337e-59
ENSG00000234771	SLC25A25-AS1	100289019	1.74836	1.84831	1.53548	5.68442	6.22773	6.109	3.51143	1.6596e-59
ENSG00000139725	RHOF	54509	8.15811	8.50545	8.74702	25.37	27.8001	26.0321	3.1169	2.33182e-59
ENSG00000275620	FLJ16779	100192386	0.060394	0.11164	0.132751	1.90389	2.14966	1.87487	19.4511	2.88995e-59
ENSG00000137496	IL18BP	10068	3.07985	3.49245	2.11297	17.5275	19.8759	19.9941	6.6086	2.93981e-59
ENSG00000173905	GOLIM4	27333	14.7401	13.95	12.1197	4.10331	3.77956	3.9762	0.290594	3.43738e-59
ENSG00000104738	MCM4	4173	55.9335	55.5366	45.7265	17.5836	17.2636	16.7811	0.328432	3.84716e-59
ENSG00000180573	H2AC6	8334	1.98679	3.65354	4.16968	53.236	52.1102	51.0406	15.9416	3.90528e-59
ENSG00000204248	COL11A2	1302	0.432619	0.600225	0.636828	4.22532	4.19968	4.26999	7.60328	4.9059e-59
ENSG00000167325	RRM1	6240	74.3299	73.5156	83.1172	20.5696	21.4294	20.8511	0.272123	6.03023e-59
ENSG00000128973	CLN6	54982	7.56122	7.66653	7.10158	2.47371	2.37412	2.48045	0.328191	7.66969e-59
ENSG00000163755	HPS3	84343	13.8035	13.7426	11.8679	33.913	36.6068	33.7095	2.64447	1.27559e-58
ENSG00000164045	CDC25A	993	15.2219	15.1562	14.0151	5.25217	5.36717	5.27518	0.358039	2.08281e-58
ENSG00000006744	ELAC2	60528	32.9716	32.2956	30.5049	11.5738	12.4268	12.5134	0.38126	2.08719e-58
ENSG00000254413	CHKB-CPT1B	386593	2.59636	2.08054	1.90133	8.82133	8.91974	9.29391	4.10977	4.10261e-58
ENSG00000180198	RCC1	1104	46.1151	44.4226	47.2367	13.8385	14.1473	15.0553	0.312403	4.24462e-58
ENSG00000108846	ABCC3	8714	17.3703	19.9054	13.729	70.3627	76.7878	78.695	4.42793	4.73915e-58
ENSG00000105550	FGF21	26291	0.347795	0.656747	0.486095	7.59193	8.2774	7.0763	15.3932	6.89116e-58
ENSG00000111667	USP5	8078	41.7045	42.1106	41.8947	14.9563	14.8492	15.2299	0.358248	7.23077e-58
ENSG00000114796	KLHL24	54800	2.64274	2.81409	2.21608	8.23815	8.82125	8.52047	3.33379	7.46144e-58
ENSG00000080824	HSP90AA1	3320	545.286	553.353	659.724	136.004	135.844	134.367	0.231019	1.21196e-57
ENSG00000156639	ZFAND3	60685	9.00732	8.53345	9.20237	27.5907	26.6937	26.0393	3.00352	1.83667e-57
ENSG00000126562	WNK4	65266	0.341392	0.55455	0.297065	4.70729	4.59362	4.54535	11.6062	2.0951e-57
ENSG00000120875	DUSP4	1846	21.6657	21.2851	19.2878	47.3166	50.3116	50.5126	2.38021	2.15685e-57
ENSG00000133321	PLAAT4	5920	1.73416	2.70461	2.33126	23.7712	18.6618	20.8435	9.34655	2.20067e-57
ENSG00000280441	ENSG00000280441		16.8238	16.0957	14.2783	5.43926	5.49318	5.38775	0.345783	2.41943e-57
ENSG00000115267	IFIH1	64135	0.785443	0.982964	1.05129	6.02404	5.79216	6.75732	6.58706	2.45404e-57
ENSG00000139318	DUSP6	1848	3.327	2.85156	2.58919	9.94612	10.793	10.7138	3.58734	3.31431e-57
ENSG00000185950	IRS2	8660	2.25155	2.02042	1.75585	6.64217	6.49947	6.42128	3.24544	5.22073e-57
ENSG00000245532	NEAT1	283131	18.2571	18.9528	20.4202	78.8274	66.5215	75.0892	3.82505	5.84058e-57
ENSG00000230795	HLA-K	3138	0.603882	0.824098	0.726385	8.24169	7.5588	8.52541	11.2914	6.3577e-57
ENSG00000186352	ANKRD37	353322	0.415027	0.48826	0.700041	7.35083	7.40741	6.35292	13.1671	6.66866e-57
ENSG00000135069	PSAT1	29968	81.4884	85.5077	100.05	380.019	365.268	364.782	4.15684	7.29055e-57
ENSG00000003137	CYP26B1	56603	4.34168	4.52962	3.7456	13.0095	13.2188	14.2179	3.20572	8.63973e-57
ENSG00000132470	ITGB4	3691	23.7799	27.8382	18.5904	101.737	111.681	108.579	4.5863	1.61964e-56
ENSG00000120129	DUSP1	1843,11266	26.7591	21.6502	20.3363	74.8198	76.2153	76.7773	3.31385	1.94018e-56
ENSG00000160183	TMPRSS3	64699,56649	2.05207	3.0995	3.08901	19.797	20.4898	20.5775	7.38593	2.29951e-56
ENSG00000240065	PSMB9	5698	1.00396	2.5834	2.18065	44.082	39.5562	41.0239	21.6126	2.33727e-56
ENSG00000100726	TELO2	9894	14.5592	14.3275	14.1712	4.96009	4.94548	5.03641	0.34702	3.2474e-56
ENSG00000159176	CSRP1	1465	15.374	16.5559	16.0985	43.4335	43.2842	44.5067	2.73223	4.88864e-56
ENSG00000099994	SUSD2	56241	17.6867	18.4566	13.4077	3.88593	3.69474	3.60715	0.225784	8.0913e-56
ENSG00000204338	CYP21A1P	1590	0.088969	0.134969	0.126723	2.99963	3.59461	2.9048	27.0889	9.5267e-56
ENSG00000112343	TRIM38	10475	1.71731	1.88359	1.53383	5.98854	5.86582	5.4509	3.37024	9.74691e-56
ENSG00000128482	RNF112	7732	0.269918	0.387621	0.301369	3.60715	2.87188	3.27417	10.1712	1.05581e-55
ENSG00000196517	SLC6A9	6536	5.28177	5.66885	3.88275	21.09	22.3534	22.807	4.46631	1.22069e-55
ENSG00000117868	ESYT2	57488	20.3824	20.5308	17.8857	46.7586	49.4975	46.367	2.42561	1.28418e-55
ENSG00000114767	RRP9	9136	27.9023	27.0947	37.4302	4.28031	3.75335	3.7588	0.127587	1.48198e-55
ENSG00000167670	CHAF1A	10036	31.574	34.5181	32.7921	11.0427	11.0813	10.8281	0.333239	1.58974e-55
ENSG00000186832	KRT16	3868	1.33466	2.68452	2.35172	26.914	26.2019	27.5193	12.6568	2.09276e-55
ENSG00000069667	RORA	6095	0.123606	0.0858989	0.0453292	1.42061	1.5995	1.53368	17.8696	2.54105e-55
ENSG00000170525	PFKFB3	5209	2.12233	1.96727	1.53466	7.69335	7.65992	8.50776	4.24252	2.59493e-55
ENSG00000223745	CCDC18-AS1	100131564	0.974316	0.837859	0.724266	3.91962	3.80485	3.54376	4.44254	3.67936e-55
ENSG00000110881	ASIC1	41	5.31814	4.82973	4.57837	1.29297	1.2317	1.09572	0.245846	3.73681e-55
ENSG00000147689	FAM83A	84985	9.96678	10.5253	8.6463	26.0684	27.7494	26.9839	2.77304	5.37868e-55
ENSG00000164342	TLR3	7098	0.376137	0.459251	0.372906	3.03343	2.74757	2.28224	6.67324	5.9304e-55
ENSG00000285517	ENSG00000285517		0.680733	0.69442	0.505143	2.55649	2.90629	2.71555	4.34949	5.95989e-55
ENSG00000148926	ADM	133	5.38021	8.11674	9.02593	71.5055	65.041	63.4997	8.88191	6.15524e-55
ENSG00000179562	GCC1	79571	4.6191	4.85178	4.02099	12.9962	13.6126	14.035	3.01247	6.23086e-55
ENSG00000139269	INHBE	83729	0.800635	1.76642	1.76307	25.3462	25.2578	25.4338	17.5602	7.65643e-55
ENSG00000197043	ANXA6	309	7.22146	6.50516	7.38506	1.75662	1.78713	1.61246	0.244235	7.86141e-55
ENSG00000258839	MC1R	4157	1.33409	1.3351	1.19977	4.54764	4.73558	5.06743	3.70918	8.46934e-55
ENSG00000145623	OSMR	9180	7.1045	8.06727	5.66686	26.6243	29.6017	28.8305	4.08167	1.46166e-54
ENSG00000129646	QRICH2	84074	0.0997324	0.152371	0.149764	1.97604	1.53837	1.85392	13.3585	2.16607e-54
ENSG00000176171	BNIP3	664	9.43471	11.178	13.4401	68.8761	66.8739	61.9868	5.80676	2.5017e-54
ENSG00000072954	TMEM38A	79041	0.208255	0.330361	0.189283	3.45948	3.7546	3.05063	14.1018	2.59309e-54
ENSG00000172432	GTPBP2	54676	27.5837	28.5687	24.5476	66.1035	66.6838	69.4133	2.50558	2.68322e-54
ENSG00000102317	RBM3	5935	39.8684	39.018	50.4786	8.32593	7.41491	8.09774	0.184274	3.33184e-54
ENSG00000166974	MAPRE2	10982	7.95117	7.50258	6.31427	2.07837	2.14143	2.03753	0.287456	4.2534e-54
ENSG00000115008	IL1A	3552	2.19635	2.82007	2.07721	12.2437	11.9958	11.845	5.08688	4.70129e-54
ENSG00000137266	SLC22A23	63027	3.69978	3.82269	3.17044	10.5493	12.4054	12.1786	3.28566	5.5596e-54
ENSG00000110446	SLC15A3	51296	0.112651	0.0595809	0.0729643	1.12682	1.28187	1.25732	14.9514	5.88682e-54
ENSG00000166508	MCM7	4176	118.397	118.387	123.31	42.6549	43.3616	43.403	0.359405	6.37989e-54
ENSG00000165006	UBAP1	51271	19.2316	20.3588	19.2017	48.5598	50.5533	49.6908	2.53102	6.5635e-54
ENSG00000186642	PDE2A	5138	0.488092	0.593961	0.428346	2.73414	2.68858	2.9875	5.56821	6.71976e-54
ENSG00000117877	POLR1G	10849	9.0241	9.41714	7.77088	2.27099	2.06198	2.1341	0.246721	8.66525e-54
ENSG00000198758	EPS8L3	79574	4.90502	4.57192	4.07908	0.814518	0.720043	0.887446	0.178667	1.15311e-53
ENSG00000167601	AXL	558	35.8277	37.6255	28.2027	108.471	118.335	118.767	3.39944	1.41801e-53
ENSG00000198959	TGM2	7052	50.1246	57.1996	39.2293	189.586	207.945	206.544	4.12187	1.67902e-53
ENSG00000104824	HNRNPL	3191	72.9326	73.3806	79.1884	24.0127	24.5102	24.6188	0.324351	3.50892e-53
ENSG00000096384	HSP90AB1	3326	761.94	760.21	898.651	208.611	211.057	207.035	0.258882	4.27147e-53
ENSG00000116678	LEPR	3953,54741	0.526582	0.556661	0.427621	2.09886	2.24626	2.00874	4.20545	5.37716e-53
ENSG00000185880	TRIM69	140691	0.969296	1.12398	1.3488	6.71151	6.65292	6.20077	5.68414	6.47275e-53
ENSG00000162433	AK4	205	10.9504	11.2163	10.3653	25.1205	26.3022	27.0802	2.41309	7.65962e-53
ENSG00000065150	IPO5	3843	61.2827	60.9871	57.1918	24.9306	26.3628	24.4673	0.422156	8.15427e-53
ENSG00000141574	SECTM1	6398	1.84247	3.88714	3.58164	42.2969	41.9346	43.0896	13.6739	8.6362e-53
ENSG00000175305	CCNE2	9134	7.33995	6.52816	6.21514	1.8792	1.71235	1.85091	0.270995	9.32933e-53
ENSG00000196083	IL1RAP	3556	1.24826	1.37668	1.06121	4.20616	4.46284	4.65171	3.61372	1.12449e-52
ENSG00000196950	SLC39A10	57181	26.2749	26.2182	18.928	4.59553	5.49732	5.2992	0.215511	1.5775e-52
ENSG00000082641	NFE2L1	4779	32.3975	35.1458	28.5399	86.1454	86.6051	88.8925	2.72309	1.85445e-52
ENSG00000135365	PHF21A	51317	1.85077	1.86612	1.45484	5.33919	5.97106	5.4963	3.2497	2.14219e-52
ENSG00000134668	SPOCD1	90853	0.220447	0.296983	0.163078	2.08057	2.27686	2.41416	9.95077	2.41416e-52
ENSG00000167772	ANGPTL4	51129	1.08199	2.67712	2.73432	44.5085	48.3085	46.6215	21.4738	2.58033e-52
ENSG00000112599	GUCA1B	2979	0.842339	1.01162	1.10361	7.7308	7.38704	6.28256	7.23581	5.54055e-52
ENSG00000258521	ENSG00000258521		0.312837	1.12771	0.681079	21.7975	22.2476	20.7258	30.5288	5.85666e-52
ENSG00000137936	BCAR3	8412	18.8657	19.8943	19.2158	46.6158	48.8746	47.1502	2.46035	6.44062e-52
ENSG00000265763	ZNF488	118738	5.29467	5.39358	3.53355	0.492395	0.364381	0.482019	0.0941368	7.9381e-52
ENSG00000103154	NECAB2	54550	0.119511	0.154792	0.152976	2.33451	1.95932	2.21335	15.2293	9.32777e-52
ENSG00000162458	FBLIM1	54751	4.69199	5.16628	4.64627	13.298	13.983	13.7363	2.82789	1.05318e-51
ENSG00000144468	RHBDD1	84236	1.85349	1.85801	1.38841	6.23398	6.67129	6.62202	3.82895	2.73819e-51
ENSG00000134107	BHLHE40	8553	50.1497	49.698	45.0368	108.13	111.106	103.321	2.2263	5.90354e-51
ENSG00000150990	DHX37	57647	12.3079	12.7714	9.67266	3.10103	2.85447	3.08395	0.260113	6.12419e-51
ENSG00000271503	CCL5	6352	5.93392	7.42092	6.18121	26.1862	25.3341	25.0376	3.9188	7.18928e-51
ENSG00000198074	AKR1B10	57016	3.41698	2.99575	3.84015	0.135915	0.0841259	0.11329	0.0325109	1.87375e-50
ENSG00000121152	NCAPH	23397	13.7337	13.6231	13.4288	5.20818	5.38825	5.08217	0.384415	2.31452e-50
ENSG00000143387	CTSK	1513	0.44224	0.48761	0.437054	1.99344	1.84607	1.93447	4.22414	2.31977e-50
ENSG00000131069	ACSS2	55902	8.34048	9.26089	9.14649	25.7602	26.8568	25.7224	2.92881	3.10799e-50
ENSG00000243943	ZNF512	84450	9.19118	8.07263	7.89545	2.49471	2.26313	2.48982	0.288072	3.21035e-50
ENSG00000117399	CDC20	991	113.26	114.387	125.47	36.8034	35.4294	36.5585	0.308089	3.69217e-50
ENSG00000089220	PEBP1	5037	115.086	116.418	138.411	29.9024	28.652	30.7304	0.241366	4.27535e-50
ENSG00000011485	PPP5C	5536	26.7406	24.882	24.9254	10.6343	10.768	10.5748	0.417739	4.92249e-50
ENSG00000147883	CDKN2B	1030	5.99135	6.32259	5.60622	15.4156	16.1068	16.6813	2.68991	4.96544e-50
ENSG00000164463	CREBRF	153222	0.495162	0.549596	0.513121	1.79064	1.99472	1.89872	3.6486	6.59589e-50
ENSG00000138760	SCARB2	950	3.44234	3.56019	3.2684	7.6742	8.02991	7.74805	2.28335	7.23684e-50
ENSG00000150768	DLAT	1737	15.6158	14.5295	13.6264	5.96693	5.91952	5.73485	0.402573	1.09052e-49
ENSG00000144677	CTDSPL	10217	7.65938	7.93886	7.27292	2.38326	2.65847	2.35237	0.323294	2.73764e-49
ENSG00000107984	DKK1	22943	37.3943	41.2613	49.363	8.25052	7.12653	8.15374	0.183808	3.26191e-49
ENSG00000121060	TRIM25	7706	12.2019	13.0485	8.86718	44.6484	44.9143	48.3185	4.04136	3.37779e-49
ENSG00000119801	YPEL5	51646	6.9758	7.20519	7.40025	19.8419	20.267	20.3057	2.7994	3.41206e-49
ENSG00000198879	SFMBT2	57713	0.832297	0.852875	0.52109	0.00723438	0.00691241	0.0191798	0.0151055	4.05286e-49
ENSG00000163485	ADORA1	134	2.24528	2.31128	2.79902	0.258702	0.196081	0.21068	0.0904705	4.56236e-49
ENSG00000106823	ECM2	1842	0.623683	0.743835	0.946846	5.56113	5.29383	5.49718	7.0655	9.51883e-49
ENSG00000116584	ARHGEF2	9181	11.7205	11.7594	9.85536	26.5996	28.4091	28.0764	2.49241	1.08469e-48
ENSG00000059378	PARP12	64761	6.21999	5.61539	5.66781	13.9381	14.5066	14.5095	2.45408	1.1662e-48
ENSG00000142173	COL6A2	1292	7.79932	9.12422	8.59261	25.8436	26.2124	27.4276	3.11503	1.44367e-48
ENSG00000130713	EXOSC2	23404	10.9711	11.3712	11.8537	3.79059	3.6414	3.54315	0.320948	1.70912e-48
ENSG00000118523	CCN2	1490	11.3569	8.94419	8.64258	2.00128	1.91053	2.11639	0.208273	1.85781e-48
ENSG00000178685	PARP10	84875	3.92605	4.87498	4.73294	18.2069	16.7329	18.2981	3.93365	2.81427e-48
ENSG00000039650	PNKP	11284	5.86775	5.25843	5.96962	1.40013	1.47159	1.33315	0.245959	2.82083e-48
ENSG00000163395	IGFN1	91156	0.33829	0.71033	0.442536	5.75396	5.37723	6.98489	12.149	3.21218e-48
ENSG00000178726	THBD	7056	2.07445	1.69747	1.42463	7.54102	7.17568	7.92496	4.35706	3.4152e-48
ENSG00000145911	N4BP3	23138	3.21337	3.35624	2.8861	8.7258	8.83612	9.61313	2.87393	3.82351e-48
ENSG00000128965	CHAC1	79094	6.42361	6.65057	7.05731	23	21.277	22.7841	3.33116	5.13837e-48
ENSG00000104549	SQLE	6713	22.6816	21.9844	23.4712	7.66818	8.10939	7.40738	0.340269	9.15625e-48
ENSG00000105974	CAV1	857	107.321	99.1516	96.8768	44.1037	43.8927	44.8176	0.437825	9.18641e-48
ENSG00000121858	TNFSF10	8743	0.877352	0.718969	0.62849	3.65148	3.98913	4.04261	5.25133	9.38722e-48
ENSG00000135477	KRT87P	85349	3.32873	3.89572	3.97056	16.5184	15.0435	16.3492	4.27969	9.55684e-48
ENSG00000164576	SAP30L	79685	3.08282	3.21488	2.96398	7.62767	7.89826	7.8831	2.52751	1.01296e-47
ENSG00000231187	SYT15-AS1		0.970288	0.777232	0.539347	5.2585	5.64444	5.87406	7.33624	1.03859e-47
ENSG00000101158	NELFCD	51497	20.6183	23.1571	19.3932	5.64925	6.63723	6.55603	0.29829	1.29531e-47
ENSG00000174951	FUT1	2523	0.844279	0.91033	0.544845	5.07865	4.80043	5.045	6.49027	1.38741e-47
ENSG00000148841	ITPRIP	85450	7.73634	7.48983	5.80305	21.1284	21.7765	22.2924	3.10032	1.58656e-47
ENSG00000160949	TONSL	4796	16.0606	16.5725	13.5666	5.27165	5.5953	5.18104	0.347362	1.84728e-47
ENSG00000167470	MIDN	90007	15.5198	15.2257	13.9076	33.3207	32.5114	34.0104	2.23595	2.3267e-47
ENSG00000144824	PHLDB2	90102	9.46248	10.1815	7.13845	30.4929	32.8042	32.6805	3.5836	5.70741e-47
ENSG00000244509	APOBEC3C	27350	36.5527	35.6235	33.559	14.7657	15.1839	14.3179	0.418663	6.07134e-47
ENSG00000166224	SGPL1	8879	5.57539	5.44596	4.23832	14.9516	15.3146	14.8763	2.95829	6.91878e-47
ENSG00000004487	KDM1A	23028	18.0841	18.0974	19.8138	6.04089	6.46027	5.99532	0.330322	7.56902e-47
ENSG00000128394	APOBEC3F	200316	0.696958	0.582621	0.663891	2.81841	2.80109	2.71609	4.28902	9.67421e-47
ENSG00000184178	SCFD2	152579	6.31038	4.74945	4.5476	0.831966	0.63614	0.740327	0.141499	1.08193e-46
ENSG00000137801	THBS1	7057	4.88294	4.9169	3.52917	1.00538	1.03442	0.96267	0.225258	1.39756e-46
ENSG00000090861	AARS1	16	32.0114	36.1692	36.7506	103.488	104.039	104.311	2.97184	1.71867e-46
ENSG00000124225	PMEPA1	56937	4.40226	4.52723	4.1792	10.3066	10.4957	10.4323	2.38275	2.1801e-46
ENSG00000074527	NTN4	59277,8079	2.13394	2.53014	2.3837	7.93328	8.39304	8.50864	3.5238	2.62229e-46
ENSG00000135766	EGLN1	54583	7.37996	7.9431	8.61994	25.0639	25.761	25.3285	3.18061	2.90953e-46
ENSG00000135245	HILPDA	29923	5.38466	6.55428	7.14292	30.1095	27.7605	28.9121	4.54788	3.59861e-46
ENSG00000175582	RAB6A	5870	9.76401	10.1712	9.98015	24.4959	25.09	23.5934	2.44621	3.60264e-46
ENSG00000170515	PA2G4	5036	101.596	100.123	103.205	40.8396	41.3174	39.0272	0.397424	3.69649e-46
ENSG00000167371	PRRT2	112476	0.218459	0.149834	0.111815	2.13604	1.97252	2.03981	12.8062	4.12009e-46
ENSG00000186205	MTARC1	64757	2.69591	2.64722	2.99968	0.715632	0.605552	0.643525	0.235497	4.60777e-46
ENSG00000086062	B4GALT1	2683	62.1694	65.2137	54.906	139.344	147.913	139.373	2.3404	5.96053e-46
ENSG00000089280	FUS	2521	82.3841	83.5442	108.864	18.9782	17.2589	19.2593	0.201958	6.47023e-46
ENSG00000244198	ARHGEF35-AS1	101928605	0.723225	0.770639	0.696779	2.94133	3.24302	2.52791	3.97703	8.0962e-46
ENSG00000198848	CES1	1066	4.47774	3.90365	4.76575	18.0811	16.7975	15.6641	3.84439	1.25108e-45
ENSG00000137033	IL33	90865	0.831444	0.955303	0.749135	4.82938	4.94442	3.94594	5.41024	1.43881e-45
ENSG00000251493	FOXD1	2297	1.73419	1.69855	1.87696	6.92874	6.59957	7.22823	3.90917	1.4416e-45
ENSG00000289850	ENSG00000289850		25.0037	29.1919	31.7796	4.30699	3.33914	3.87934	0.134056	1.78311e-45
ENSG00000071967	CYBRD1	79901	6.21187	5.44274	5.15033	14.3241	14.1192	13.812	2.51446	1.78784e-45
ENSG00000244242	IFITM10	402778	0.0601811	0.109624	0.130505	1.63164	1.61322	1.50932	15.8309	2.88427e-45
ENSG00000197461	PDGFA	5154	2.10842	2.83742	3.12371	15.1292	14.5202	15.3559	5.57718	3.03515e-45
ENSG00000170412	GPRC5C	55890	1.02828	1.35489	1.2767	5.36562	5.22931	5.13813	4.29881	3.17034e-45
ENSG00000183431	SF3A3	10946	29.8666	29.3256	34.3594	7.89652	6.25181	7.1848	0.228036	4.16853e-45
ENSG00000132109	TRIM21	6737	7.07429	7.43899	8.51043	28.4384	29.4365	32.6832	3.93325	4.49648e-45
ENSG00000172936	MYD88	4615	6.2724	6.00731	5.16951	14.485	15.0334	15.3222	2.56978	5.39501e-45
ENSG00000002549	LAP3	51056,7852	13.3256	14.101	15.5076	45.1645	43.9387	46.1598	3.15047	7.94892e-45
ENSG00000131269	ABCB7	22	10.9274	10.9184	11.2533	3.8581	3.77362	3.95991	0.35021	1.10125e-44
ENSG00000123843	C4BPB	725	5.2787	4.56221	6.12107	0.64092	0.540472	0.383254	0.0980233	1.12846e-44
ENSG00000169504	CLIC4	25932	28.3229	31.4536	30.4521	78.2872	77.6043	77.0981	2.58222	1.55847e-44
ENSG00000105939	ZC3HAV1	56829	12.4569	12.9371	9.48233	35.3134	38.7884	38.9029	3.24015	1.77741e-44
ENSG00000162892	IL24	11009	0.0868212	0.160278	0.273449	4.39296	4.42656	5.48282	27.4756	3.05161e-44
ENSG00000079246	XRCC5	7520	82.1898	79.4161	82.4661	34.0417	32.8225	32.7216	0.408018	4.38997e-44
ENSG00000165271	NOL6	65083	20.1944	20.5684	14.5538	4.71525	4.63043	4.1345	0.243691	4.42555e-44
ENSG00000166046	TCP11L2	255394	0.395252	0.47073	0.250031	2.7985	2.93248	2.77857	7.62496	5.08822e-44
ENSG00000088826	SMOX	54498	25.398	27.2676	30.119	86.3937	88.8316	85.3655	3.14782	5.52732e-44
ENSG00000167552	TUBA1A	7846	33.5572	30.1972	39.5953	7.44215	7.55943	6.0156	0.20336	5.60478e-44
ENSG00000118898	PPL	5493	5.79934	6.52473	4.55098	18.8698	20.4922	20.1909	3.52905	5.72876e-44
ENSG00000206341	HLA-H	3136,3077	12.6328	15.4468	18.3631	80.2812	76.8119	81.1992	5.13089	6.04072e-44
ENSG00000228253	MT-ATP8		4529.81	4588.38	3480.88	1379.82	1334.53	1271.15	0.316333	9.25017e-44
ENSG00000175764	TTLL11	158135	2.56062	2.69129	1.93652	7.82415	8.78792	8.65053	3.51434	1.05108e-43
ENSG00000275993	ENSG00000275993		11.6903	15.7123	12.7879	47.5183	48.6412	48.9403	3.6103	1.22962e-43
ENSG00000163468	CCT3	7203	167.49	171.831	216.011	44.0662	42.1656	44.3008	0.235053	1.34746e-43
ENSG00000124222	STX16	8675	26.0937	25.3142	22.8905	49.9658	52.5264	52.0163	2.07957	1.83674e-43
ENSG00000133119	RFC3	5983	36.1045	38.5034	41.7025	11.7603	10.6253	11.2676	0.289339	1.96746e-43
ENSG00000127824	TUBA4A	7277	51.233	53.5986	62.6333	14.0525	15.1691	15.2695	0.265674	2.09878e-43
ENSG00000150093	ITGB1	3688	31.6576	33.3432	31.2892	68.8296	72.5531	68.1395	2.17595	2.234e-43
ENSG00000136875	PRPF4	9128	25.6561	24.9396	26.3126	9.43515	9.24722	9.78338	0.370126	2.49949e-43
ENSG00000180628	PCGF5	84333	5.39945	5.27903	4.6609	11.3884	11.3748	11.3919	2.22663	2.63722e-43
ENSG00000250208	FZD10-AS1	440119	0.406234	0.537466	0.459109	1.91422	2.09918	2.0527	4.32425	2.8534e-43
ENSG00000163283	ALPP	250	58.3288	55.9563	50.8629	21.0597	23.6809	22.4933	0.407113	3.40772e-43
ENSG00000180316	PNPLA1	285848	1.60113	2.04055	1.72759	7.30492	6.74183	6.55536	3.83704	3.57489e-43
ENSG00000106484	MEST	4232	25.5855	25.3652	22.9492	10.3369	10.8228	9.87694	0.419981	3.86113e-43
ENSG00000178921	PFAS	5198	27.1949	27.6867	18.2455	4.60388	5.35046	5.37461	0.209621	4.41476e-43
ENSG00000075234	TTC38	55020	14.9229	13.6812	12.5361	5.10577	5.30231	5.13576	0.377826	5.10532e-43
ENSG00000267278	MAP3K14-AS1	100133991	0.756939	0.786271	0.630438	2.73159	2.95766	3.0318	4.01217	5.98329e-43
ENSG00000076248	UNG	7374	18.2702	18.155	21.4754	5.31293	4.82005	5.19279	0.264691	6.06351e-43
ENSG00000176393	RNPEP	6051	41.3267	41.0566	42.6559	15.4907	16.7254	15.6242	0.382602	6.1819e-43
ENSG00000096968	JAK2	3717	0.515084	0.557581	0.452805	1.97011	2.02293	2.28562	4.11589	6.84105e-43
ENSG00000162129	CLPB	81570	3.13894	3.00534	2.8981	1.02568	1.16623	1.04335	0.357789	7.84072e-43
ENSG00000128165	ADM2	79924	2.8431	3.34603	2.87982	10.3321	9.27188	10.3559	3.30358	8.81478e-43
ENSG00000198886	MT-ND4		5681.96	5047.6	4811.16	2067.86	2251.17	2010.46	0.407285	8.98527e-43
ENSG00000167996	FTH1	2495	1292.17	1531.17	1936.2	8544.26	7883.8	8167.92	5.16773	9.32957e-43
ENSG00000261087	ZNNT1	115830329	0.765515	1.05389	1.20796	6.80918	7.73713	6.77084	7.04149	1.00904e-42
ENSG00000105270	CLIP3	25999	0.355445	0.402344	0.308069	2.37174	3.00463	2.2796	7.18293	1.01581e-42
ENSG00000187778	MCRS1	10445	21.2402	20.9779	24.4592	6.33687	6.46593	6.17673	0.284647	1.09983e-42
ENSG00000109787	KLF3	51274	6.80974	7.65637	6.01089	18.2279	20.0573	19.3021	2.8123	1.57348e-42
ENSG00000173548	SNX33	257364	4.08099	4.57596	3.12255	13.805	14.2163	14.6338	3.62113	2.15401e-42
ENSG00000184678	H2BC21	8349	0.872914	0.986438	0.865757	4.75835	4.556	4.19526	4.95746	2.33341e-42
ENSG00000181577	C6orf223	221416	1.44972	1.53851	1.4546	5.01631	4.42881	4.91537	3.23228	2.36332e-42
ENSG00000141458	NPC1	4864,257641	3.82745	4.0007	2.93134	10.9519	11.4633	11.7945	3.17949	2.37163e-42
ENSG00000131844	MCCC2	64087	7.1433	6.96939	6.50542	3.08637	3.02542	2.86865	0.435561	2.58162e-42
ENSG00000164062	APEH	327	32.0953	32.6668	31.8552	13.2255	14.1161	13.305	0.420698	2.9614e-42
ENSG00000173692	PSMD1	5707,106480180	12.5491	11.7903	12.5059	4.88961	4.90475	5.02174	0.402117	3.29209e-42
ENSG00000103044	HAS3	3038	0.643606	0.510125	0.453375	2.44673	2.91812	2.72608	5.03447	3.7945e-42
ENSG00000132773	TOE1	114034	10.7055	10.5179	10.332	3.15815	3.19435	3.48825	0.311856	4.00214e-42
ENSG00000180667	YOD1	55432	8.02385	7.93133	6.57557	18.0827	18.2626	17.8849	2.40694	4.69114e-42
ENSG00000197746	PSAP	5660,23787,653509,729238	192.394	203.738	205.985	473.971	497.238	477.204	2.40553	4.80072e-42
ENSG00000008441	NFIX	4784	4.56461	5.57088	3.3777	20.1073	20.7895	20.8066	4.56616	5.44632e-42
ENSG00000173083	HPSE	10855	2.1407	2.11919	1.93616	0.354681	0.438569	0.421492	0.196051	5.77381e-42
ENSG00000110092	CCND1	595	26.4235	27.7346	24.2866	56.1106	56.1617	57.4989	2.16421	6.09331e-42
ENSG00000164707	SLC13A4	26266	0.368822	0.359964	0.47219	2.31905	2.04845	2.25626	5.51531	6.85655e-42
ENSG00000170442	KRT86	3892	2.78986	3.83492	4.68251	26.3084	25.4637	24.0319	6.70399	7.69594e-42
ENSG00000198899	MT-ATP6		3799.67	3304.84	4076.45	1157.88	1126.85	1051.97	0.298428	7.81412e-42
ENSG00000011332	DPF1	8193	1.67111	1.55224	1.74068	0.243238	0.216738	0.182061	0.129338	8.40225e-42
ENSG00000092853	CLSPN	63967	6.52635	7.09075	5.4043	1.93487	2.02488	1.88594	0.307322	9.15926e-42
ENSG00000065328	MCM10	55388	7.29171	7.80539	6.27808	2.1808	1.86339	1.9936	0.282467	9.55898e-42
ENSG00000131471	AOC3	8639	1.92484	0.994322	0.97419	11.3069	10.8703	10.9439	8.50711	1.29863e-41
ENSG00000125459	MSTO1	55154	8.51046	7.73562	7.72297	2.8629	2.64696	2.77729	0.345744	1.34135e-41
ENSG00000177606	JUN	3725	7.65979	6.41012	6.11197	17.4405	17.9556	17.7436	2.63304	1.43863e-41
ENSG00000267121	FMNL1-DT	339192	1.77971	1.67435	1.99646	6.58305	6.59372	6.75131	3.65618	1.46131e-41
ENSG00000153029	MR1	3140,25953	0.625223	0.568268	0.406882	2.36158	2.7044	2.38555	4.65612	1.64925e-41
ENSG00000018699	TTC27	55622	11.4617	10.5305	12.7424	3.05025	3.04623	3.12465	0.265474	2.76338e-41
ENSG00000175592	FOSL1	8061	15.3218	15.9475	18.2619	52.6628	53.3396	55.3236	3.25706	2.76421e-41
ENSG00000152556	PFKM	5213	20.8635	21.4849	18.6817	8.35584	8.8986	8.64356	0.424348	2.98174e-41
ENSG00000132967	HMGB1P5	10354	258.832	264.784	334.248	67.9185	59.4198	67.2758	0.226859	3.39165e-41
ENSG00000136010	ALDH1L2	160428	0.0667381	0.134365	0.0704814	1.13064	1.12818	1.10802	12.3971	4.08203e-41
ENSG00000095752	IL11	3589	2.7146	3.02599	3.57486	14.1956	12.9604	14.4146	4.46255	4.19807e-41
ENSG00000272884	ENSG00000272884		0.287324	0.340396	0.305429	1.60098	2.08121	1.89275	5.97434	4.95222e-41
ENSG00000205085	GARIN1A		0.0439291	0.0603202	0.0439062	0.665612	0.715813	0.660363	13.7814	5.33053e-41
ENSG00000186522	SEPTIN10	151011	8.79551	8.00659	8.1001	18.1787	18.5776	18.373	2.21383	5.4338e-41
ENSG00000125629	INSIG2	51141	1.54648	1.63763	1.87018	7.08445	6.50727	6.44338	3.96398	5.69295e-41
ENSG00000119522	DENND1A	57706	4.91472	5.09661	4.61444	11.0181	12.6753	11.5098	2.40694	6.49211e-41
ENSG00000178607	ERN1	2081	0.42472	0.453336	0.339289	1.38263	1.60301	1.64828	3.80658	6.71355e-41
ENSG00000160471	COX6B2	125965	3.52913	3.3684	3.12812	8.67683	10.2687	9.72835	2.86005	7.17801e-41
ENSG00000128016	ZFP36	7538	18.4907	13.1112	12.0691	57.821	56.6859	57.7351	3.94408	7.82303e-41
ENSG00000141582	CBX4	8535	17.8896	19.9783	19.0418	47.0439	48.2515	47.1963	2.50382	8.79636e-41
ENSG00000171848	RRM2	6241	31.3227	31.4672	31.9011	13.0143	12.5553	11.6632	0.393203	1.06509e-40
ENSG00000152256	PDK1	5163,5170	2.4178	2.36138	2.05441	5.35209	5.25892	5.62435	2.37582	1.06553e-40
ENSG00000128422	KRT17	3872	12.9693	25.0187	27.4778	208.129	229.678	218.216	10.0208	1.19093e-40
ENSG00000124207	CSE1L	1434	93.3422	92.6551	95.902	39.6817	38.886	37.8528	0.412986	1.21949e-40
ENSG00000063244	U2AF2	11338	85.9091	85.6864	89.2165	33.0392	32.1773	35.0214	0.38433	1.24443e-40
ENSG00000172985	SH3RF3	344558	3.48999	3.93335	2.44975	13.5416	14.8139	14.6252	4.35332	1.26758e-40
ENSG00000013588	GPRC5A	9052	67.3823	72.4833	51.7534	188.616	203.291	203.105	3.10519	1.30551e-40
ENSG00000124508	BTN2A2	10385	0.462802	0.500424	0.421242	1.80219	1.83177	1.7975	3.92314	1.44116e-40
ENSG00000105835	NAMPT	10135	5.90819	5.93035	6.46006	15.7956	15.5605	15.556	2.5637	1.46085e-40
ENSG00000163516	ANKZF1	55139	7.12672	7.54285	7.50074	17.9695	18.0377	19.0178	2.48192	1.53571e-40
ENSG00000049656	CLPTM1L	81037	40.5029	38.9368	46.4556	12.8942	13.0008	12.9921	0.308884	1.59791e-40
ENSG00000170522	ELOVL6	79071	9.21933	8.11273	7.71045	2.43373	2.93633	2.79007	0.325851	1.65172e-40
ENSG00000112902	SEMA5A	9037	0.719853	0.571917	0.414306	0.011419	0.0283731	0.0248337	0.0378798	1.77172e-40
ENSG00000186567	CEACAM19	56971	0.457441	0.512215	0.584343	2.50915	2.69909	2.48779	4.95241	1.89909e-40
ENSG00000163714	U2SURP	23350	25.5741	25.218	23.1075	11.8155	11.6959	11.405	0.472484	2.02598e-40
ENSG00000143819	EPHX1	2052	14.3349	18.5136	18.1829	61.5182	64.3883	60.7359	3.6574	2.02713e-40
ENSG00000163874	ZC3H12A	80149	11.9767	12.8089	10.9472	27.9355	31.3237	28.9595	2.46884	2.05098e-40
ENSG00000099822	HCN2	610	0.945005	1.42206	1.14	6.00222	7.63875	6.85989	5.84559	2.34827e-40
ENSG00000167460	TPM4	7171	33.1655	35.6962	34.6419	78.0506	78.7987	77.396	2.26316	2.41566e-40
ENSG00000198496	NBR2	10230	1.86664	2.01904	1.86247	6.2928	6.10009	5.87877	3.1787	2.42961e-40
ENSG00000126878	AIF1L	83543	6.28336	6.03933	5.57089	2.01249	2.15266	2.21841	0.356751	2.55889e-40
ENSG00000107159	CA9	768	2.18433	3.48475	3.63642	20.7681	22.742	21.24	6.95826	2.80864e-40
ENSG00000169926	KLF13	51621	6.06268	5.83646	4.28738	16.6041	17.8626	18.2205	3.25501	3.5365e-40
ENSG00000153495	TEX29	121793	0.125333	0.367473	0.235956	5.5104	5.3406	5.5113	22.4522	3.55083e-40
ENSG00000168016	TRANK1	9881	0.802788	1.07503	0.522601	5.67459	5.50882	6.01774	7.1659	4.17481e-40
ENSG00000149573	MPZL2	10205	5.36436	5.68846	5.23673	1.71959	1.59244	1.76832	0.311877	4.36358e-40
ENSG00000137103	TMEM8B	51754	0.12866	0.142691	0.0957818	0.694217	0.7168	0.858744	6.18239	4.8107e-40
ENSG00000235823	OLMALINC	90271	3.66378	3.38097	3.37025	1.05097	0.909522	1.13257	0.296982	5.1912e-40
ENSG00000139192	TAPBPL	55080	1.86204	1.62859	1.28717	6.50778	6.18028	6.17828	3.94875	5.39975e-40
ENSG00000149823	VPS51	738	9.79795	10.0579	11.369	3.02617	3.11168	2.92521	0.290251	6.16602e-40
ENSG00000120256	LRP11	84918	6.1755	6.01217	6.15597	13.7667	13.7905	14.0373	2.26751	6.60312e-40
ENSG00000225864	ENSG00000225864		0.437886	0.278341	0.136172	7.0497	5.52842	6.11767	21.9331	7.1429e-40
ENSG00000158125	XDH	7498,6652	0.156178	0.249142	0.169763	1.57765	1.44488	1.52599	7.90935	7.15843e-40
ENSG00000063660	GPC1	2817	23.3382	25.6228	22.7829	9.22264	9.36805	9.83411	0.396198	8.28333e-40
ENSG00000177426	TGIF1	7050	4.56749	4.80248	4.06643	10.2914	10.646	10.1464	2.3134	8.47165e-40
ENSG00000127947	PTPN12	5782	15.4972	15.9763	15.7808	34.0213	35.2936	33.9528	2.18536	8.58626e-40
ENSG00000129521	EGLN3	112399	1.49321	1.58579	2.09199	8.58035	8.28355	7.9049	4.78996	9.60715e-40
ENSG00000288550	ENSG00000288550		0.0928434	0.288244	0.18244	3.05885	3.60298	3.65434	18.3064	1.02384e-39
ENSG00000130340	SNX9	51429	3.52216	3.39165	3.36288	7.09184	7.17207	7.03297	2.07235	1.02459e-39
ENSG00000189223	PAX8-AS1	654433	2.26421	2.23268	1.911	4.80151	5.01138	5.22566	2.34688	1.04037e-39
ENSG00000228960	OR2A9P	441295	0.814743	0.831048	1.00617	5.25232	5.16614	4.14824	5.4928	1.10077e-39
ENSG00000106479	ZNF862	643641	0.555155	0.706395	0.369073	3.45819	3.62658	3.51821	6.50241	1.12274e-39
ENSG00000135372	NAT10	55226	24.3461	23.4596	23.1463	10.6339	10.9325	10.8293	0.456586	1.16843e-39
ENSG00000119938	PPP1R3C	5507	0.304412	0.408391	0.278957	2.73281	2.5366	2.81625	8.15284	1.34083e-39
ENSG00000265190	ANXA8	653145,728113	6.71318	6.66622	6.71603	2.425	2.28134	2.20699	0.344025	1.44473e-39
ENSG00000140945	CDH13	1012	3.52398	3.54661	3.12582	7.42552	8.06737	7.44783	2.24988	1.54519e-39
ENSG00000075399	VPS9D1	9605	1.02961	0.973431	1.04187	4.27776	3.77681	3.96864	3.94863	1.78108e-39
ENSG00000049249	TNFRSF9	3604	0.439989	0.671957	0.571876	2.942	3.21535	3.15889	5.5328	2.05089e-39
ENSG00000160781	PAQR6	79957	2.19966	2.68875	2.86871	10.8601	10.5726	11.4694	4.24155	2.29096e-39
ENSG00000172893	DHCR7	1717	25.4491	23.3704	16.8872	5.22841	5.47184	5.89052	0.252497	2.51874e-39
ENSG00000163811	WDR43	23160	19.8137	19.844	18.3476	8.45265	8.55832	7.95242	0.430365	2.82176e-39
ENSG00000137193	PIM1	5292,9361	12.101	11.6205	11.6259	26.4704	25.4928	25.7588	2.1988	2.88661e-39
ENSG00000164597	COG5	10466	4.34715	4.99889	4.37351	11.6021	13.2428	12.1495	2.69647	2.94387e-39
ENSG00000131759	RARA	5914	3.98627	4.27372	3.48614	10.9571	11.2883	10.0082	2.74589	3.01598e-39
ENSG00000132837	DMGDH	29958	0.0124372	0.0231832	0.0212358	0.723906	0.731431	0.661739	37.2356	3.29838e-39
ENSG00000168264	IRF2BP2	359948	15.8813	15.5212	16.7887	39.0712	39.2668	37.9291	2.41262	3.38679e-39
ENSG00000115380	EFEMP1	2202	13.7325	17.558	15.2522	4.2454	3.57083	3.89689	0.251664	3.96935e-39
ENSG00000130720	FIBCD1	84929	3.89322	4.315	4.07862	10.6186	11.0368	11.3908	2.68956	4.13969e-39
ENSG00000130640	TUBGCP2	10844	8.34961	8.48743	7.65326	17.5311	17.2589	18.8245	2.18921	4.28983e-39
ENSG00000081181	ARG2	384	0.609095	0.897501	0.762904	4.77054	4.54054	4.58774	6.12417	4.51913e-39
ENSG00000129757	CDKN1C	1028	6.1819	6.78441	7.74173	28.7483	24.5316	26.084	3.83252	4.82202e-39
ENSG00000145632	PLK2	10769	8.56323	7.31956	8.04491	2.46846	2.43776	2.08583	0.292216	4.9002e-39
ENSG00000101577	LPIN2	9663	1.91609	1.7492	1.32002	5.56012	5.78833	5.85725	3.45128	5.1579e-39
ENSG00000141076	UTP4	84916	21.6241	20.8957	18.993	8.535	7.63489	8.29209	0.397673	5.60471e-39
ENSG00000089127	OAS1	4938	0.452425	0.639679	0.532851	2.28588	2.35533	2.65304	4.48889	6.26293e-39
ENSG00000234840	LINC01239	441389	0.192575	0.145741	0.127818	1.39848	1.63014	1.47236	9.65599	6.36451e-39
ENSG00000165312	OTUD1	220213	4.4167	4.27504	4.41094	10.8487	11.9089	11.0846	2.58285	6.58941e-39
ENSG00000008517	IL32	9235	7.63674	9.87425	13.7773	74.7788	69.3191	73.4374	6.95262	6.73165e-39
ENSG00000135723	FHOD1	29109	17.2658	18.188	16.1099	6.17306	6.7051	6.98676	0.38525	7.3449e-39
ENSG00000167103	PIP5KL1	138429	0.988527	1.06078	1.0176	3.73828	3.90069	4.24889	3.87617	7.65311e-39
ENSG00000116560	SFPQ	6421,654780	50.7202	51.2269	50.1591	21.3382	21.1941	22.8484	0.429837	8.49525e-39
ENSG00000289902	ENSG00000289902		5.66926	5.6379	5.54689	1.25485	0.983656	1.22369	0.205422	8.57305e-39
ENSG00000135604	STX11	8676	0.41889	0.444567	0.296732	1.98824	2.2733	1.98821	5.38684	8.98411e-39
ENSG00000108852	MPP2	4355,2305	3.8244	3.91858	3.54435	1.31929	1.27086	1.25821	0.340946	9.70218e-39
ENSG00000013374	NUB1	51667	14.1355	13.532	15.2494	36.1202	38.2779	36.887	2.59304	1.06282e-38
ENSG00000167785	ZNF558	148156	2.26435	2.35792	2.19902	5.21099	5.40217	5.28666	2.33091	1.10536e-38
ENSG00000067533	RRP15	51018	3.1859	3.16964	3.33121	0.989272	0.900542	0.827983	0.280569	1.1926e-38
ENSG00000181126	HLA-V	352962	0.0760888	0.0958784	0.0490839	1.06018	1.23359	0.909036	14.489	1.65682e-38
ENSG00000198455	ZXDB	158586	2.5217	2.37604	2.04665	6.22952	6.60175	5.9275	2.70128	1.68545e-38
ENSG00000101076	HNF4A	3172,6927	0.757076	0.767636	0.654964	0.13087	0.115123	0.117543	0.166785	1.79897e-38
ENSG00000073536	NLE1	54475	9.32186	10.4903	11.4295	2.89035	2.92723	2.88644	0.278603	2.28005e-38
ENSG00000100462	PRMT5	10419	53.1591	52.1537	53.1578	20.9476	21.6518	22.8894	0.413255	2.41416e-38
ENSG00000135047	CTSL	1514	22.1624	27.0873	30.5033	104.673	101.713	102.813	3.87695	2.80471e-38
ENSG00000198142	SOWAHC	65124	4.25229	3.92385	3.76925	9.17565	9.21753	9.7342	2.35466	5.0094e-38
ENSG00000177409	SAMD9L	219285	0.223854	0.111696	0.094224	1.62578	1.8075	2.2223	13.1594	5.2633e-38
ENSG00000092470	WDR76	79968	6.54605	6.63067	6.20717	2.1689	1.82608	1.86944	0.302541	5.27872e-38
ENSG00000101361	NOP56	10528	64.9144	64.3507	71.0379	25.2171	24.0983	24.1113	0.366578	6.04438e-38
ENSG00000247077	PGAM5	192111	21.7538	21.3176	20.8474	9.51555	9.75571	9.58807	0.4515	6.06178e-38
ENSG00000183048	SLC25A10	1468	15.1481	16.2782	18.915	3.75568	2.6749	2.90179	0.185382	6.48131e-38
ENSG00000189339	SLC35E2B	728661	5.96195	6.40821	4.65473	16.4531	16.5593	16.445	2.905	6.72352e-38
ENSG00000134013	LOXL2	4017	30.9783	34.0457	24.786	81.9813	89.0004	86.1067	2.86258	6.73305e-38
ENSG00000176890	TYMS	7298	44.4331	42.9051	58.9712	10.0381	8.45361	10.2681	0.196569	6.75306e-38
ENSG00000167723	TRPV3	162514	0.0625603	0.0546889	0.0696053	0.552518	0.529274	0.559871	8.78578	7.03062e-38
ENSG00000205560	CPT1B	1375,386593	0.655512	0.500435	0.476645	2.97434	2.85216	2.50084	5.10068	7.18772e-38
ENSG00000183426	NPIPA1	9284,642799	7.45061	7.02786	6.94854	14.3128	14.905	15.061	2.0665	7.76624e-38
ENSG00000133401	PDZD2	23037	0.335496	0.358989	0.205995	1.55243	1.75677	1.7723	5.6431	7.86834e-38
ENSG00000179409	GEMIN4	50628	19.5282	20.8897	16.8176	6.91874	7.39536	7.31623	0.377918	8.86501e-38
ENSG00000114120	SLC25A36	55186	10.2628	10.3799	9.31942	19.3941	19.9643	19.4624	1.96317	9.77762e-38
ENSG00000171307	ZDHHC16	84287	12.91	12.5283	13.172	3.78922	4.54033	4.15173	0.323263	9.79055e-38
ENSG00000102786	INTS6	26512	2.90242	2.9124	2.49062	5.80953	6.02958	5.80797	2.12476	9.83657e-38
ENSG00000106263	EIF3B	8662	44.0753	45.771	53.2725	14.8453	13.9993	14.5677	0.303331	1.02576e-37
ENSG00000140525	FANCI	55215	8.93952	8.72484	8.46084	4.02627	4.22341	4.12334	0.473604	1.0332e-37
ENSG00000101236	RNF24	11237	1.79467	2.16114	1.34062	7.11713	7.72951	7.69739	4.25646	1.03436e-37
ENSG00000130204	TOMM40	10452	52.3454	49.0592	57.037	17.2576	16.3811	18.2156	0.327278	1.07202e-37
ENSG00000164134	NAA15	80155	10.6897	10.9785	10.6332	4.67424	4.4905	4.28092	0.416257	1.1849e-37
ENSG00000168827	GFM1	85476	8.2452	8.16536	7.30604	3.09976	3.49274	3.3151	0.41775	1.25089e-37
ENSG00000147274	RBMX	27316	42.6377	41.7872	47.1154	16.0032	15.8033	15.4607	0.359336	1.6249e-37
ENSG00000110104	CCDC86	79080	20.3539	22.1411	22.6652	7.53116	7.08112	6.59102	0.325403	1.99523e-37
ENSG00000251136	RIPK2-DT	101929709	0.34309	0.3787	0.327196	1.02298	1.13892	1.03541	3.048	2.02415e-37
ENSG00000226281	ENSG00000226281		0.0295328	0.103977	0.0591889	1.39676	1.5457	1.68575	24.0179	2.12355e-37
ENSG00000102048	ASB9	140462	3.46243	3.48789	4.80508	0.326056	0.233113	0.373212	0.0793151	2.33702e-37
ENSG00000068079	IFI35	3430	3.8223	4.63386	5.54592	23.2012	21.1854	24.5921	4.92631	2.40407e-37
ENSG00000171401	KRT13	3860	1.95884	1.96241	2.61435	0.0982128	0.165891	0.0881676	0.0539004	2.43533e-37
ENSG00000058085	LAMC2	3918	10.8285	11.3043	8.52695	27.5459	27.8554	30.1567	2.79056	2.53836e-37
ENSG00000083720	OXCT1	5019	12.8525	13.6474	12.727	5.0965	4.55699	4.74291	0.367002	2.63209e-37
ENSG00000101220	C20orf27	54976	29.7751	32.1762	43.8374	5.86058	6.73898	6.48549	0.180407	3.27749e-37
ENSG00000189403	HMGB1	3146	85.6499	84.3822	113.834	22.78	21.4586	22.4982	0.2351	3.5598e-37
ENSG00000198938	MT-CO3		3865.51	3574.83	4665.47	1152.38	1071.76	1040.11	0.269643	3.82974e-37
ENSG00000203392	ENSG00000203392		0.199768	0.425113	0.240605	3.73808	3.72671	3.36376	12.5115	4.06711e-37
ENSG00000139644	TMBIM6	7009	103.106	105.166	109.847	236.154	245.809	236.422	2.25822	4.35741e-37
ENSG00000079459	FDFT1	2222	44.5064	41.8952	53.7186	13.337	12.5173	12.1797	0.271439	4.44787e-37
ENSG00000037637	FBXO42	54455	3.11382	3.25483	2.93419	7.04952	7.48211	6.7539	2.28807	4.49638e-37
ENSG00000170113	NIPA1	123606	3.01532	2.97527	2.44861	6.84601	7.62516	6.97994	2.54184	5.11344e-37
ENSG00000279207	ENSG00000279207		1.436	1.59038	1.28697	4.3759	4.77968	4.15246	3.08531	5.50874e-37
ENSG00000130589	HELZ2	85441	4.26868	5.64496	2.9281	22.6639	23.857	26.0279	5.64945	5.57711e-37
ENSG00000123213	NLN	57486	9.9375	9.37518	8.24675	3.71405	3.86411	3.96464	0.418833	5.86063e-37
ENSG00000182264	IZUMO1	284359	0.0116742	0.0394103	0.0081738	1.14831	1.18823	1.2995	61.3592	5.90945e-37
ENSG00000141480	ARRB2	409	12.1455	10.9227	12.2748	3.74779	3.97633	4.17246	0.336603	6.72597e-37
ENSG00000145730	PAM	5066,23077	9.59971	10.1568	9.42272	20.4798	20.2977	20.9618	2.11586	6.82164e-37
ENSG00000164683	HEY1	23462	0.696822	0.974511	1.12456	5.4509	5.29501	5.66873	5.87099	6.92748e-37
ENSG00000072274	TFRC	7037	32.8835	31.5917	25.0017	10.5098	11.1041	11.176	0.366462	6.98937e-37
ENSG00000147536	GINS4	84296	6.67507	6.52031	5.25979	1.9841	1.89588	2.02881	0.32017	7.66975e-37
ENSG00000171867	PRNP	5621	41.4299	45.4633	47.2053	116.209	115.194	119.7	2.61824	8.10713e-37
ENSG00000168389	MFSD2A	84879	2.25248	2.05492	1.94318	5.44677	5.67561	5.3856	2.64103	9.82815e-37
ENSG00000012171	SEMA3B	7869	27.8845	31.6561	33.4092	86.1509	90.207	88.7073	2.8517	1.03628e-36
ENSG00000160867	FGFR4	2264	4.01364	4.03172	4.10365	1.07706	1.25018	1.22003	0.29198	1.11335e-36
ENSG00000103313	MEFV	4210	0.155962	0.127135	0.108451	0.962915	1.02466	0.959873	7.5277	1.33465e-36
ENSG00000117593	DARS2	55157	17.1442	16.3956	14.4392	7.03853	7.22586	7.14528	0.446229	1.38783e-36
ENSG00000186871	ERCC6L	54821	7.54453	7.24649	7.63172	2.12737	2.57064	2.12351	0.304223	1.47706e-36
ENSG00000003400	CASP10	843	0.107728	0.118586	0.108299	0.685307	0.804482	0.673436	6.46485	1.66258e-36
ENSG00000113719	ERGIC1	57222	19.0366	20.0757	15.8284	42.1206	45.4748	43.4662	2.38551	1.68605e-36
ENSG00000130363	RSPH3	83861	0.841704	0.939697	0.666286	2.89271	3.22708	3.24611	3.82643	1.7553e-36
ENSG00000004478	FKBP4	2288	63.4014	63.4917	73.4006	22.2367	23.0908	22.3146	0.337715	1.8102e-36
ENSG00000164362	TERT	7015	2.17649	1.96054	1.88614	0.31592	0.422632	0.289093	0.170615	1.91902e-36
ENSG00000135414	GDF11	10220	1.9662	2.10211	1.67229	0.534389	0.474971	0.500061	0.262938	1.9739e-36
ENSG00000161243	FBXO27	126433	0.742744	0.710278	0.702964	3.28286	3.00676	3.53089	4.555	2.32922e-36
ENSG00000125944	HNRNPR	10236	38.3706	36.8327	41.4409	14.8523	13.9365	14.2444	0.368926	2.37636e-36
ENSG00000101187	SLCO4A1	28231	28.9058	30.5693	22.6746	72.9886	75.5484	72.03	2.68494	2.40325e-36
ENSG00000198363	ASPH	444	53.3125	55.7583	52.313	104.308	110.208	105.046	1.98014	2.70599e-36
ENSG00000100918	REC8	9985	0.842628	0.879884	1.28783	5.73085	6.12651	6.33699	6.04395	2.80524e-36
ENSG00000112186	CAP2	10486,5271,56649	9.33599	9.32439	8.3372	2.59463	3.14716	3.00961	0.324155	2.83017e-36
ENSG00000160285	LSS	4047,64327	14.7422	15.1556	12.7118	5.10934	4.9171	5.64292	0.367742	3.31278e-36
ENSG00000124466	LYPD3	27076	14.3782	18.1264	16.5528	47.2282	50.6866	50.1295	3.01778	3.33059e-36
ENSG00000114019	AMOTL2	51421	14.8481	15.9027	12.2261	34.8598	37.482	37.3515	2.55239	3.44322e-36
ENSG00000041802	LSG1	55341	11.5619	11.1337	10.4588	4.90835	4.94749	4.90966	0.445355	3.95892e-36
ENSG00000086827	ZW10	9183	12.0012	11.9203	11.901	4.36032	4.63522	4.67426	0.381598	4.42982e-36
ENSG00000116183	PAPPA2	60676	0.017372	0.0366139	0.0174996	0.402732	0.489706	0.492424	19.3726	4.45584e-36
ENSG00000160326	SLC2A6	11182	5.21535	5.38849	4.84495	1.64436	1.46691	1.60361	0.305194	5.37179e-36
ENSG00000176945	MUC20	200958	0.212088	0.11856	0.122804	1.25361	1.22666	1.27513	8.28183	5.73742e-36
ENSG00000177542	SLC25A22	79751	24.3911	24.4098	23.3042	45.1833	47.095	46.2582	1.92132	5.81025e-36
ENSG00000119986	AVPI1	60370	51.4348	59.5021	67.4381	215.882	207.31	196.105	3.47188	7.11075e-36
ENSG00000127415	IDUA	3425	1.18582	1.06255	0.94599	3.50759	3.44938	3.62633	3.31312	8.02122e-36
ENSG00000125912	NCLN	56926	34.3753	35.5241	35.3704	15.3985	15.2699	14.9222	0.433084	8.10282e-36
ENSG00000158186	MRAS	22808	0.262406	0.241256	0.163237	1.38654	1.59369	1.31001	6.43313	9.06872e-36
ENSG00000198919	DZIP3	9666	2.839	2.36576	2.08573	0.564513	0.623641	0.624813	0.248676	9.30691e-36
ENSG00000142197	DOP1B	9980	0.391157	0.474731	0.228487	2.45895	2.80032	2.74906	7.31771	9.35666e-36
ENSG00000049130	KITLG	4254	1.64662	1.45686	1.70057	0.325607	0.267528	0.297635	0.185421	1.09309e-35
ENSG00000140451	PIF1	80119	4.38533	4.73214	4.68898	1.36604	1.15761	1.31723	0.278195	1.15196e-35
ENSG00000122884	P4HA1	5033	13.9468	15.8354	17.7472	52.7848	52.719	49.449	3.26014	1.16349e-35
ENSG00000106404	CLDN15	24146	1.56724	1.63027	1.68505	5.20429	5.46333	5.15841	3.24134	1.22315e-35
ENSG00000112877	CEP72	55722	9.80707	10.4993	8.12886	2.75751	3.12957	2.96499	0.311306	1.33338e-35
ENSG00000204264	PSMB8	5696	9.2386	10.1912	14.0933	56.6759	52.9917	54.1041	4.88535	1.44762e-35
ENSG00000188313	PLSCR1	5359	6.86046	7.1984	7.63368	19.4294	18.4956	20.2427	2.68146	1.56976e-35
ENSG00000198951	NAGA	4668	19.6545	19.3959	16.7946	6.94455	7.48371	7.78092	0.397694	1.64515e-35
ENSG00000168398	BDKRB2	624	0.490569	0.620741	0.418885	2.17329	2.29327	2.40312	4.48941	1.69009e-35
ENSG00000136718	IMP4	92856,56928	27.9358	27.505	30.0917	8.37745	9.92343	9.9229	0.329977	2.17565e-35
ENSG00000138764	CCNG2	901	2.71134	2.87703	2.75226	6.98707	6.611	7.37757	2.51488	2.73258e-35
ENSG00000226416	MRPL23-AS1	100133545	1.13193	1.56538	1.30445	6.55854	6.07136	6.71871	4.83501	2.78606e-35
ENSG00000126603	GLIS2	84662	4.96057	6.14986	4.48266	16.9823	17.0672	15.4358	3.17355	3.26721e-35
ENSG00000073670	ADAM11	4185	0.156661	0.124957	0.117204	1.11541	1.03755	0.97164	7.83457	3.53068e-35
ENSG00000110852	CLEC2B	9976,51266	2.48249	3.34188	3.8437	17.1836	16.1598	15.7935	5.08239	3.67043e-35
ENSG00000123609	NMI	9111,4641	1.98709	2.55414	4.00909	23.9816	23.3915	22.6148	8.18542	3.79183e-35
ENSG00000165280	VCP	7415	52.1711	53.7094	57.2476	20.9403	22.0195	21.7726	0.39682	4.16875e-35
ENSG00000066926	FECH	2235	4.03092	3.46966	3.68977	1.41542	1.42728	1.35891	0.375468	4.25354e-35
ENSG00000244731	C4A	720	0.924481	3.05803	2.77991	88.9935	100.552	97.915	42.5086	6.11255e-35
ENSG00000117984	CTSD	1509	60.9581	60.5718	62.9928	129.664	129.396	128.172	2.09856	6.30389e-35
ENSG00000173334	TRIB1	10221	6.76513	5.944	6.38781	14.8283	15.6133	14.4642	2.35147	7.86124e-35
ENSG00000135926	TMBIM1	64114	12.2507	11.5163	12.0613	24.5968	26.3395	25.777	2.14114	8.01676e-35
ENSG00000166548	TK2	7084,7083	0.611084	0.553868	0.570846	1.85571	1.66578	1.72641	3.02334	9.5213e-35
ENSG00000106299	WASL	8976	9.85686	9.63649	7.59886	22.1153	22.7646	22.9702	2.50441	9.7323e-35
ENSG00000276043	UHRF1	29128	56.5963	58.3523	47.408	22.3934	23.0399	23.1278	0.422287	1.2173e-34
ENSG00000229776	C4B-AS1	106480730	0.101939	0.227088	0.15071	2.12831	2.52623	2.6335	15.1917	1.30573e-34
ENSG00000198804	MT-CO1		7180.11	6716.72	5837.1	2859.95	3063.67	2798.81	0.442002	1.39073e-34
ENSG00000144354	CDCA7	83879	18.9165	17.256	18.3199	6.73222	5.46378	5.65105	0.327515	1.47228e-34
ENSG00000155229	MMS19	64210	16.9915	17.0219	15.991	6.99625	7.84408	7.36664	0.4441	1.50378e-34
ENSG00000101298	SNPH	9751	0.544236	0.372991	0.426548	2.11416	2.13672	1.93601	4.60411	1.54089e-34
ENSG00000225630	MTND2P28	100652939	308.613	270.851	212.12	82.8442	68.417	73.7182	0.284214	1.61994e-34
ENSG00000162188	GNG3	2785	1.14595	1.19112	0.86817	7.65876	6.95089	6.59277	6.61494	1.63984e-34
ENSG00000213886	UBD	10537	0.848485	0.250857	0.340903	10.5522	8.93637	9.88561	20.3952	1.67069e-34
ENSG00000052749	RRP12	23223	14.0607	14.1448	12.8869	5.86248	5.82225	6.3571	0.439055	2.19745e-34
ENSG00000205426	KRT81	3887	73.6919	96.4474	118.149	459.541	451.918	466.441	4.77959	2.34492e-34
ENSG00000127586	CHTF18	63922	14.7632	15.285	16.1592	5.75363	5.0237	5.25572	0.34698	2.55093e-34
ENSG00000182199	SHMT2	6472	54.6638	54.917	53.7985	103.405	104.101	104.147	1.90754	2.63017e-34
ENSG00000119979	DENND10	404636	2.30673	2.47572	2.32859	6.37781	5.83971	5.83934	2.53927	2.73529e-34
ENSG00000239672	NME1	4830,6023	46.705	48.5027	88.9126	7.0582	6.51572	7.52565	0.114597	3.03348e-34
ENSG00000065154	OAT	4942	28.0899	27.2261	32.783	9.48648	8.64554	8.81444	0.305866	3.1072e-34
ENSG00000115875	SRSF7	6432	38.6832	37.6595	50.3715	10.7787	9.94102	10.7174	0.248095	3.63333e-34
ENSG00000108578	BLMH	642	28.7092	27.389	36.4245	8.26734	7.48556	7.884	0.255471	3.8747e-34
ENSG00000132383	RPA1	6117,25885	55.2317	53.6016	56.0911	24.9643	24.2568	24.4811	0.446885	4.13374e-34
ENSG00000196584	XRCC2	7516	7.4037	7.49069	5.65942	1.87263	2.23786	2.01834	0.298185	4.61745e-34
ENSG00000114480	GBE1	2632	2.82011	2.42594	2.87845	8.11025	7.66594	7.85506	2.90864	5.14683e-34
ENSG00000112984	KIF20A	10112	49.7715	51.2616	39.4335	17.1363	15.5643	17.0059	0.353867	5.23323e-34
ENSG00000177646	ACAD9	28976	9.55631	9.6262	9.50923	4.02874	4.12544	4.3695	0.436491	7.16456e-34
ENSG00000231607	DLEU2	8847,10301	1.27816	1.21892	1.3525	0.32812	0.251756	0.250813	0.215787	7.20253e-34
ENSG00000167107	ACSF2	80221	2.43241	2.32894	2.23726	5.65932	5.91898	5.24991	2.40451	7.47299e-34
ENSG00000169184	MN1	4330	2.37232	2.42732	1.58505	7.56616	7.84076	7.61471	3.60575	7.68326e-34
ENSG00000178105	DDX10	1662	2.34903	2.34927	2.72587	0.738655	0.610438	0.598403	0.262318	7.86935e-34
ENSG00000129354	AP1M2	10053	9.30202	9.86902	14.8489	1.69127	1.48175	1.36611	0.133425	9.22624e-34
ENSG00000166387	PPFIBP2	8495	1.42014	1.46485	1.18513	0.298304	0.243772	0.199909	0.182301	9.82984e-34
ENSG00000141349	G6PC3	92579	14.022	13.4079	14.939	5.06074	5.53964	5.41489	0.377996	9.98402e-34
ENSG00000164237	CMBL	134147	26.8889	26.8934	22.7749	11.1436	11.3372	11.4926	0.443765	1.05234e-33
ENSG00000075643	MOCOS	55034	8.58559	8.90916	7.72043	16.9987	18.2091	17.1058	2.07469	1.10125e-33
ENSG00000125166	GOT2	2806	87.8473	86.8994	82.7511	42.8519	44.8838	42.2995	0.504996	1.16295e-33
ENSG00000145780	FEM1C	56929	5.0152	5.39219	3.93082	13.3888	13.1814	13.3749	2.78592	1.2632e-33
ENSG00000283525	ENSG00000283525		0.217306	0.16994	0.199064	2.67305	2.29671	2.14126	12.1284	1.35086e-33
ENSG00000196781	TLE1	7088	5.56384	5.92107	5.3564	11.8936	12.5202	11.8034	2.1505	1.35878e-33
ENSG00000068323	TFE3	7030	18.6362	19.1246	18.2173	36.2618	36.559	37.3347	1.96783	1.36754e-33
ENSG00000159596	TMEM69	51249	37.8679	33.9237	36.7538	14.2001	13.4026	14.2218	0.385318	1.51041e-33
ENSG00000240038	AMY2B	280	0.468454	0.525717	0.496993	1.80488	1.67619	1.90837	3.61424	1.55946e-33
ENSG00000184232	OAF	220323	23.2898	25.0083	23.5825	49.5611	51.9303	49.3435	2.09841	1.62394e-33
ENSG00000165030	NFIL3	4783	4.55049	3.91127	5.45033	18.0845	17.9501	18.2368	3.90103	1.65814e-33
ENSG00000181885	CLDN7	1366	3.75181	4.02586	4.3548	14.3655	12.384	12.6661	3.24877	1.75083e-33
ENSG00000116161	CACYBP	27101	34.7437	34.4056	48.7031	8.73732	8.082	8.87303	0.218004	1.8005e-33
ENSG00000198712	MT-CO2	107075310	6183.71	5684.46	6679.16	2348.5	2317.71	2150.93	0.367554	1.86781e-33
ENSG00000139405	RITA1	84934	19.2925	18.263	17.2687	6.97053	7.70351	6.52713	0.386711	1.98983e-33
ENSG00000110628	SLC22A18	5002	1.74931	2.08023	2.0778	6.54051	6.19381	5.96302	3.1651	3.10262e-33
ENSG00000147894	C9orf72	203228	2.30856	2.13849	1.76605	5.31026	5.82749	6.09065	2.77291	3.40459e-33
ENSG00000288873	ENSG00000288873		3.01884	3.2201	4.36775	20.6689	18.2198	18.5556	5.41587	3.56779e-33
ENSG00000138061	CYP1B1	1545	10.2648	11.779	9.46256	24.4619	25.7595	24.6111	2.37515	3.72934e-33
ENSG00000137843	PAK6	56924,106821730	1.04909	0.932389	0.697064	0.0723526	0.0626964	0.0981277	0.0870535	4.03408e-33
ENSG00000109046	WSB1	26118	8.82541	8.43445	7.76438	16.854	16.2083	15.8679	1.95531	4.41194e-33
ENSG00000198682	PAPSS2	9060	13.2781	13.2691	10.8522	4.87021	4.90921	4.90738	0.392702	4.72618e-33
ENSG00000244165	P2RY11	5032,692312	0.496261	0.391373	0.390308	2.45802	3.17469	2.90383	6.67991	4.74091e-33
ENSG00000163235	TGFA	7039	4.5487	4.44631	3.7237	10.629	10.2225	9.67118	2.39982	5.11063e-33
ENSG00000115541	HSPE1	3336	77.1449	73.4038	113.424	17.5084	13.7184	14.9012	0.174746	5.7985e-33
ENSG00000105928	GSDME	1687	0.871013	0.753661	0.843592	2.44198	2.32842	2.51968	2.95352	5.88605e-33
ENSG00000261236	BOP1	23246	55.6858	56.905	66.8434	18.9162	17.7836	19.9263	0.315581	7.06714e-33
ENSG00000121390	PSPC1	55269	14.2372	14.0285	16.8887	4.75008	4.14777	4.1629	0.289246	8.11773e-33
ENSG00000179361	ARID3B	10620	1.21245	1.07809	0.85706	3.26922	3.49912	3.40586	3.23237	8.76664e-33
ENSG00000104936	DMPK	1760	5.06444	5.53867	5.01744	11.038	11.0728	11.1465	2.12907	8.78456e-33
ENSG00000163002	NUP35	129401	5.74657	5.21157	6.17659	1.63483	1.66858	1.72008	0.293176	9.28687e-33
ENSG00000029153	ARNTL2	56938	2.40297	2.40453	2.38133	5.21872	5.45639	5.3366	2.2273	9.37391e-33
ENSG00000182704	TSKU	25987	13.3204	14.7647	12.2647	29.6878	29.861	31.0393	2.24507	9.47931e-33
ENSG00000172037	LAMB2	3913,3915,84823	30.2995	33.7744	24.4301	75.3612	81.5106	81.107	2.68891	9.6543e-33
ENSG00000226950	DANCR	57291	2.55627	2.43837	3.03455	0.719858	0.622556	0.651183	0.248294	1.04206e-32
ENSG00000073711	PPP2R3A	5523	0.534981	0.606793	0.499256	1.7194	1.77496	1.78489	3.21703	1.08638e-32
ENSG00000113356	POLR3G	10622	10.8264	9.7798	10.2546	3.46215	2.61903	2.91366	0.291464	1.43441e-32
ENSG00000162105	SHANK2	22941	0.022419	0.0138893	0.00896693	0.208183	0.253776	0.271649	16.2033	1.45077e-32
ENSG00000198890	PRMT6	55170	5.30786	4.91025	4.6933	1.63084	1.37166	1.63404	0.31094	1.45914e-32
ENSG00000092621	PHGDH	26227	21.4448	23.5802	26.4376	66.6268	67.4469	67.405	2.81936	1.4722e-32
ENSG00000065183	WDR3	10885	12.9417	13.3401	11.4625	5.1338	5.80519	5.19253	0.427389	1.51064e-32
ENSG00000105963	ADAP1	11033	2.16137	1.86424	2.10476	5.34986	5.85044	5.56777	2.73524	1.53298e-32
ENSG00000057704	TMCC3	57458	0.45362	0.489305	0.302581	1.97223	2.01259	2.15485	4.92945	1.60016e-32
ENSG00000123179	EBPL	84650	39.5365	34.5108	44.1449	10.2253	9.84233	11.7849	0.269498	1.7413e-32
ENSG00000229644	NAMPTP1	646309	7.2078	6.74682	7.25277	16.6202	18.1825	16.541	2.42103	1.80224e-32
ENSG00000038002	AGA	175	3.02315	3.91747	4.53163	16.9882	16.3649	18.0955	4.48462	1.83704e-32
ENSG00000205208	C4orf46	201725	7.54255	7.38144	6.91603	2.80612	2.54701	2.79938	0.373283	2.03661e-32
ENSG00000137310	TCF19	6941	12.1492	12.8977	13.8614	4.55983	4.38136	4.29647	0.340226	2.07851e-32
ENSG00000091542	ALKBH5	54890	26.1456	27.2786	23.5659	50.2702	50.8211	50.0661	1.96333	2.16094e-32
ENSG00000156453	PCDH1	5097	7.85179	8.12842	7.106	15.1982	16.5553	15.9991	2.06845	2.19327e-32
ENSG00000167721	TSR1	55720	31.6392	30.6235	31.8962	13.7559	14.5166	14.332	0.452474	2.19331e-32
ENSG00000158711	ELK4	2005	4.36438	4.23343	3.37765	9.75498	9.30249	9.72408	2.40338	2.238e-32
ENSG00000118263	KLF7	8609	1.59276	1.5518	1.04046	4.89847	4.96249	4.99454	3.54968	2.30308e-32
ENSG00000182919	C11orf54	28970	1.26689	1.23577	1.07197	3.3115	3.17772	3.05206	2.66917	2.32273e-32
ENSG00000160211	G6PD	2539,8266	87.1535	85.9612	82.1032	41.5885	44.8473	43.0374	0.507305	2.42361e-32
ENSG00000112139	MDGA1	266727	0.926613	1.19074	0.814928	3.19995	3.39866	3.59706	3.47704	2.51936e-32
ENSG00000128510	CPA4	51200	6.12199	7.97842	7.9642	1.61018	1.58191	1.83725	0.227937	2.55282e-32
ENSG00000099800	TIMM13	26517	32.1481	33.1756	49.1293	7.12092	6.85626	7.18309	0.184882	2.69352e-32
ENSG00000196338	NLGN3	54413	0.191781	0.258524	0.170369	0.927128	1.12779	1.24346	5.3142	2.80895e-32
ENSG00000188157	AGRN	375790	42.3419	46.969	33.9583	104.394	109.215	112.066	2.64197	3.73015e-32
ENSG00000123505	AMD1	262	9.51389	9.41453	10.3798	3.80712	3.89432	3.75112	0.390762	3.79157e-32
ENSG00000154429	CCSAP	126731	4.17963	4.12052	3.93974	8.94824	8.34844	8.67514	2.1219	3.82134e-32
ENSG00000101079	NDRG3	57446	34.4767	31.4344	27.3045	12.9624	13.6182	12.8835	0.423364	4.48482e-32
ENSG00000173039	RELA	5970	15.2326	15.1821	13.3857	27.4432	29.6323	28.8152	1.96096	4.83099e-32
ENSG00000111644	ACRBP	84519	0.0714794	0.0276737	0.0766093	1.46704	1.20689	1.37042	23.0103	5.03315e-32
ENSG00000136982	DSCC1	79075	15.2848	14.8635	18.7708	3.45473	4.37583	4.06766	0.243222	5.21146e-32
ENSG00000114867	EIF4G1	1981	182.797	179.589	148.508	69.956	77.5654	73.8994	0.433399	6.06207e-32
ENSG00000137440	FGFBP1	9982	9.96681	10.0645	14.4737	1.61121	1.79912	1.85691	0.152652	6.90347e-32
ENSG00000118960	HS1BP3	64342	0.925746	0.974105	0.856453	2.07057	2.15068	2.19704	2.32859	6.93677e-32
ENSG00000106344	RBM28	55131	6.99989	6.78886	6.62824	3.18727	3.09668	3.30768	0.469787	7.86679e-32
ENSG00000067066	SP100	6672	1.60077	1.76708	2.20431	6.73659	6.85497	6.61594	3.62651	7.92349e-32
ENSG00000153233	PTPRR	5801	6.82817	6.85799	7.02116	2.18508	2.53705	2.55233	0.351299	8.20386e-32
ENSG00000114735	HEMK1	51409	0.518098	0.574364	0.591964	1.51563	1.62871	1.61757	2.82702	8.91263e-32
ENSG00000070785	EIF2B3	8891	9.26735	10.4968	12.6897	2.6506	2.38586	2.51649	0.232729	9.30921e-32
ENSG00000156381	ANKRD9	122416	2.21615	2.91778	2.54284	7.71786	7.88126	7.68359	3.03288	1.00685e-31
ENSG00000247095	MIR210HG	100506211	1.32538	1.8345	2.29132	10.98	10.6298	10.4736	5.88557	1.04262e-31
ENSG00000156711	MAPK13	5603	1.24624	1.28047	0.982747	3.32399	3.64839	3.29	2.92421	1.04937e-31
ENSG00000107338	SHB	6461	5.55369	5.88204	6.34028	14.5917	15.2662	14.7746	2.51083	1.24507e-31
ENSG00000159588	CCDC17	149483	0.585467	0.391104	0.499359	2.77206	2.75023	2.40489	5.37097	1.54846e-31
ENSG00000233627	C4A-AS1	106478955	0.092856	0.22701	0.169766	2.13084	2.56663	2.70118	15.1106	1.6456e-31
ENSG00000064932	SBNO2	22904	25.032	26.358	20.4532	53.1733	58.5708	57.2453	2.3522	1.70855e-31
ENSG00000090238	YPEL3	83719	1.69736	1.84659	1.76673	5.19122	4.96992	5.10602	2.8748	1.80856e-31
ENSG00000141522	ARHGDIA	396	86.9832	90.8474	87.2356	38.7748	39.8383	42.2209	0.455863	1.92584e-31
ENSG00000136997	MYC	4609	115.124	111.899	102.592	55.4562	57.5513	52.6218	0.502492	2.07998e-31
ENSG00000168497	CAVIN2	8436	5.02067	3.82241	3.76562	1.02571	1.02871	1.00893	0.242956	2.24628e-31
ENSG00000013364	MVP	9961,50951	13.9026	15.0929	13.7233	28.6035	29.2517	30.448	2.06708	2.26718e-31
ENSG00000116299	ELAPOR1	57535	0.505877	0.491816	0.632958	0.0467232	0.0576521	0.0524748	0.0961887	2.29214e-31
ENSG00000166340	TPP1	1200,65057	13.2065	12.2277	9.08507	30.8846	34.5417	33.8605	2.87628	2.45705e-31
ENSG00000168924	LETM1	3954	15.756	16.4735	15.1209	6.65216	7.48488	7.19705	0.450558	2.49988e-31
ENSG00000198042	MAK16	84549	11.4612	10.2315	10.0177	4.67232	4.61785	4.40326	0.431828	2.51612e-31
ENSG00000187720	THSD4	79875	3.39256	3.31401	2.17167	9.58284	11.1803	10.8579	3.56164	2.66867e-31
ENSG00000152642	GPD1L	23171	11.4169	10.8367	10.0679	4.97505	5.09572	4.84679	0.461536	2.67053e-31
ENSG00000164308	ERAP2	64167	0.816602	0.640981	0.701357	2.3365	2.30205	2.18367	3.15999	2.95935e-31
ENSG00000117569	PTBP2	58155	1.89248	1.92819	1.99505	0.712273	0.650954	0.70114	0.354963	3.02784e-31
ENSG00000110172	CHORDC1	26973	11.1563	11.0085	12.9736	4.04274	3.92679	4.12415	0.344173	3.04009e-31
ENSG00000230937	MIR205HG	642587	0.269656	0.275029	0.147984	1.87089	1.82217	2.22809	8.54831	3.12323e-31
ENSG00000272668	ENSG00000272668		0.385966	0.440311	0.314429	1.50657	1.53873	1.73597	4.1915	3.15543e-31
ENSG00000099942	CRKL	1399	28.4312	29.4615	23.6746	56.7098	59.6825	58.7501	2.14721	3.29693e-31
ENSG00000106086	PLEKHA8	84725,51054	2.13222	2.2678	1.82031	4.82476	5.36327	4.86573	2.42009	3.45004e-31
ENSG00000168077	SCARA3	51435	12.0248	12.323	8.53389	2.60723	2.75545	3.17212	0.25956	3.49602e-31
ENSG00000152778	IFIT5	24138	1.75607	1.6946	1.75437	5.0749	4.95435	6.01819	3.08306	3.61614e-31
ENSG00000026025	VIM	7431	100.085	101.763	112.576	244.139	250	243.225	2.34513	4.14567e-31
ENSG00000080561	MID2	11043	0.569554	0.570303	0.555577	1.62754	1.65498	1.72164	2.95155	4.14623e-31
ENSG00000243896	OR2A7	401427	0.900358	1.12767	0.67481	4.49715	5.62046	5.26122	5.68988	4.20101e-31
ENSG00000196922	ZNF252P	286101	1.06253	1.08375	1.04853	2.45747	2.57146	2.58438	2.38303	4.28821e-31
ENSG00000185504	FAAP100	80233	5.96114	5.85207	5.27813	2.09181	2.3892	2.26878	0.394924	4.30254e-31
ENSG00000167165	UGT1A6	54578	3.60111	3.41626	4.5208	0.837734	0.622153	0.711149	0.188161	4.4386e-31
ENSG00000198786	MT-ND5		1386.58	1312.35	1595.94	510.063	517.842	479.233	0.350916	4.63365e-31
ENSG00000136830	NIBAN2	64855	93.3598	101.37	101.065	210.269	217.192	225.55	2.20764	5.14648e-31
ENSG00000065911	MTHFD2	10797	16.61	17.1956	19.5502	45.9976	45.5531	45.5053	2.56872	5.18274e-31
ENSG00000146918	NCAPG2	54892	19.9926	20.1524	18.5234	9.07379	9.63775	9.77912	0.485622	5.43744e-31
ENSG00000115970	THADA	63892	3.37268	3.28965	3.03153	1.48686	1.5275	1.46685	0.462273	6.05968e-31
ENSG00000175166	PSMD2	5708	152.021	159.891	162.344	67.1355	67.3219	71.4128	0.434091	6.07007e-31
ENSG00000102962	CCL22	6367	0.08854	0.385236	0.345056	5.28245	6.59809	6.40158	22.3271	6.38879e-31
ENSG00000173482	PTPRM	5797	0.446318	0.399281	0.306443	1.38656	1.36828	1.37205	3.58223	7.00602e-31
ENSG00000105612	DNASE2	1777	6.82306	7.80918	8.36432	22.6324	21.4079	21.7717	2.86182	7.74536e-31
ENSG00000134321	RSAD2	91543	0.12589	0.41366	0.390427	5.06672	4.66133	5.30714	16.1673	7.96595e-31
ENSG00000140688	RUSF1	64755	10.1695	11.0438	10.1124	21.4148	21.9105	21.937	2.08334	8.00167e-31
ENSG00000105141	CASP14	23581	0.0833291	0.200985	0.192857	1.81663	2.2419	2.22341	13.165	8.08136e-31
ENSG00000277161	PIGW	284098	7.37581	7.14943	7.34177	2.48715	2.29054	2.60703	0.33771	8.36621e-31
ENSG00000161011	SQSTM1	8878	40.3638	45.4467	49.9207	120.563	125.786	127.869	2.75705	8.94498e-31
ENSG00000167986	DDB1	1642	27.7065	27.3214	23.4102	12.0386	12.5596	12.7474	0.476116	9.1927e-31
ENSG00000275464	ENSG00000275464		20.1774	19.9738	19.023	7.15275	8.69728	7.44812	0.393722	9.55623e-31
ENSG00000152409	JMY	133746	3.94269	4.20501	3.01258	10.0659	9.99647	10.3931	2.72891	1.0023e-30
ENSG00000186193	SAPCD2	89958	21.6757	21.2606	19.1537	9.77962	10.326	9.75821	0.480976	1.0883e-30
ENSG00000085840	ORC1	4998,10166	24.7262	26.0541	21.6887	10.3826	10.7512	10.5898	0.437754	1.12586e-30
ENSG00000159063	ALG8	79053	2.9214	3.02298	3.34665	1.00783	0.962268	1.01843	0.321658	1.22832e-30
ENSG00000172361	CFAP53	220136	0.423718	0.574289	0.490167	3.20183	2.89895	3.21897	6.26254	1.27535e-30
ENSG00000131153	GINS2	51659	11.8781	12.0024	15.5935	3.34225	3.27244	3.38404	0.253299	1.30876e-30
ENSG00000108468	CBX1	10951	51.5576	52.5842	60.8513	19.7619	18.8761	19.2708	0.350977	1.31604e-30
ENSG00000154134	ROBO3	64221	0.754605	0.692441	0.753854	2.3369	2.10624	2.35942	3.0908	1.35944e-30
ENSG00000115468	EFHD1	80303	2.11219	1.76609	1.72573	0.176427	0.266683	0.215812	0.117581	1.37486e-30
ENSG00000069482	GAL	51083	26.8316	30.0627	44.4858	5.95294	4.63465	4.53296	0.149147	1.52993e-30
ENSG00000185633	NDUFA4L2	56901	0.164493	0.106577	0.140578	1.6025	1.46338	1.28419	10.5675	1.62679e-30
ENSG00000136068	FLNB	2317	28.3203	32.1231	16.7564	110.852	124.301	125.924	4.67718	1.65605e-30
ENSG00000184497	TMEM255B	348013	0.0215044	0.0396166	0.0446446	0.586402	0.493333	0.600647	15.8878	1.86716e-30
ENSG00000119403	PHF19	26147	12.6249	12.8558	11.6238	5.95594	5.88692	6.02827	0.481644	1.94476e-30
ENSG00000151151	IPMK	253430	3.541	3.84206	3.21313	7.67232	8.1973	8.20227	2.27175	2.04205e-30
ENSG00000099899	TRMT2A	27037	12.1123	12.5146	13.1829	4.90299	4.71012	4.9319	0.384689	2.11979e-30
ENSG00000139083	ETV6	2120	1.51267	1.55098	1.09154	4.26881	4.25326	4.5571	3.14767	2.42915e-30
ENSG00000169684	CHRNA5	1138	2.27458	2.14731	2.82453	0.369698	0.374555	0.429973	0.162042	2.58998e-30
ENSG00000067992	PDK3	5165	1.12494	1.19366	0.979311	2.8731	2.72507	2.50747	2.45781	2.9703e-30
ENSG00000086200	IPO11	51194	6.71676	7.21366	6.29543	2.82383	3.03375	2.83621	0.429835	3.28835e-30
ENSG00000135899	SP110	3431	0.867778	0.958254	0.85645	2.23407	2.47304	2.62875	2.73473	3.40845e-30
ENSG00000103021	CCDC113	29070	0.426394	0.431634	0.368608	1.40875	1.62019	1.47822	3.6744	3.49631e-30
ENSG00000197948	FCHSD1	89848	4.56692	4.35346	4.15058	8.88365	8.6412	8.47592	1.9892	3.99327e-30
ENSG00000183751	TBL3	10607	11.5812	12.1495	14.2805	4.10128	3.89709	4.11768	0.31875	4.01933e-30
ENSG00000115840	SLC25A12	8604	5.63031	4.77543	4.65695	1.94865	1.89954	1.77654	0.373422	4.02553e-30
ENSG00000127804	METTL16	79066	8.28548	7.7157	7.12426	3.27252	3.12662	3.51166	0.428567	4.38757e-30
ENSG00000111602	TIMELESS	8914	18.1547	17.6199	15.3776	7.73633	7.75272	8.14527	0.46204	4.4297e-30
ENSG00000087191	PSMC5	5705	35.7337	35.8092	47.5671	10.2185	10.5966	11.1768	0.268591	4.68639e-30
ENSG00000133265	HSPBP1	23640	23.2828	22.3719	30.9001	6.50221	6.09289	5.98987	0.242767	4.81159e-30
ENSG00000259781	HMGB1P6	645292	163.899	157.311	224.959	45.0919	40.6932	36.4021	0.223717	4.8485e-30
ENSG00000197771	MCMBP	79892	19.5064	18.8826	21.0206	7.62037	7.91333	8.22192	0.399862	5.91434e-30
ENSG00000124201	ZNFX1	57169	6.38991	6.64564	4.05691	19.3868	22.0124	21.6949	3.69134	6.58446e-30
ENSG00000049192	ADAMTS6	11174	0.219453	0.177514	0.195208	0.794521	0.897467	0.874202	4.33351	6.58996e-30
ENSG00000175073	VCPIP1	80124	2.93288	3.08831	2.32562	6.7592	7.16909	7.45786	2.5622	6.74589e-30
ENSG00000260910	LINC00565	100861555	0.007441	0.043952	0.026023	0.742484	0.794625	0.650249	28.2546	6.81724e-30
ENSG00000230882	ENSG00000230882		0.10694	0.405008	0.336282	4.4794	5.31665	5.12164	17.5868	7.41154e-30
ENSG00000161981	SNRNP25	79622	15.8854	17.8973	26.5685	3.51046	3.13132	3.40352	0.166447	7.42532e-30
ENSG00000154803	FLCN	201163	3.17998	3.10522	2.68668	5.98139	6.47886	6.3584	2.09751	9.00115e-30
ENSG00000005022	SLC25A5	292	243.73	235.839	326.573	73.9064	70.2575	69.4439	0.264975	9.95072e-30
ENSG00000137819	PAQR5	54852	1.35296	1.21351	0.944207	3.45869	3.8226	3.94859	3.19878	1.04459e-29
ENSG00000170909	OSCAR	126014	0.251647	0.101812	0.200582	2.72927	2.25785	2.53264	13.5726	1.08074e-29
ENSG00000126602	TRAP1	10131,7190,9392	64.5907	63.8352	69.5947	28.5568	29.1358	28.0143	0.432818	1.21069e-29
ENSG00000144554	FANCD2	2177	7.8578	7.87875	6.71475	3.38023	3.49601	3.16829	0.447392	1.26434e-29
ENSG00000085276	MECOM	2122	0.827943	0.762526	0.69067	0.149177	0.158883	0.175414	0.211944	1.29343e-29
ENSG00000078114	NEBL	10529	0.22471	0.158312	0.142072	0.717785	0.746694	0.73823	4.19488	1.30929e-29
ENSG00000254860	TMEM9B-AS1	493900	0.361575	0.601974	0.451026	2.41002	2.46243	2.43685	5.16713	1.33737e-29
ENSG00000116514	RNF19B	127544	6.47443	6.87066	7.68201	18.4718	21.7563	20.5743	2.89162	1.50805e-29
ENSG00000204936	CD177	57126	0.545308	0.420474	0.415126	2.3056	2.42753	2.7282	5.40321	1.55884e-29
ENSG00000175221	MED16	10025	11.8975	12.4137	11.1792	5.28948	5.59483	5.29355	0.455838	1.77871e-29
ENSG00000117525	F3	2152,1272	35.1098	33.6187	34.1981	62.8221	67.068	65.0671	1.89414	2.0359e-29
ENSG00000183963	SMTN	6525	2.22264	2.78191	2.50407	6.72657	6.56106	7.08877	2.71373	2.04813e-29
ENSG00000105926	PALS2	51678	4.04606	3.93142	4.21164	1.50104	1.55602	1.64688	0.385913	2.06319e-29
ENSG00000101003	GINS1	9837	4.05977	3.77647	4.25258	1.43494	1.30575	1.45208	0.346831	2.06667e-29
ENSG00000113368	LMNB1	4001	56.9069	54.6405	63.5834	22.348	21.7166	22.8383	0.382017	2.57932e-29
ENSG00000132382	MYBBP1A	10514	44.5811	44.9839	33.1639	15.1549	15.5191	14.9191	0.371494	2.69529e-29
ENSG00000215492	HNRNPA1P7	388275	32.622	30.7396	38.1923	10.3623	9.06225	9.4933	0.284754	2.91499e-29
ENSG00000100029	PES1	23481	40.5355	39.9707	47.6812	15.4659	15.3886	14.6489	0.354976	3.09904e-29
ENSG00000188985	DHFRP1	573971,1719	31.2196	29.9843	22.8353	7.9041	7.50737	7.85197	0.276816	3.17306e-29
ENSG00000104524	PYCR3	65263	3.21143	3.53552	3.72285	0.943957	0.95511	0.814461	0.259177	3.26953e-29
ENSG00000107105	ELAVL2	1993	2.9113	3.06525	2.36278	0.828415	0.819234	0.78462	0.291663	3.27262e-29
ENSG00000188856	RPSAP47	389672	59.4548	58.9174	56.7108	27.9961	26.8738	26.9626	0.467393	3.36085e-29
ENSG00000140564	FURIN	5045	20.0001	19.875	15.052	42.3724	46.3489	45.623	2.44587	3.57178e-29
ENSG00000130821	SLC6A8	6535	24.2388	24.7322	23.5134	43.0809	46.3491	45.7188	1.86452	4.01866e-29
ENSG00000116761	CTH	1491,23584	9.0912	9.70177	11.567	31.0915	29.8558	30.9867	3.02813	4.24112e-29
ENSG00000174669	SLC29A2	3177	8.32716	8.09716	7.76449	3.05983	3.30019	3.29004	0.398947	4.38226e-29
ENSG00000129353	SLC44A2	57153	10.0867	9.10275	7.73359	3.51789	3.20004	3.1154	0.365238	4.41194e-29
ENSG00000152990	ADGRA3	166647	8.83435	8.44015	7.09239	3.53961	3.54184	3.29339	0.425776	4.42804e-29
ENSG00000161547	SRSF2	6427	97.0485	96.2956	115.75	36.6497	32.5885	34.7048	0.336283	4.43708e-29
ENSG00000179115	FARSA	2193	56.2886	57.7101	64.3801	23.2068	22.041	22.8944	0.382008	4.55339e-29
ENSG00000111845	PAK1IP1	55003	35.2373	33.4291	41.9842	11.2094	8.79448	9.70022	0.268449	4.55432e-29
ENSG00000225697	SLC26A6	65010	6.88952	7.70217	6.72991	14.586	16.0074	15.8716	2.17924	4.89205e-29
ENSG00000020922	MRE11	4361	9.55679	9.21808	8.8863	4.35219	4.62568	4.17223	0.475399	4.96965e-29
ENSG00000132153	DHX30	22907	24.0414	24.0114	20.8863	11.3901	11.7651	11.4141	0.501448	4.97418e-29
ENSG00000030110	BAK1	578	15.1666	16.462	15.1461	34.5928	32.4228	35.6699	2.19532	4.98449e-29
ENSG00000116711	PLA2G4A	5321	1.42736	1.12709	1.13836	0.058663	0.022813	0.06674	0.0401364	5.30357e-29
ENSG00000138131	LOXL4	84171	0.583138	0.588354	0.524166	2.15788	2.21127	1.98671	3.74832	5.63534e-29
ENSG00000142459	EVI5L	115704	2.48247	2.70775	2.38883	5.51432	6.12212	6.15103	2.34692	5.66602e-29
ENSG00000249115	HAUS5	23354	7.41179	7.46139	6.54748	3.1449	3.2145	3.00444	0.43714	6.58051e-29
ENSG00000140263	SORD	6652	9.39276	9.75014	10.5763	3.95991	4.08491	3.85424	0.400383	7.02678e-29
ENSG00000048162	NOP16	51491	24.4797	25.6117	32.6463	7.67801	7.56731	7.81834	0.278756	7.57819e-29
ENSG00000198121	LPAR1	1902	3.02929	2.73722	2.37496	0.428637	0.382265	0.606445	0.17409	7.62784e-29
ENSG00000111203	ITFG2	55846	4.01464	3.82932	3.48142	1.38827	1.56022	1.48353	0.391335	7.99527e-29
ENSG00000147044	CASK	8573	2.26543	2.1628	1.71602	4.68246	4.75861	4.82373	2.32165	8.02324e-29
ENSG00000157693	TMEM268	203197	6.40012	6.45407	5.50265	12.3766	13.5113	12.4943	2.0909	8.22886e-29
ENSG00000162377	COA7	65260	12.3218	12.0277	11.5715	5.28421	5.25348	5.68498	0.45162	9.07211e-29
ENSG00000099901	RANBP1	5902	66.9965	66.1977	98.7819	18.4001	15.9576	16.8283	0.220652	9.36547e-29
ENSG00000196154	S100A4	6275	110.879	105.093	191.321	22.122	18.9231	20.2046	0.150383	9.39011e-29
ENSG00000214160	ALG3	10195	21.2964	20.968	21.5348	9.46905	9.93147	8.93545	0.444143	9.4328e-29
ENSG00000131462	TUBG1	7283	37.3089	36.727	34.8419	16.8414	18.1556	18.5508	0.491816	9.49429e-29
ENSG00000091127	PUS7	54517	21.1421	20.1501	17.9784	9.3164	9.86906	9.5345	0.484556	9.89365e-29
ENSG00000211448	DIO2	1734	10.4171	12.2577	9.99125	4.05069	3.71287	4.23751	0.367387	1.06638e-28
ENSG00000178295	GEN1	348654	2.23233	2.29723	1.98448	0.868352	0.888605	0.898656	0.407676	1.16188e-28
ENSG00000139668	WDFY2	115825	3.11178	3.27351	2.34388	7.57498	7.60799	7.43019	2.59053	1.18458e-28
ENSG00000134262	AP4B1	10717	2.27455	2.54488	2.59413	0.686728	0.723472	0.596243	0.270645	1.19927e-28
ENSG00000204529	GUCY2EP	390226	0.224891	0.367753	0.128762	3.39025	2.90345	2.79808	12.6029	1.34245e-28
ENSG00000197930	ERO1A	30001	11.2158	11.9004	11.8079	24.0174	25.0459	23.0877	2.06594	1.40743e-28
ENSG00000205221	VIT	5212	1.64914	1.67962	1.46923	0.197036	0.0897614	0.102962	0.081234	1.40785e-28
ENSG00000160445	ZER1	10444	7.41437	8.17812	6.75261	16.352	17.7959	15.9013	2.23983	1.5164e-28
ENSG00000171862	PTEN	5728	3.79548	3.88819	3.71263	7.06124	7.05662	7.12333	1.86387	1.57542e-28
ENSG00000012822	CALCOCO1	57658	3.77913	3.9059	2.88609	8.58349	9.75187	9.1642	2.60138	1.64643e-28
ENSG00000136261	BZW2	28969	22.2057	24.034	30.1388	6.62842	7.11891	7.34547	0.276162	1.6714e-28
ENSG00000136270	TBRG4	9238	18.1308	18.3397	19.0289	8.16714	8.64568	8.17144	0.450172	1.75844e-28
ENSG00000237989	LINC01679	101928399	0.792881	1.0306	0.677712	3.53846	3.70589	4.05371	4.51706	1.81903e-28
ENSG00000100664	EIF5	1983	22.7197	22.5731	23.3342	10.8013	11.181	10.8926	0.479038	1.83312e-28
ENSG00000198774	RASSF9	9182	0.962186	1.03442	0.832607	0.112371	0.062804	0.110402	0.100938	1.94035e-28
ENSG00000188529	SRSF10	10772	13.0172	13.0682	12.5962	6.42288	5.96885	6.32851	0.483957	1.96401e-28
ENSG00000144120	TMEM177	80775	7.5849	7.58743	8.84613	2.05704	2.36468	2.39125	0.283655	2.02684e-28
ENSG00000111348	ARHGDIB	397	9.41813	6.17446	7.89531	1.26797	0.811235	1.33033	0.145161	2.03625e-28
ENSG00000100216	TOMM22	56993	17.856	16.5828	22.5244	5.0758	4.92769	5.10127	0.265167	2.0988e-28
ENSG00000136279	DBNL	28988	4.56349	4.31755	4.75323	1.90821	1.78721	1.83453	0.405592	2.19306e-28
ENSG00000185499	MUC1	4582	5.20779	3.38584	2.81378	16.298	17.2148	17.0577	4.43313	2.46099e-28
ENSG00000077238	IL4R	3566	9.77702	10.3148	8.72471	18.6773	19.3276	18.6417	1.96577	2.54608e-28
ENSG00000175197	DDIT3	1649	3.31735	4.23194	5.67468	26.8514	23.8523	21.7148	5.4763	2.917e-28
ENSG00000121774	KHDRBS1	10657	58.7821	55.6315	61.692	25.7938	24.5028	25.5709	0.430807	3.31328e-28
ENSG00000162729	IGSF8	93185	19.5486	19.4976	24.0734	59.2799	63.3265	57.7398	2.85722	3.35054e-28
ENSG00000120437	ACAT2	39,8435	7.55257	8.1909	10.752	2.01281	1.90664	1.81222	0.216326	3.91498e-28
ENSG00000243566	UPK3B	105375355	2.37988	2.10131	2.02438	0.432538	0.404848	0.416655	0.192764	4.01994e-28
ENSG00000082516	GEMIN5	25929	15.738	15.7056	11.0198	4.18499	4.73457	4.54621	0.317115	4.05922e-28
ENSG00000183486	MX2	4600	0.0309485	0.043333	0.0628156	0.415108	0.456034	0.503347	10.0257	4.58384e-28
ENSG00000182481	KPNA2	3838	46.8727	45.7147	52.6382	19.5298	19.8763	18.9119	0.401568	4.81915e-28
ENSG00000137942	FNBP1L	54874	8.60978	8.61028	7.39351	15.6378	16.2647	15.567	1.92859	5.23195e-28
ENSG00000159259	CHAF1B	8208	11.2207	11.0526	12.0047	3.94618	4.523	4.56596	0.380278	5.39354e-28
ENSG00000258602	LINC01629	105370578	1.72275	1.66282	1.58898	8.21042	7.41475	9.09628	4.96959	5.41572e-28
ENSG00000172009	THOP1	7064	24.7813	25.5465	27.2295	11.053	11.4741	10.6841	0.428215	5.48312e-28
ENSG00000177888	ZBTB41	360023	2.20034	2.48254	1.83287	5.39856	5.9836	6.12982	2.68764	5.82447e-28
ENSG00000124193	SRSF6	6431	27.4607	27.261	30.2938	11.967	11.5795	11.2533	0.409335	5.83504e-28
ENSG00000289234	ZNF496-DT		1.37601	1.45898	1.42489	0.483267	0.511263	0.495705	0.34983	6.22599e-28
ENSG00000062725	APPBP2	10513	2.46888	2.55198	2.28526	5.01502	4.81947	4.85776	2.01095	6.33226e-28
ENSG00000232774	ENSG00000232774		0.600415	1.06489	1.22601	6.91457	6.91949	6.64923	7.08441	6.52193e-28
ENSG00000197444	OGDHL	55753	1.23883	1.2528	1.08396	0.201789	0.149826	0.231698	0.163138	6.55611e-28
ENSG00000127124	HIVEP3	59269	2.10239	2.15796	1.27975	0.380945	0.400777	0.399686	0.213246	6.74953e-28
ENSG00000272419	LINC01145	103091866	1.95605	2.15783	1.71301	4.68362	5.32153	5.48372	2.65817	7.18465e-28
ENSG00000087269	NOP14	8602	29.2422	30.0888	29.8073	13.2664	14.2728	14.1828	0.46806	7.63662e-28
ENSG00000075303	SLC25A40	55972	4.07934	3.88023	3.54374	1.51379	1.3621	1.42802	0.374145	7.69823e-28
ENSG00000166197	NOLC1	9221	91.1166	90.9174	81.3468	44.8066	47.9266	45.6625	0.525458	7.75651e-28
ENSG00000197712	FAM114A1	92689	3.71381	3.62507	3.21707	7.37309	7.35498	7.08386	2.06632	7.79558e-28
ENSG00000145743	FBXL17	64839	1.14932	1.21783	1.03908	2.6466	2.73437	2.86345	2.42039	8.19453e-28
ENSG00000170854	RIOX2	84864	4.21683	3.5787	3.70133	1.45231	1.55145	1.38924	0.382103	8.28994e-28
ENSG00000034677	RNF19A	25897	7.54197	7.84169	6.57252	14.6501	14.6719	15.3544	2.0348	8.40403e-28
ENSG00000094804	CDC6	990	20.8244	20.4583	22.085	9.06606	8.37389	9.09295	0.418713	8.62341e-28
ENSG00000164379	FOXQ1	94234	4.61756	3.89296	4.01531	10.7368	9.75206	10.358	2.46266	8.9588e-28
ENSG00000185100	ADSS1	122622	1.00975	1.0314	1.02143	3.17739	3.26471	2.66443	2.97349	9.03335e-28
ENSG00000204839	MROH6	642475	7.92994	8.40717	7.90213	16.0615	15.8835	16.1806	1.98544	1.00626e-27
ENSG00000053372	MRTO4	51154	29.2353	28.6815	38.5146	8.70059	8.61564	9.25826	0.275579	1.04153e-27
ENSG00000169188	APEX2	27301	13.4115	11.7675	13.1188	4.99043	5.36131	5.08206	0.402993	1.0418e-27
ENSG00000285938	ENSG00000285938		0.051278	0.204366	0.162717	2.91316	3.00054	3.42634	22.3253	1.1443e-27
ENSG00000179674	ARL14	80117	10.0517	10.0591	14.587	1.46233	0.811237	1.50553	0.108914	1.26503e-27
ENSG00000072682	P4HA2	8974	3.70851	4.26987	4.32374	10.85	10.1052	9.92423	2.51009	1.38912e-27
ENSG00000187193	MT1X	4501	2.28664	2.20157	2.77563	9.68074	9.43753	8.19244	3.75982	1.40379e-27
ENSG00000153714	LURAP1L	286343	0.78679	0.592158	0.8073	3.01569	3.12172	3.23312	4.28612	1.5551e-27
ENSG00000170921	TANC2	26115	2.02264	2.25156	1.07946	8.2886	9.5131	9.40803	5.08246	1.59424e-27
ENSG00000116791	CRYZ	1429	7.0778	5.71336	7.23316	1.61289	1.64726	2.03105	0.264239	1.65313e-27
ENSG00000158292	GPR153	387509	3.14744	2.86264	2.46325	7.02882	7.19286	6.44113	2.43857	1.69349e-27
ENSG00000164916	FOXK1	221937	7.71349	8.34649	6.11166	17.8233	17.6955	19.2881	2.47194	1.69881e-27
ENSG00000102898	NUTF2	10204	27.9053	28.2951	35.6308	9.88773	9.28853	9.64375	0.313837	1.73146e-27
ENSG00000154146	NRGN	4900	4.46004	3.76306	4.68792	0.303824	0.515526	0.535011	0.1049	1.75773e-27
ENSG00000149150	SLC43A1	8501	0.585794	0.479986	0.494657	2.09335	2.46448	2.00613	4.20649	1.84475e-27
ENSG00000188677	PARVB	29780	5.36371	5.37631	6.42648	1.48516	1.88877	1.64914	0.292609	1.92648e-27
ENSG00000146859	TMEM140	55281	4.97334	6.15789	3.53962	17.921	20.3516	19.4564	3.93495	1.97136e-27
ENSG00000214145	LINC00887	100131551	1.23378	0.994384	0.87699	3.07893	3.50132	3.58597	3.27399	1.97477e-27
ENSG00000147684	NDUFB9	4715	8.66157	8.56134	13.3426	2.25685	1.88084	2.08395	0.20355	2.28254e-27
ENSG00000169884	WNT10B	7480	2.32322	2.21136	2.33743	0.49494	0.438984	0.396517	0.193603	2.29693e-27
ENSG00000204314	PRRT1	80863	1.27324	1.48883	1.68412	5.83336	5.69987	5.04464	3.72856	2.31362e-27
ENSG00000178605	GTPBP6	8225	20.1779	21.1655	22.0169	8.72566	9.05892	8.90066	0.421166	2.32715e-27
ENSG00000122378	PRXL2A	84293	3.95783	4.19783	5.11054	1.00393	1.26502	1.14251	0.257154	2.43752e-27
ENSG00000163913	IFT122	55764	2.14929	2.22311	1.7216	0.800933	0.806568	0.777866	0.391429	2.4883e-27
ENSG00000119899	SLC17A5	26503	2.93666	3.09579	2.92426	6.75939	6.75843	6.71911	2.25941	2.7374e-27
ENSG00000145386	CCNA2	890	62.1332	59.1016	61.1506	29.8486	30.1107	27.577	0.479952	2.75447e-27
ENSG00000147010	SH3KBP1	30011	2.37555	2.26845	2.17187	4.43495	4.70381	4.1805	1.95415	3.34401e-27
ENSG00000128242	GAL3ST1	9514	0.0417235	0.0249574	0.0456174	0.794517	1.14528	0.79922	24.3906	3.53233e-27
ENSG00000165115	KIF27	55582	0.745095	0.778031	0.691478	2.0442	2.14954	1.83807	2.72365	3.75943e-27
ENSG00000244879	GABPB1-AS1	100129387	1.4181	1.58924	1.03421	4.09423	4.08567	4.02008	3.01864	3.87638e-27
ENSG00000147164	SNX12	29934	38.8921	38.8306	39.4804	18.3035	16.4589	17.5742	0.446547	4.3208e-27
ENSG00000260105	AOC4P	90586	0.0736963	0.0710787	0.0366045	0.922425	1.08461	0.872247	15.8744	4.36912e-27
ENSG00000137817	PARP6	56965	3.87832	3.69063	3.8336	7.58298	8.46479	8.60257	2.16183	4.44096e-27
ENSG00000082898	XPO1	7514	14.2701	13.8325	12.3143	7.14903	7.1958	7.15056	0.531841	4.81101e-27
ENSG00000185022	MAFF	23764	3.7869	3.82053	4.24383	10.6667	9.63335	11.5309	2.68587	5.07667e-27
ENSG00000258017	ENSG00000258017		8.97846	14.9589	13.443	1.41685	1.42979	0.574279	0.0915165	5.50062e-27
ENSG00000105877	DNAH11	8701	0.159457	0.151493	0.118489	0.524782	0.573784	0.501325	3.72554	6.18496e-27
ENSG00000105538	RASIP1	54922	0.124853	0.0675865	0.043374	1.06001	1.02176	1.12669	13.6059	7.14024e-27
ENSG00000270580	PKD1P6-NPIPP1	105369154	7.05938	6.70529	6.22634	13.3805	14.4099	12.9632	2.0386	7.31084e-27
ENSG00000006576	PHTF2	57157	5.29409	5.48031	4.98657	2.50982	2.42788	2.32679	0.460917	7.54922e-27
ENSG00000269378	ITGB1P1	100422691	35.8108	39.2228	37.4801	81.6489	85.7067	78.2802	2.18316	8.24419e-27
ENSG00000000971	CFH	3075	0.0311917	0.00722181	0.00486399	0.467433	0.397237	0.478108	31.0272	9.16403e-27
ENSG00000164109	MAD2L1	4085	18.9008	18.7977	26.2795	5.61192	5.79532	5.58114	0.265535	9.387e-27
ENSG00000264112	ENSG00000264112		7.12712	6.69051	6.6593	12.3979	12.748	12.4484	1.83593	9.80802e-27
ENSG00000075218	GTSE1	51512	18.7486	19.5225	16.3508	8.42576	8.55454	8.59596	0.468242	1.01378e-26
ENSG00000244486	SCARF2	91179	0.435168	0.448743	0.416892	2.03621	1.67529	1.91414	4.32474	1.02954e-26
ENSG00000198542	ITGBL1	9358	1.86905	1.77363	1.42435	0.350807	0.373918	0.456226	0.233066	1.03154e-26
ENSG00000100949	RABGGTA	5875	5.63564	5.33974	4.77406	1.71705	1.96259	1.96768	0.358572	1.13804e-26
ENSG00000115053	NCL	4691,80331	191.597	195.816	235	75.4884	76.4305	74.7904	0.364242	1.15442e-26
ENSG00000196295	GARS1-DT	401320	0.484291	0.484637	0.436771	0.976245	0.980688	0.942988	2.06298	1.24229e-26
ENSG00000061656	SPAG4	6676	1.41989	1.38481	1.36162	4.65637	4.10413	4.23208	3.11848	1.28843e-26
ENSG00000157470	FAM81A	145773	2.44036	2.5834	2.61219	0.724688	0.838239	0.648389	0.289593	1.3353e-26
ENSG00000278619	MRM1	79922	7.95846	7.21365	8.09523	2.44754	2.54866	2.58582	0.325865	1.37241e-26
ENSG00000130635	COL5A1	1289	46.5977	48.5957	32.1898	116.782	119.807	120.489	2.80318	1.47675e-26
ENSG00000116649	SRM	6723,6725	50.8389	51.461	67.2501	15.4864	17.6908	16.0165	0.290142	1.49467e-26
ENSG00000196776	CD47	961	4.24124	4.2373	4.58767	10.3658	9.41691	10.3626	2.30712	1.5036e-26
ENSG00000153162	BMP6	654	8.2444	8.1147	7.44183	14.7584	16.709	16.0373	1.99592	1.56647e-26
ENSG00000204257	HLA-DMA	3108	1.52606	0.505223	0.467416	10.952	11.8386	10.4414	13.2998	1.63679e-26
ENSG00000158373	H2BC5	3017	1.20389	4.165	3.91018	41.7848	41.7261	41.3747	13.4589	1.7154e-26
ENSG00000100413	POLR3H	171568	5.66275	5.6448	7.74755	1.60782	1.5303	1.66271	0.251944	1.72013e-26
ENSG00000103257	SLC7A5	8140	306.538	318.111	220.373	704.338	745.482	741.061	2.5927	1.80442e-26
ENSG00000014138	POLA2	23649	8.69632	11.277	9.50073	2.97177	2.03434	2.4032	0.251384	1.88485e-26
ENSG00000227057	WDR46	9277	35.2008	35.3391	47.0312	10.9653	11.9424	10.9915	0.288329	1.88499e-26
ENSG00000100345	MYH9	4627	32.6172	35.1475	22.8946	81.7346	92.1963	89.9498	2.91068	2.21199e-26
ENSG00000128050	PAICS	10606	53.5319	51.0611	63.0919	21.1327	19.9063	19.4812	0.360916	2.39447e-26
ENSG00000189350	TOGARAM2	165186	0.354187	0.357469	0.379961	0.0361834	0.0302179	0.0483237	0.105096	2.51398e-26
ENSG00000128590	DNAJB9	4189	1.91281	1.98509	2.1348	5.79383	5.89635	5.54531	2.85701	2.65404e-26
ENSG00000171368	TPPP	11076	1.54112	1.29469	0.907469	4.51692	4.36424	4.65534	3.61622	2.78327e-26
ENSG00000122965	RBM19	9904	7.71214	6.74587	5.73506	1.8127	1.67836	2.28908	0.286244	2.87697e-26
ENSG00000205220	PSMB10	5699	5.42314	5.28692	8.74945	33.8342	31.3572	31.9492	4.99194	2.94345e-26
ENSG00000184428	TOP1MT	116447	11.3192	11.7016	14.5485	3.82148	3.89146	4.08534	0.314041	3.00566e-26
ENSG00000140265	ZSCAN29	146050	2.80413	3.00087	2.57456	5.72864	5.84151	5.74685	2.06658	3.63006e-26
ENSG00000183111	ARHGEF37	389337	0.175167	0.13451	0.121391	0.883142	0.827199	1.04524	6.39244	3.71484e-26
ENSG00000117151	CTBS	1486	0.665708	0.862678	0.899059	3.00573	2.85214	2.76888	3.55384	4.08561e-26
ENSG00000162227	TAF6L	10629	6.38584	6.46236	6.51055	2.50294	2.28951	2.49362	0.376371	4.42098e-26
ENSG00000144655	CSRNP1	64651	4.95478	3.86967	3.44799	10.7659	11.4345	11.0217	2.70705	4.52434e-26
ENSG00000139182	CLSTN3	9746	6.62647	6.44961	4.79813	14.0529	14.9212	14.9343	2.45653	4.54568e-26
ENSG00000198753	PLXNB3	5365	0.8174	0.772928	0.640491	1.95423	2.22998	2.07311	2.80494	4.56468e-26
ENSG00000131467	PSME3	10197	44.7678	43.0838	42.6207	20.4245	21.7916	22.8043	0.498346	4.75093e-26
ENSG00000103018	CYB5B	80777	16.5963	17.2182	18.0563	6.88184	7.16982	7.81908	0.421639	5.17685e-26
ENSG00000134602	STK26	51765	5.98716	5.3974	5.20345	2.13267	2.10649	2.24923	0.391149	5.70566e-26
ENSG00000103356	EARS2	124454	4.73873	4.48421	3.60102	1.1648	1.44795	1.47813	0.319004	5.85803e-26
ENSG00000213859	KCTD11	147040	1.94627	2.0006	2.02886	4.99917	5.04839	5.09752	2.53443	5.85968e-26
ENSG00000076003	MCM6	4175	40.919	40.557	41.6923	20.2325	20.9852	20.3336	0.499734	6.14206e-26
ENSG00000261780	LINC02582	100505817	17.9151	18.5192	17.1787	6.96685	8.31958	7.24441	0.42025	6.20834e-26
ENSG00000287576	ENSG00000287576		0.079801	0.095763	0.170613	1.45926	1.41063	1.35039	12.1911	6.46478e-26
ENSG00000100412	ACO2	50	10.8024	11.4312	9.52984	4.94869	5.25717	4.94545	0.477005	6.47216e-26
ENSG00000204516	MICB	4277	9.04819	9.97827	7.52089	20.8614	20.5389	20.774	2.34202	6.63746e-26
ENSG00000143013	LMO4	8543,8048	2.81688	3.21293	3.88443	11.7821	10.4854	10.6849	3.32374	6.86614e-26
ENSG00000049239	H6PD	9563	2.36933	2.88792	1.61431	8.40356	8.52386	8.58831	3.71324	6.89851e-26
ENSG00000089356	FXYD3	5349	2.92925	2.3689	3.20762	0.596161	0.578438	0.457348	0.191864	6.96777e-26
ENSG00000260877	ENSG00000260877		0.992252	0.955107	0.732743	3.76216	3.56728	3.75586	4.13615	7.12524e-26
ENSG00000164171	ITGA2	3673	8.26919	8.38289	4.98477	23.7434	26.7806	25.5923	3.5179	7.20984e-26
ENSG00000161912	ADCY10P1	221442	0.249445	0.194728	0.221883	1.06928	1.0262	0.93674	4.55251	7.22049e-26
ENSG00000062485	CS	1431	62.5501	58.1606	49.6407	26.1852	28.0784	27.0658	0.477422	7.46507e-26
ENSG00000075188	NUP37	79023	9.78158	9.87451	12.3079	3.2955	3.26781	2.88999	0.295749	7.6848e-26
ENSG00000184271	POU6F1	5463	0.706867	0.617314	0.556978	1.8532	2.11034	1.78049	3.05346	8.2972e-26
ENSG00000248098	BCKDHA	593	15.251	14.799	15.0593	28.9719	28.6396	30.0301	1.94287	8.38629e-26
ENSG00000243696	ENSG00000243696		0.126461	0.172079	0.107423	0.968872	0.988809	0.766534	6.71051	9.56495e-26
ENSG00000121644	DESI2	51029,27351	12.4733	13.1241	13.2517	27.8663	26.0844	26.04	2.05901	1.05569e-25
ENSG00000102054	RBBP7	5931	57.8044	57.5882	72.4764	21.6283	21.9519	21.3522	0.345626	1.06573e-25
ENSG00000142961	MOB3C	148932	3.52341	3.49755	2.78021	7.13267	7.64388	7.26491	2.24886	1.07181e-25
ENSG00000198888	MT-ND1		2902.72	2765.95	2772.34	1494.71	1400.63	1329.8	0.500549	1.10422e-25
ENSG00000087266	SH3BP2	6452	5.17147	5.40559	3.35402	14.2135	14.6462	14.9914	3.14771	1.13278e-25
ENSG00000108064	TFAM	7019	16.3386	16.6315	18.2921	6.88712	7.11069	7.27512	0.414983	1.14342e-25
ENSG00000187678	SPRY4	81848	5.61459	5.67569	4.03834	12.7977	13.2262	13.2445	2.56177	1.26891e-25
ENSG00000213853	EMP2	2013	6.42412	4.9249	5.86294	2.09958	1.8034	1.95127	0.340127	1.33739e-25
ENSG00000070814	TCOF1	6949	26.8577	27.828	21.65	10.9812	11.6139	11.282	0.443792	1.36583e-25
ENSG00000183826	BTBD9	114781	0.985397	1.04012	0.962425	2.40254	2.38806	2.79472	2.53864	1.58848e-25
ENSG00000132196	HSD17B7	51478,158160	3.26298	2.98927	3.90667	0.896982	0.917104	0.876064	0.264807	1.61781e-25
ENSG00000130816	DNMT1	1786	25.3731	25.2637	19.1451	9.34933	9.96816	9.64619	0.41506	1.65654e-25
ENSG00000166803	PCLAF	9768	11.6731	11.2792	17.0315	3.04125	2.12463	2.46938	0.190959	1.83445e-25
ENSG00000170364	SETMAR	6419	3.11363	2.46167	3.66155	0.590269	0.579989	0.50622	0.181499	1.85438e-25
ENSG00000204576	PRR3	80742,25945	11.0266	9.01417	9.98455	4.02248	4.17809	3.92729	0.403921	2.048e-25
ENSG00000197451	HNRNPAB	3182	112.638	107.211	135.686	41.5022	37.6646	42.0647	0.340983	2.27026e-25
ENSG00000185404	SP140L	93349	2.93894	2.96939	2.76033	5.64176	6.29863	5.92131	2.06049	2.42904e-25
ENSG00000163354	DCST2	127579	0.158464	0.212482	0.204753	1.21589	1.57252	1.30802	7.11557	2.43444e-25
ENSG00000162390	ACOT11	26027	1.04464	1.12703	0.802202	0.204275	0.142869	0.116484	0.1559	2.47076e-25
ENSG00000081087	OSTM1	28962	1.20346	1.09516	1.2251	2.60626	2.62856	2.66279	2.24127	2.67382e-25
ENSG00000159199	ATP5MC1	516	26.129	25.6931	41.4838	6.63567	5.57652	6.30101	0.198414	2.70486e-25
ENSG00000261211	ENSG00000261211		0.369087	0.64365	0.471267	2.18952	2.58418	2.52466	4.91801	2.81336e-25
ENSG00000100311	PDGFB	5155	1.13383	1.38775	1.70889	5.29342	5.83825	5.81188	4.00512	3.09135e-25
ENSG00000005102	MEOX1	4222	3.45213	2.96341	3.07382	0.309726	0.121614	0.359093	0.0832968	3.64391e-25
ENSG00000099783	HNRNPM	4670	76.2509	77.7092	96.0256	29.5136	29.5107	29.2191	0.352994	3.6851e-25
ENSG00000143319	ISG20L2	81875	14.5091	13.0057	11.2284	5.67034	5.69406	5.79575	0.44292	3.75e-25
ENSG00000101255	TRIB3	57761	24.3533	26.1038	28.614	60.7599	60.7501	60.2932	2.29924	4.04228e-25
ENSG00000033050	ABCF2	10061	28.8863	31.642	25.7762	13.2846	12.9246	13.563	0.460836	4.40148e-25
ENSG00000049769	PPP1R3F	89801	0.316295	0.223182	0.262929	1.33865	1.24551	1.25234	4.78125	4.86727e-25
ENSG00000037474	NSUN2	54888	57.249	57.0159	58.8564	28.0221	27.6578	29.3578	0.491202	4.92928e-25
ENSG00000099250	NRP1	8829,4745	2.24201	2.26996	1.85418	4.4178	4.44345	4.76117	2.13982	5.0647e-25
ENSG00000187741	FANCA	2175	7.9674	7.91506	6.29184	2.95374	2.8298	3.22961	0.406468	5.15524e-25
ENSG00000118513	MYB	4602	1.50711	1.07494	1.36304	0.149533	0.0680933	0.155836	0.094665	5.4229e-25
ENSG00000012963	UBR7	55148	14.2511	12.9816	11.7137	6.0276	6.01366	5.539	0.451396	5.53664e-25
ENSG00000119812	FAM98A	25940	3.91447	3.83416	4.21994	1.60825	1.28822	1.46024	0.364013	6.75952e-25
ENSG00000107796	ACTA2	59	1.60193	0.862082	0.751094	6.54484	6.00625	6.8525	6.03512	7.10345e-25
ENSG00000152952	PLOD2	5352	4.82728	6.02268	5.49513	13.0874	13.3305	12.7747	2.39782	7.18538e-25
ENSG00000138801	PAPSS1	9061	10.7156	10.0473	11.1822	4.10935	4.23499	4.47755	0.401372	7.29592e-25
ENSG00000165490	DDIAS	220042	3.92083	3.89258	3.4821	1.35334	1.52746	1.55049	0.392306	7.54277e-25
ENSG00000135486	HNRNPA1	3178	271.184	261.919	367.17	92.0407	81.7796	86.2518	0.288881	7.96768e-25
ENSG00000119669	IRF2BPL	64207	13.3144	13.2012	11.1512	23.3317	24.8653	25.4447	1.95508	7.99646e-25
ENSG00000108592	FTSJ3	117246	28.526	29.1229	29.7031	13.3274	14.4148	14.2851	0.481125	9.58085e-25
ENSG00000185885	IFITM1	8519	80.336	87.2783	119.386	371.948	320.37	343.408	3.60879	1.00332e-24
ENSG00000136935	GOLGA1	2800	3.75796	3.84807	3.40892	7.32438	6.99151	7.37787	1.96948	1.11339e-24
ENSG00000120802	TMPO	7112	27.0202	25.7109	24.2032	14.3795	14.6823	14.1738	0.561981	1.34251e-24
ENSG00000243646	IL10RB	3588	3.01963	3.19787	3.04539	6.51044	6.16685	6.05376	2.02216	1.37265e-24
ENSG00000183684	ALYREF	10189	51.2326	51.2184	76.6135	15.0665	12.6579	11.2355	0.217575	1.45422e-24
ENSG00000116016	EPAS1	2034	13.2088	12.7647	8.16336	33.7347	36.3094	34.3926	3.05936	1.45646e-24
ENSG00000135049	AGTPBP1	23287	7.15072	6.88769	6.05004	12.6302	12.7512	12.2264	1.87211	1.48296e-24
ENSG00000117318	ID3	3399	116.427	116.688	161.501	39.374	36.4915	33.048	0.275998	1.52544e-24
ENSG00000198732	SMOC1	64093	4.4192	4.51817	5.31851	13.356	12.465	11.9464	2.64925	1.55692e-24
ENSG00000171298	GAA	2548	7.79814	7.49792	5.97035	14.7384	15.8134	15.2989	2.15601	1.59761e-24
ENSG00000051596	THOC3	84321	18.4147	16.9413	24.1886	4.75212	4.61901	5.77167	0.25431	1.62735e-24
ENSG00000234975	FTH1P2	2497	13.2019	15.2601	23.5425	98.9046	86.7577	86.1599	5.2269	1.63312e-24
ENSG00000165507	DEPP1	11067	3.54447	1.87019	1.52049	13.8965	13.5784	13.3305	5.88387	1.64299e-24
ENSG00000142611	PRDM16	63976	0.890571	1.0157	0.676113	2.48254	2.69263	2.82225	3.09691	1.6583e-24
ENSG00000145191	EIF2B5	8893	11.1274	11.3428	11.3847	5.05029	5.50516	5.4949	0.474092	1.66395e-24
ENSG00000175938	ORAI3	93129	2.88914	2.65757	3.11459	9.41539	8.97693	7.48725	2.98795	1.72289e-24
ENSG00000179912	R3HDM2	22864	5.77941	5.59787	4.13756	12.488	13.3788	12.3079	2.46053	1.82186e-24
ENSG00000103196	CRISPLD2	83716	1.60703	1.67446	1.23261	4.06306	4.11616	3.63783	2.6178	1.85012e-24
ENSG00000110218	PANX1	24145	8.27827	7.83255	6.31517	16.039	16.9035	16.4271	2.20144	1.85179e-24
ENSG00000103037	SETD6	79918	4.00453	3.8061	4.17269	1.66505	1.59667	1.66055	0.410761	1.87674e-24
ENSG00000138346	DNA2	1763	5.31351	5.32512	5.27123	2.27484	2.44984	2.27939	0.440235	2.04792e-24
ENSG00000276850	ENSG00000276850		8.17951	7.64146	8.80327	2.10748	1.20997	1.61537	0.200324	2.07897e-24
ENSG00000160753	RUSC1	23623	7.54594	7.2342	8.06659	2.87525	3.29351	2.9687	0.399946	2.11129e-24
ENSG00000162572	SCNN1D	6339	0.247784	0.345309	0.369371	1.6155	1.93944	1.60697	5.36322	2.13579e-24
ENSG00000101412	E2F1	1869	22.1884	21.3662	24.4992	8.89153	9.36354	9.45109	0.407121	2.19316e-24
ENSG00000276672	ENSG00000276672		2.00513	1.85074	1.79582	0.247033	0.403892	0.211293	0.152559	2.2894e-24
ENSG00000237973	MTCO1P12	107075141	146.213	108.66	125.953	51.1363	49.5844	46.0551	0.385414	2.30315e-24
ENSG00000091592	NLRP1	22861	0.371708	0.225632	0.174611	1.2544	1.32303	1.35671	5.09636	2.32132e-24
ENSG00000144381	HSPD1	3329	124.956	126.08	158.003	49.062	47.5108	48.3468	0.354293	2.59959e-24
ENSG00000196998	WDR45	11152	5.15431	5.17517	6.40025	15.5649	15.2706	14.686	2.721	2.67105e-24
ENSG00000080608	PUM3	9933	15.3517	15.0757	20.716	4.82092	4.67918	4.10512	0.266021	2.67477e-24
ENSG00000155090	KLF10	7071	10.4682	9.40107	9.32106	17.8081	18.359	17.4114	1.83549	2.70581e-24
ENSG00000214049	UCA1	652995	27.4465	26.2595	25.8462	12.5256	13.8375	11.7651	0.479286	2.79325e-24
ENSG00000261512	ENSG00000261512		4.16766	4.26699	3.89438	9.78367	9.39539	9.88902	2.35769	2.94035e-24
ENSG00000179456	ZBTB18	10472	3.74352	4.1931	3.46755	8.17075	8.34654	8.8611	2.22536	2.98805e-24
ENSG00000105401	CDC37	11140	75.1816	78.0832	100.813	27.692	27.2228	26.6325	0.320954	3.01548e-24
ENSG00000020577	SAMD4A	23034	0.814484	0.66919	0.545711	1.83884	2.03431	1.94657	2.86772	3.12047e-24
ENSG00000087589	CASS4	57091	0.0470088	0.0203247	0.0398773	0.549014	0.977955	0.58151	19.6667	3.1543e-24
ENSG00000189091	SF3B3	23450	38.9392	38.0685	33.9389	18.5794	20.3457	19.9481	0.530645	3.29094e-24
ENSG00000169155	ZBTB43	23099	4.34401	4.39762	2.89617	10.8042	11.2789	11.2457	2.86384	3.4714e-24
ENSG00000086619	ERO1B	56605	0.426823	0.452478	0.473617	1.17136	1.18976	1.10189	2.55966	3.47511e-24
ENSG00000168159	RNF187	149603	10.0651	10.0395	11.2517	23.1916	23.0277	21.8872	2.17202	3.57477e-24
ENSG00000141510	TP53	7157	25.5393	26.3522	20.6391	10.6021	10.8288	11.1182	0.448764	3.85518e-24
ENSG00000108528	SLC25A11	8402	24.5855	23.3796	29.0064	9.32201	9.43026	8.75421	0.357359	3.86085e-24
ENSG00000160752	FDPS	2224	43.0408	43.0928	59.1426	14.4941	14.358	14.2707	0.296834	4.00822e-24
ENSG00000158985	CDC42SE2	56990	4.72983	4.84348	4.81887	9.44358	9.19183	9.19642	1.93382	4.07875e-24
ENSG00000116574	RHOU	58480	0.820011	1.00456	0.858333	2.5968	3.09249	2.93628	3.21501	4.20939e-24
ENSG00000164176	EDIL3	10085	7.40086	7.93629	6.2314	2.93985	3.00607	3.09481	0.419162	4.64125e-24
ENSG00000168906	MAT2A	4144	88.8369	86.158	76.2372	43.5784	46.1417	45.7736	0.539317	4.74048e-24
ENSG00000198836	OPA1	4976,9968	16.7968	16.1045	14.7433	8.47419	7.99744	7.56183	0.504432	4.77991e-24
ENSG00000167553	TUBA1C	84790	287.22	279.348	337.789	121.476	117.361	119.26	0.395969	4.88518e-24
ENSG00000164024	METAP1	23173	23.1189	22.5774	25.0441	10.6431	10.5038	10.3833	0.445717	5.18282e-24
ENSG00000136159	NUDT15	55270	40.3284	38.3514	49.0596	14.1635	14.4538	15.1993	0.343015	5.53902e-24
ENSG00000283537	ENSG00000283537		0.0289012	0.0600725	0.0902313	1.23532	0.957834	1.29543	19.467	5.77027e-24
ENSG00000113504	SLC12A7	10723	24.0871	26.0725	17.1354	56.9643	64.5063	62.3782	2.73198	5.80677e-24
ENSG00000231925	TAPBP	6892	28.2815	28.9595	22.3642	53.818	57.6767	53.9964	2.0789	6.14876e-24
ENSG00000154743	TSEN2	80746	4.03399	3.64026	3.81133	1.80611	1.73228	1.82758	0.467192	6.16066e-24
ENSG00000166173	LARP6	55323	2.14371	2.50192	2.81548	7.22202	7.07012	7.16756	2.87621	6.7642e-24
ENSG00000099956	SMARCB1	6598	6.24563	5.73432	7.28977	2.30901	2.32587	2.39338	0.364731	6.7651e-24
ENSG00000179965	ZNF771	51333	1.03972	0.955066	0.858475	0.177425	0.189329	0.21737	0.204722	7.27431e-24
ENSG00000248592	STIMATE-MUSTN1	100526772	0.556082	0.385125	0.476838	1.64572	1.69649	1.90073	3.6973	7.57259e-24
ENSG00000233822	H2BC15	8341	0.259699	0.322635	0.217876	1.46607	1.28469	1.254	5.00463	7.62259e-24
ENSG00000106948	AKNA	80709	2.62011	2.41782	1.54387	6.82562	7.27711	7.30497	3.25256	7.62878e-24
ENSG00000121931	LRIF1	55791	4.15683	4.00104	4.0416	7.94839	8.48612	8.34652	2.03132	7.64119e-24
ENSG00000107816	LZTS2	84445	5.72195	6.00015	5.66057	11.213	10.8325	11.8524	1.9501	7.75385e-24
ENSG00000145220	LYAR	55646	23.8625	22.9872	29.2628	8.50375	7.57758	8.55366	0.323665	7.75696e-24
ENSG00000273760	ENSG00000273760		16.7729	17.3055	8.57269	1.67593	1.68885	2.21	0.130707	7.8708e-24
ENSG00000138413	IDH1	3417	39.9064	39.1401	42.4944	78.9689	82.4043	77.3732	1.96433	7.91799e-24
ENSG00000171956	FOXB1	27023	0.073365	0.123707	0.117637	0.861698	1.08309	1.00878	9.38507	8.10525e-24
ENSG00000183207	RUVBL2	10856	86.0485	87.4711	99.9689	38.6401	35.698	37.3411	0.40835	8.1832e-24
ENSG00000140511	HAPLN3	145864	0.274112	0.186587	0.181472	1.24227	1.34892	1.18029	5.87302	8.34033e-24
ENSG00000115257	PCSK4	54760	0.380715	0.569382	0.466277	1.90565	2.1415	2.28958	4.47391	9.18982e-24
ENSG00000135924	DNAJB2	3300	2.09151	2.33507	2.42348	5.48519	5.43206	5.62646	2.41512	9.38033e-24
ENSG00000090273	NUDC	10726	56.712	59.3489	82.9543	18.7077	17.994	18.267	0.276203	9.52717e-24
ENSG00000198408	OGA	10724	16.7719	16.1582	14.0533	27.3438	27.7273	27.8254	1.76438	9.69788e-24
ENSG00000164292	RHOBTB3	22836	36.0664	35.6203	26.7142	13.0964	13.5704	14.0211	0.413491	1.04242e-23
ENSG00000180658	OR2A4	79541	0.360438	0.492048	0.408342	2.22092	2.91221	2.96268	6.42103	1.04687e-23
ENSG00000113569	NUP155	9631	21.9942	22.2258	16.1727	8.06371	8.20013	7.90168	0.400139	1.06189e-23
ENSG00000092094	OSGEP	55644	4.62994	4.58801	5.17928	1.79238	1.5825	1.71185	0.353313	1.06578e-23
ENSG00000188785	ZNF548	147694	2.46853	2.24033	1.8459	4.91219	5.0405	5.05141	2.28904	1.16975e-23
ENSG00000162521	RBBP4	5928	19.4717	19.4176	20.81	9.32019	9.7965	9.43646	0.478282	1.25793e-23
ENSG00000181444	ZNF467	168544	2.96627	2.92897	2.41305	6.63908	7.4502	6.42304	2.4689	1.28354e-23
ENSG00000127616	SMARCA4	6597	22.4011	21.5774	18.3359	10.2197	10.9716	10.0981	0.502122	1.29733e-23
ENSG00000120756	PLS1	5357	3.0629	3.26543	3.05169	1.26816	1.27233	1.23128	0.402107	1.29844e-23
ENSG00000141994	DUS3L	56931	12.3559	11.8382	13.3154	5.10734	4.93605	5.35038	0.410396	1.35497e-23
ENSG00000231977	ENSG00000231977		0.0768585	0.0988372	0	2.20972	2.53402	2.78226	42.8354	1.36338e-23
ENSG00000080815	PSEN1	5663	1.99123	1.94429	1.62263	3.49929	3.5763	3.61178	1.92282	1.37285e-23
ENSG00000073849	ST6GAL1	6480	0.612614	0.427021	0.290777	0.0337292	0.0365658	0.0451942	0.0868071	1.46081e-23
ENSG00000091409	ITGA6	3655	23.5792	24.2912	19.1752	42.8378	46.7818	45.139	2.00995	1.55036e-23
ENSG00000129195	PIMREG	54478	13.1043	14.7108	16.0747	5.34719	5.30242	5.25587	0.362396	1.59574e-23
ENSG00000134470	IL15RA	3601	1.5669	1.77578	2.08535	5.5547	5.84105	5.68292	3.14638	1.7721e-23
ENSG00000170558	CDH2	1000	1.445	1.563	1.40824	0.539326	0.461448	0.464289	0.331745	1.81938e-23
ENSG00000118894	EEF2KMT	196483	5.4646	4.08668	5.29049	1.16871	1.38902	1.40983	0.267324	1.84156e-23
ENSG00000010030	ETV7	51513	0.0878911	0.202824	0.372325	3.32572	3.91658	4.24229	17.3211	2.16187e-23
ENSG00000091622	PITPNM3	83394	2.30681	2.47731	1.72064	5.25441	5.8698	5.83562	2.60729	2.21883e-23
ENSG00000168439	STIP1	10963	110.778	107.846	120.488	50.2982	54.261	51.4084	0.45993	2.29219e-23
ENSG00000100221	JOSD1	9929	19.0497	18.2079	16.3213	30.7825	30.7072	30.7287	1.72117	2.33143e-23
ENSG00000157064	NMNAT2	23057	1.70677	1.83601	1.40906	0.468432	0.476033	0.537427	0.299261	2.41658e-23
ENSG00000148120	AOPEP	84909	1.31273	1.33178	1.58837	0.435895	0.37321	0.40137	0.28597	2.46023e-23
ENSG00000129484	PARP2	10038	11.763	11.3565	13.4339	4.79029	4.48488	4.68934	0.382029	2.50207e-23
ENSG00000188897	ENSG00000188897		0.0382834	0.0373386	0.0228968	0.235955	0.355262	0.321295	9.2623	2.69625e-23
ENSG00000101161	PRPF6	24148	55.39	53.1539	55.0316	26.8763	27.8735	28.8667	0.511181	2.71702e-23
ENSG00000197299	BLM	641	3.60836	3.921	3.72247	1.35414	1.64574	1.39645	0.390722	2.93297e-23
ENSG00000105607	GCDH	2639	3.79045	4.08206	5.31584	1.12908	1.01857	1.02828	0.240813	2.94085e-23
ENSG00000239713	APOBEC3G	60489	0.353605	0.143818	0.248871	1.98848	1.69636	1.82418	7.38184	3.01754e-23
ENSG00000129968	ABHD17A	81926	7.59081	6.29229	8.52919	2.51315	2.31827	2.40886	0.32305	3.21759e-23
ENSG00000133131	MORC4	79710	2.10672	2.2033	1.89261	4.16648	4.51823	4.30561	2.09432	3.30802e-23
ENSG00000165733	BMS1	9790	18.9285	18.4664	18.2628	9.96622	10.4236	10.1827	0.549295	3.47865e-23
ENSG00000124782	RREB1	6239	3.39519	3.64011	1.79715	11.5207	12.9805	13.1521	4.26307	3.54799e-23
ENSG00000141682	PMAIP1	5366	7.68028	9.2128	11.0805	30.5331	29.4873	29.0939	3.18566	3.5619e-23
ENSG00000256029	ENSG00000256029		0.289137	0.306859	0.308384	0.970271	1.1188	0.941176	3.35064	3.68582e-23
ENSG00000272666	KLHDC7B-DT	105373098	0.166641	0.184218	0.205044	3.6397	3.2569	4.06628	19.7209	3.87001e-23
ENSG00000254166	CASC19	103021165	16.7247	15.8156	11.0061	5.12399	5.33583	5.0709	0.356649	3.9101e-23
ENSG00000013375	PGM3	5238	2.28274	2.43335	2.35183	4.31634	4.47557	4.37236	1.86254	3.92538e-23
ENSG00000104835	SARS2	54938	10.3066	9.62952	9.20473	2.62656	3.80654	3.06011	0.325769	4.30641e-23
ENSG00000118217	ATF6	22926	4.79768	4.63811	4.16118	8.30674	8.66697	7.74233	1.81776	4.34721e-23
ENSG00000168496	FEN1	2237	44.2605	48.2084	61.492	16.6548	15.1791	15.234	0.305714	4.41047e-23
ENSG00000143476	DTL	51514,10673	16.7734	15.9089	13.8792	7.78196	8.02827	7.53488	0.501382	4.504e-23
ENSG00000102900	NUP93	9688	14.9102	14.3472	16.7913	6.17024	6.49423	6.65198	0.419479	4.54785e-23
ENSG00000155111	CDK19	23097	2.17221	2.40445	1.64759	5.24734	5.61996	5.51135	2.63143	4.57857e-23
ENSG00000174282	ZBTB4	57659	6.76026	7.12058	4.76446	15.828	16.566	16.6739	2.63165	4.62613e-23
ENSG00000143179	UCK2	7371	24.2894	23.5543	24.7284	12.2124	12.2223	12.5405	0.509497	4.66293e-23
ENSG00000163293	NIPAL1	152519	3.01036	2.54233	1.87521	0.491803	0.668096	0.512413	0.225139	4.94471e-23
ENSG00000129925	PGAP6	58986	9.43487	9.82602	8.31716	16.7864	18.1461	18.5483	1.93925	5.06513e-23
ENSG00000042445	RETSAT	54884	5.3511	5.81459	4.82205	10.4358	11.2144	10.9226	2.03736	5.18436e-23
ENSG00000224596	ZMIZ1-AS1	283050	0.484333	0.664696	0.551941	1.93199	2.01009	2.21052	3.61712	5.20965e-23
ENSG00000204856	FAM216A	29902	10.2601	9.7603	12.7042	3.5408	3.06791	3.01666	0.294133	5.25598e-23
ENSG00000134698	AGO4	192670	2.04858	1.69137	1.21897	5.32714	4.93103	5.40478	3.15854	5.67624e-23
ENSG00000087237	CETP	1071	0.0318836	0.052521	0.0421588	0.86984	0.588397	0.886968	18.5299	5.68257e-23
ENSG00000272068	BCAN-AS1	105371453	1.64963	2.21102	2.3154	7.24796	6.70922	6.96752	3.38804	5.86489e-23
ENSG00000261305	ENSG00000261305		0.170204	0.125917	0.152617	1.38513	1.80384	1.63217	10.7438	5.93586e-23
ENSG00000127334	DYRK2	8445	4.00258	4.27631	3.66966	7.24526	7.60403	7.67661	1.88524	5.94527e-23
ENSG00000033011	ALG1	56052	2.18689	1.93373	2.54741	0.69396	0.594917	0.674725	0.294481	5.97857e-23
ENSG00000057657	PRDM1	639	0.531145	0.358393	0.271697	1.81765	1.75769	1.84912	4.67128	6.02658e-23
ENSG00000173559	NABP1	64859	1.21657	1.44109	1.29403	2.87648	2.90204	2.81163	2.17379	6.30933e-23
ENSG00000151229	SLC2A13	114134	0.377999	0.457902	0.359655	1.25858	1.29165	1.09836	3.05179	6.55793e-23
ENSG00000156970	BUB1B	701	18.7781	18.1038	15.5003	8.34	8.84859	7.868	0.478342	6.64085e-23
ENSG00000108963	DPH1	1801	8.89089	8.17595	8.34638	3.94179	3.92311	4.27726	0.477789	7.3711e-23
ENSG00000197385	ZNF860	344787	1.92976	1.53679	1.58537	0.359137	0.24478	0.278233	0.174617	7.4354e-23
ENSG00000170949	ZNF160	90338	2.1138	2.20843	1.86474	4.22414	4.09621	4.40476	2.05676	7.47458e-23
ENSG00000128245	YWHAH	7533	46.3003	42.8672	53.1329	17.6698	18.2388	19.0564	0.38626	7.81696e-23
ENSG00000176273	SLC35G1	159371	2.79675	2.62927	2.23838	0.948578	0.772918	0.889749	0.340698	7.9935e-23
ENSG00000106785	TRIM14	9830	12.3135	12.2498	8.91899	4.1314	4.28222	4.37735	0.382022	8.19002e-23
ENSG00000221890	NPTXR	23467	1.32116	1.435	1.2884	3.11166	2.98261	3.172	2.29105	8.42552e-23
ENSG00000077312	SNRPA	6626	56.2641	50.9176	64.9418	22.2178	21.8158	20.4092	0.374398	8.59971e-23
ENSG00000177951	BET1L	51272	16.3275	15.6353	14.4804	25.9002	27.1714	25.7495	1.69715	8.71335e-23
ENSG00000204261	PSMB8-AS1	100507463	0.598587	0.54653	0.85404	3.52599	3.25788	3.42482	5.1065	8.86275e-23
ENSG00000134245	WNT2B	7482	0.124455	0.153752	0.0920587	0.765818	0.540285	0.757244	5.57261	8.97193e-23
ENSG00000130487	KLHDC7B	113730	0.322193	1.26403	0.886962	31.3073	31.4817	33.6653	39.0001	8.98259e-23
ENSG00000143971	ETAA1	54465	4.24129	4.24308	4.24406	1.87253	2.06251	1.85414	0.454823	9.67541e-23
ENSG00000133606	MKRN1	23608	14.2274	14.1799	15.0574	28.5601	27.3596	28.021	1.93124	9.74504e-23
ENSG00000151006	PRSS53	339105	2.17631	2.33623	1.77722	4.94001	4.85661	5.25628	2.39324	9.80934e-23
ENSG00000168944	CEP120	153241	1.66964	1.62432	1.47933	3.01351	3.55878	3.19399	2.04602	1.01901e-22
ENSG00000243742	RPLP0P2	113157	0	0.0307398	0.0298071	0.739325	0.703845	0.836627	37.6534	1.0365e-22
ENSG00000183255	PTTG1IP	754	22.8643	27.2841	26.4633	55.4735	56.3435	57.1509	2.20551	1.06422e-22
ENSG00000164307	ERAP1	51752	5.36376	6.59055	3.63262	17.5317	18.1928	17.23	3.39737	1.07519e-22
ENSG00000151503	NCAPD3	23310	12.7543	12.6819	9.39585	4.71886	4.9608	4.86414	0.417542	1.1473e-22
ENSG00000120899	PTK2B	2185	5.40689	5.2449	4.0862	10.1211	10.8917	10.7594	2.1558	1.17918e-22
ENSG00000186591	UBE2H	7328	14.8336	15.0088	14.8878	25.694	28.2006	28.1893	1.83509	1.18401e-22
ENSG00000115155	OTOF	9381	0.18527	0.130719	0.142695	0.761734	0.65817	0.881185	5.01672	1.23525e-22
ENSG00000143434	SEMA6C	10500	0.777176	0.923898	0.813938	2.46446	2.2484	2.24239	2.76549	1.30745e-22
ENSG00000060491	OGFR	11054	17.7369	19.3531	22.1355	46.9561	47.6829	49.2826	2.43006	1.38099e-22
ENSG00000152229	PSTPIP2	9050	0.176649	0.0589056	0.0971257	1.19043	1.22661	1.31819	11.2277	1.46578e-22
ENSG00000110660	SLC35F2	54733	14.6968	13.6696	15.3749	5.92264	5.47043	6.3755	0.406219	1.47826e-22
ENSG00000169245	CXCL10	3627	0.537341	0.239559	0.149682	4.16778	3.7261	4.79364	13.6928	1.49118e-22
ENSG00000108602	ALDH3A1	218	4.62722	5.29486	5.82241	1.68374	1.75781	1.59568	0.319936	1.52307e-22
ENSG00000115525	ST3GAL5	8869	0.845091	0.700676	0.822314	0.222129	0.268589	0.219169	0.299773	1.53195e-22
ENSG00000160049	DFFA	1676	17.4696	17.5703	16.3901	8.89549	8.07885	8.90148	0.503127	1.54763e-22
ENSG00000127564	PKMYT1	9088	11.9954	12.9814	15.2978	4.90686	4.07772	4.17412	0.326725	1.77229e-22
ENSG00000126870	DYNC2I1	55112	3.14377	3.27103	2.72312	6.12762	6.66463	5.92667	2.04849	1.8274e-22
ENSG00000142661	MYOM3	127294	1.52043	1.59873	1.09287	0.409635	0.386344	0.364369	0.275484	1.89256e-22
ENSG00000237945	LINC00649	100506334	0.547618	0.499489	0.354026	1.39016	1.48097	1.75029	3.29834	1.91059e-22
ENSG00000166546	BEAN1	146227	0.0317065	0.057866	0.0459426	0.530347	0.382612	0.439268	9.97843	1.91763e-22
ENSG00000213397	HAUS7	55559	6.5215	6.40148	7.9517	2.20436	2.10407	2.38938	0.320858	2.01787e-22
ENSG00000160209	PDXK	8566	11.88	12.1059	12.0211	20.4887	22.0701	22.0862	1.79535	2.06446e-22
ENSG00000090534	THPO	7066	0.13689	0.136208	0.117093	1.0894	0.962988	1.32996	8.66842	2.07881e-22
ENSG00000105364	MRPL4	51073	21.1702	21.0316	28.384	7.71576	6.93548	7.10237	0.308187	2.12426e-22
ENSG00000163297	ANTXR2	118429	1.29376	1.27671	0.959017	2.82296	2.81882	2.81541	2.39615	2.24782e-22
ENSG00000166833	NAV2	89797	0.702626	0.698733	0.339076	2.52341	2.78481	3.08847	4.82448	2.38141e-22
ENSG00000248019	FAM13A-AS1	285512	0.573481	0.536829	0.388249	1.51107	1.46216	1.51024	2.99186	2.4013e-22
ENSG00000147955	SIGMAR1	10280	37.731	37.8311	42.6533	17.3246	17.0319	17.4035	0.437846	2.40975e-22
ENSG00000155368	DBI	1622,706	34.8266	35.8931	47.7523	12.7562	11.1134	11.8698	0.30167	2.43311e-22
ENSG00000164054	SHISA5	51246	49.9251	52.9707	50.8469	94.6694	89.9858	96.1142	1.82623	2.48693e-22
ENSG00000104368	PLAT	5327	2.29805	2.54141	2.00752	0.737465	0.777424	0.875996	0.349188	2.69682e-22
ENSG00000163435	ELF3	1999	6.04784	6.75257	6.74161	13.4853	13.8548	13.0408	2.06636	2.86671e-22
ENSG00000169258	GPRIN1	114787	2.87146	2.95355	2.4583	0.877919	0.966978	1.00791	0.344404	2.96615e-22
ENSG00000076382	SPAG5	10615	36.6185	36.5916	33.4077	20.0934	20.7835	20.0505	0.571456	3.01438e-22
ENSG00000030582	GRN	2896	54.218	60.3626	54.921	101.103	105.451	107.384	1.85213	3.06393e-22
ENSG00000105778	AVL9	23080	2.9767	3.22664	2.58785	5.6863	5.74461	5.76141	1.95563	3.12743e-22
ENSG00000124608	AARS2	57505	6.97226	7.52443	5.89489	2.53145	2.69053	2.9319	0.399865	3.41285e-22
ENSG00000148187	MRRF	92399	7.90948	7.96897	7.74335	4.26119	4.16396	4.22675	0.535603	3.76246e-22
ENSG00000169136	ATF5	22809	6.12109	6.63687	7.24246	16.1109	15.8141	15.0854	2.35047	4.10547e-22
ENSG00000197324	LRP10	26020,4038	12.9906	13.8823	10.9855	23.9047	25.3422	24.2077	1.94024	4.2641e-22
ENSG00000112576	CCND3	896	13.8344	12.7776	12.7436	6.87679	6.47399	6.89031	0.514314	4.36282e-22
ENSG00000062038	CDH3	1001,1013	11.0722	11.3867	9.91653	4.35016	5.30526	4.94014	0.450823	4.4187e-22
ENSG00000142864	SERBP1	26135	106.495	104.186	115.757	52.4883	52.4508	49.0858	0.471836	4.43958e-22
ENSG00000196689	TRPV1	7442	1.28626	1.75454	1.35319	4.34352	4.24706	5.19854	3.13818	4.71759e-22
ENSG00000047644	WWC3	55841	5.2935	4.89905	3.73221	10.2145	11.2094	10.9322	2.32364	4.77672e-22
ENSG00000164548	TRA2A	29896	15.8771	14.5345	19.134	5.8968	5.60255	5.13712	0.33578	4.97083e-22
ENSG00000101945	SUV39H1	6839	12.0864	12.3103	12.6252	4.78917	4.40579	5.43334	0.395125	5.01022e-22
ENSG00000234743	EIF5AP4	642592	28.3059	25.2756	26.6523	8.84558	9.67876	10.1629	0.357546	5.01236e-22
ENSG00000165494	PCF11	51585	5.0424	5.45168	4.36265	9.72494	9.84349	9.39192	1.94931	5.39667e-22
ENSG00000010818	HIVEP2	3097	2.39044	2.18563	1.31092	6.24333	7.84395	7.37661	3.64599	5.50543e-22
ENSG00000129474	AJUBA	84962	10.4383	11.0747	11.2377	20.5164	21.2528	21.8044	1.94114	5.64821e-22
ENSG00000163781	TOPBP1	11073	22.3603	22.1554	17.9245	9.216	10.4299	9.52293	0.467149	5.83156e-22
ENSG00000177225	GATD1	347862	13.7182	14.465	14.8539	6.40598	6.44832	6.92842	0.459666	5.99789e-22
ENSG00000213199	ASIC3	9311	0.367424	0.345898	0.510545	2.10655	2.21553	2.77367	5.79782	6.00369e-22
ENSG00000156170	NDUFAF6	137682	1.74933	1.87489	1.95532	0.697895	0.707381	0.761928	0.38842	6.0042e-22
ENSG00000107140	TESK1	7016	5.04822	5.26307	4.1701	10.5021	10.8889	9.86044	2.15804	6.03792e-22
ENSG00000147324	MFHAS1	9258	6.11832	6.1426	4.97678	10.9515	11.4579	11.9975	1.99603	6.3063e-22
ENSG00000126583	PRKCG	5582	0.160644	0.189841	0.144055	0.83926	1.06026	1.06107	5.98655	6.35668e-22
ENSG00000171658	NMRAL2P	344887	1.8778	2.13403	2.38157	6.37292	6.53906	5.93189	2.94739	6.44775e-22
ENSG00000135976	ANKRD36	375248	1.68452	1.52769	1.26437	0.513442	0.543336	0.445071	0.33549	6.64811e-22
ENSG00000100353	EIF3D	8664	53.3288	51.1483	62.485	22.7782	22.7031	20.5142	0.395272	6.99912e-22
ENSG00000229656	ITGB1-DT	101929475	0.0844633	0.151023	0.170697	1.13083	1.03838	1.11579	8.08746	7.38053e-22
ENSG00000135631	RAB11FIP5	26056	4.98542	5.40709	3.84491	10.6676	11.1768	11.3342	2.33037	7.41553e-22
ENSG00000162664	ZNF326	284695	5.2317	5.60573	6.24787	2.31058	2.2529	2.30902	0.402246	7.46391e-22
ENSG00000084207	GSTP1	2950	121.291	120.102	160.129	46.5029	45.1994	42.4543	0.33412	7.73432e-22
ENSG00000188917	TRMT2B	79979	4.34087	4.81368	4.36264	1.82972	1.53918	1.62239	0.369255	7.84828e-22
ENSG00000170385	SLC30A1	7779	11.8728	12.312	11.0757	20.0605	19.8863	20.2804	1.70806	8.05413e-22
ENSG00000214223	HNRNPA1P10	664709	19.128	19.1054	23.1403	6.80805	5.40897	5.75467	0.292824	8.29092e-22
ENSG00000254815	LMNTD2-AS1	692247	0.65922	0.426145	0.37629	2.69411	2.41305	2.39811	5.13477	9.11004e-22
ENSG00000164338	UTP15	84135	4.86619	4.76259	4.59586	2.15272	2.10416	2.33494	0.463409	9.25955e-22
ENSG00000100104	SRRD	402055	5.25498	5.13339	5.68163	2.1992	1.99676	2.10114	0.391855	9.69379e-22
ENSG00000247626	MARS2	92935	5.81472	5.90781	5.16041	2.35286	2.49902	2.29381	0.423249	9.70656e-22
ENSG00000125485	DDX31	64794,158067	7.29636	8.09443	7.42164	3.23477	3.41769	3.61174	0.449939	9.75419e-22
ENSG00000290021	ENSG00000290021		0.770856	0.546341	0.266348	8.25914	6.63623	8.4346	14.7327	9.94816e-22
ENSG00000269720	CCDC194	110806280	0.0981426	0.159966	0.124661	0.874889	0.764243	0.96653	6.80739	1.08037e-21
ENSG00000137267	TUBB2A	7280	20.3213	21.3051	22.3418	9.00416	9.89288	9.74516	0.447757	1.09106e-21
ENSG00000125630	POLR1B	84172	10.1417	9.61325	7.70334	4.21236	4.0288	4.07003	0.448359	1.09937e-21
ENSG00000105655	ISYNA1	51477	0.603781	0.882032	1.07092	4.02539	4.19503	4.64585	5.0323	1.10825e-21
ENSG00000267056	ENSG00000267056		1.46004	1.49603	1.31018	4.88742	5.66085	4.64586	3.56147	1.24091e-21
ENSG00000155463	OXA1L	5018	27.5665	26.6181	27.091	14.4487	13.4413	14.2151	0.518053	1.33667e-21
ENSG00000123374	CDK2	1017	28.016	28.3074	29.5799	13.9846	14.2201	14.5312	0.497488	1.35645e-21
ENSG00000197405	C5AR1	728	1.73314	1.36692	1.65835	4.27323	4.47987	4.55307	2.79635	1.41346e-21
ENSG00000229781	RRN3P4	100129955	0.748444	0.8996	0.817196	2.93275	3.07545	3.17419	3.72474	1.41976e-21
ENSG00000163050	COQ8A	56997	9.90331	9.46241	10.0716	4.73201	4.67194	4.76358	0.481277	1.42971e-21
ENSG00000102265	TIMP1	7076	43.7656	57.761	70.4375	210.498	196.04	188.914	3.46265	1.49135e-21
ENSG00000155304	HSPA13	6782	15.8987	17.1934	15.9012	29.8346	28.8803	29.972	1.81018	1.49759e-21
ENSG00000178026	LRRC75B	388886	0.795004	0.589842	0.646405	2.14871	2.48324	2.31865	3.42183	1.50743e-21
ENSG00000188707	ZBED10P	113763	3.24126	3.55835	2.69212	1.10881	1.19369	1.06214	0.35448	1.64404e-21
ENSG00000205129	C4orf47	441054	0.126893	0.289032	0.176946	2.01366	2.48376	3.05321	12.7357	1.73739e-21
ENSG00000051108	HERPUD1	9709	14.7339	14.8983	16.3677	30.6036	32.5228	30.2253	2.02939	1.76408e-21
ENSG00000099864	PALM	5064	7.72428	8.74677	9.29818	19.2115	19.3893	19.5342	2.25598	1.78847e-21
ENSG00000170465	KRT6C	286887,3853	0.0561611	0.0552054	0.0425985	0.637926	0.773608	0.770743	14.1738	1.83289e-21
ENSG00000109819	PPARGC1A	10891	0.970728	0.912293	0.684918	2.18602	2.31174	2.0846	2.56329	1.95263e-21
ENSG00000111371	SLC38A1	81539	36.7333	37.069	26.8882	71.3378	76.2919	74.0387	2.20148	1.97689e-21
ENSG00000269927	ENSG00000269927		1.23855	1.47169	1.47826	4.69103	4.97545	4.11994	3.29149	1.99657e-21
ENSG00000133121	STARD13	90627	2.39378	2.60253	2.01868	0.879115	0.819627	0.921035	0.373454	2.05213e-21
ENSG00000166278	C2	717,3183	0.489705	0.259899	0.129319	2.70505	2.82744	2.7879	9.46658	2.09918e-21
ENSG00000119125	GDA	9615,8034	10.3353	10.7931	9.86786	5.41701	5.52289	5.6439	0.535026	2.11922e-21
ENSG00000123064	DDX54	79039	37.3576	38.041	39.2687	18.8119	20.3526	18.8512	0.505948	2.21902e-21
ENSG00000159256	MORC3	23515	3.1658	3.19751	2.80273	5.76655	6.1681	5.58163	1.911	2.22289e-21
ENSG00000143303	METTL25B	51093	4.42176	4.21035	5.01524	11.5271	10.5189	11.1891	2.43528	2.22492e-21
ENSG00000124787	RPP40	10799	6.5572	5.95345	8.92441	1.66919	1.39447	1.15271	0.196704	2.27762e-21
ENSG00000173821	RNF213	57674	5.58487	5.66028	2.79077	17.2963	20.3788	20.8376	4.16878	2.27991e-21
ENSG00000119333	DYNC2I2	89891	36.7129	38.2824	47.7395	15.1953	13.7519	13.3228	0.344401	2.30209e-21
ENSG00000111981	ULBP1	80329	0.540561	0.858024	0.718884	2.92565	3.0364	2.79025	4.13338	2.30424e-21
ENSG00000138271	GPR87	53836	2.82341	3.02586	3.33283	0.628988	0.460315	0.53889	0.177322	2.43447e-21
ENSG00000159860	TCAF2P1	653691	0.0194315	0.0503954	0.00905952	0.661401	1.00781	0.990892	33.7207	2.43554e-21
ENSG00000183049	CAMK1D	57118	1.26268	1.21138	0.839694	3.01827	3.00598	3.1379	2.76489	2.57781e-21
ENSG00000163590	PPM1L	151742	4.65263	4.48511	2.76506	1.05985	1.20384	1.1154	0.28389	2.61972e-21
ENSG00000135525	MAP7	9053	22.8857	23.8473	20.2495	37.7393	40.2849	38.8607	1.74501	2.62007e-21
ENSG00000109861	CTSC	1075	12.7984	12.3158	13.6042	6.34164	6.52022	6.27078	0.494149	2.63941e-21
ENSG00000140157	NIPA2	81614,4195	6.77103	5.83659	7.18995	2.52017	2.61231	2.58542	0.389841	2.64634e-21
ENSG00000187867	PALM3	342979	0.983424	0.782441	1.48836	0	0.0236253	0.0240796	0.0146594	2.69396e-21
ENSG00000163683	SMIM14	201895	1.44568	2.10137	1.87875	5.36379	5.42521	5.46116	2.99498	2.73928e-21
ENSG00000163286	ALPG	251	6.42553	5.94466	5.40487	1.91595	1.90163	2.34313	0.346593	2.74745e-21
ENSG00000144895	EIF2A	83939,1965	20.0354	20.7664	23.6096	9.02045	9.2495	8.11158	0.409579	2.7973e-21
ENSG00000136319	TTC5	91875	1.31462	1.29183	1.30305	0.498226	0.403125	0.439541	0.342982	2.92607e-21
ENSG00000151883	PARP8	79668	1.03383	1.15565	0.884575	2.34676	2.33119	2.41301	2.30671	2.97142e-21
ENSG00000137404	NRM	11270	15.2238	14.435	18.295	5.7566	5.56413	5.26458	0.345861	3.1347e-21
ENSG00000185522	LMNTD2	256329	0.568803	0.486836	0.657726	2.45001	2.1533	2.54727	4.17342	3.22961e-21
ENSG00000119888	EPCAM	4072	8.55373	8.68604	13.0444	2.471	2.13513	1.85101	0.213218	3.33213e-21
ENSG00000198554	WDHD1	11169	7.80907	8.04745	7.37204	3.68073	3.9662	4.04618	0.503394	3.35497e-21
ENSG00000225377	NRSN2-AS1	100507459	0.239017	0.256192	0.248218	0.91504	0.84382	0.902148	3.57938	3.37928e-21
ENSG00000128710	HOXD10	3236	3.71168	4.12918	3.40553	7.95346	8.62701	8.51992	2.23186	3.40696e-21
ENSG00000100060	MFNG	4242	0.690394	0.691511	0.615157	2.61585	2.07579	2.34415	3.52307	3.45015e-21
ENSG00000167930	FAM234A	83986	11.2099	11.6273	10.7486	20.4492	21.0966	18.7589	1.79555	3.5026e-21
ENSG00000167085	PHB1	5245	76.7681	77.7871	104.95	29.4892	28.5714	27.9622	0.331487	3.63569e-21
ENSG00000008710	PKD1	5310	6.07167	6.64946	3.7585	16.5546	17.5564	19.2164	3.23596	3.64382e-21
ENSG00000152377	SPOCK1	6695	0.317876	0.675333	0.583401	2.62296	3.16579	3.10075	5.63837	3.95589e-21
ENSG00000159871	LYPD5	284348	0.36483	0.428294	0.243076	1.51428	1.50582	1.81633	4.66747	4.03185e-21
ENSG00000280734	LINC01232	102725509	0.742783	0.862341	0.744549	1.92975	2.2085	2.00319	2.61375	4.03265e-21
ENSG00000145604	SKP2	6502	7.90277	7.79053	6.91952	4.17292	4.34103	4.14968	0.56002	4.07002e-21
ENSG00000116701	NCF2	4688	1.53455	0.89067	0.932729	4.14692	4.28059	4.72284	3.91619	4.20236e-21
ENSG00000163141	BNIPL	149428	0.378106	0.425108	0.496687	1.59706	1.9076	1.93636	4.18572	4.25889e-21
ENSG00000125266	EFNB2	1948	7.82601	7.75701	6.0781	14.193	15.8491	14.9571	2.07741	4.34609e-21
ENSG00000136271	DDX56	54606	19.4095	18.9414	20.3789	8.94385	9.84241	9.29022	0.478061	4.52906e-21
ENSG00000136891	TEX10	54881	3.77576	3.75093	3.58593	1.72635	1.72058	1.84094	0.475843	4.55673e-21
ENSG00000090006	LTBP4	8425	11.364	10.7257	9.98775	17.1044	18.4185	18.0963	1.67155	4.56107e-21
ENSG00000106628	POLD2	5425	24.7778	25.6129	27.0931	12.8317	12.1053	12.3185	0.480817	4.70828e-21
ENSG00000158856	DMTN	2039,7952	1.24986	1.16978	1.20592	2.87803	2.83352	3.1842	2.45362	4.74679e-21
ENSG00000137834	SMAD6	4091	2.94568	3.06504	2.5326	1.25215	1.08139	1.16128	0.409071	4.79354e-21
ENSG00000279196	ENSG00000279196		0.360594	0.51488	0.370769	1.78705	1.67984	1.76723	4.19992	4.85386e-21
ENSG00000241852	C8orf58	541565	2.53386	2.22306	2.56108	5.61014	6.20762	5.63278	2.3846	4.90976e-21
ENSG00000158234	FAIM	55179	4.87134	5.2524	6.14196	1.62871	1.50928	1.85564	0.307004	4.93898e-21
ENSG00000101213	PTK6	5753	5.64247	6.06999	5.05256	11.2852	10.9986	11.0888	1.99061	4.97002e-21
ENSG00000180773	SLC36A4	120103	2.44349	2.15604	2.06999	0.891558	0.674301	0.696218	0.339167	5.79337e-21
ENSG00000161888	SPC24	147841	10.485	13.2961	15.4711	3.72769	3.04136	3.70867	0.266933	5.91187e-21
ENSG00000007047	MARK4	57787	2.96228	2.86165	2.55056	5.18825	5.11458	5.22356	1.85401	5.92022e-21
ENSG00000198720	ANKRD13B	124930	13.1558	13.5759	9.87079	4.98226	4.99196	4.84358	0.40483	5.94977e-21
ENSG00000137054	POLR1E	64425	12.451	12.6313	13.0709	5.85876	5.22068	5.55377	0.435958	6.28182e-21
ENSG00000171865	RNASEH1	246243,284203	8.51917	8.58903	8.62703	4.29326	3.95619	3.70855	0.464655	6.36671e-21
ENSG00000130475	FCHO1	23149	4.63908	4.74954	4.8614	2.27467	2.2367	2.17402	0.46915	6.64573e-21
ENSG00000066422	ZBTB11	27107	4.28167	4.33461	3.48781	7.84268	7.79694	7.70066	1.9283	6.77393e-21
ENSG00000151694	ADAM17	6868	4.53347	4.40613	3.57299	7.86134	8.38932	7.76988	1.91971	6.90356e-21
ENSG00000132763	MMACHC	25974	1.89718	1.62453	1.98688	0.562053	0.542837	0.511083	0.293355	7.27553e-21
ENSG00000075702	WDR62	284403	6.69204	6.3897	5.25173	2.62346	3.01186	2.66495	0.452739	7.30023e-21
ENSG00000179950	PUF60	22827	45.129	48.338	53.3471	20.8235	22.1884	21.388	0.438649	7.93115e-21
ENSG00000169359	SLC33A1	9197	3.03483	3.1821	2.88035	5.28877	5.46085	5.31512	1.76588	8.38854e-21
ENSG00000106665	CLIP2	7461	1.65937	1.9012	0.973356	5.29278	6.27803	6.10561	3.8987	8.43038e-21
ENSG00000171574	ZNF584	201514	5.68807	5.50063	5.56414	2.59357	2.42001	2.38585	0.441682	8.57219e-21
ENSG00000174442	ZWILCH	55055	10.3813	9.86404	12.6242	4.14231	3.65802	3.70143	0.349922	8.71508e-21
ENSG00000005893	LAMP2	3920	6.9009	7.58529	6.4167	12.8164	14.1175	12.604	1.89151	8.81354e-21
ENSG00000100823	APEX1	328	65.6436	65.828	85.816	25.1588	23.4569	26.081	0.343769	8.83028e-21
ENSG00000064270	ATP2C2	9914	0.164804	0.165312	0.0742552	0.938135	1.18843	0.832775	7.31839	9.0662e-21
ENSG00000135686	KLHL36	79786	4.6196	4.2725	3.49129	8.16442	8.16019	8.41232	1.99759	9.35834e-21
ENSG00000248932	COPB2-DT	100507291	0.0410718	0.0628498	0.0946729	0.487731	0.495901	0.496614	7.45362	9.45069e-21
ENSG00000136937	NCBP1	4686	20.0051	19.9667	19.2657	10.0158	9.63561	10.7965	0.513997	9.52984e-21
ENSG00000182324	KCNJ14	3770	0.744807	0.660172	0.688155	1.9677	1.86782	2.04783	2.81078	9.58648e-21
ENSG00000105514	RAB3D	9545	7.43572	6.96338	5.65398	13.8346	13.6878	13.1274	2.02711	9.71731e-21
ENSG00000288612	ENSG00000288612		1.34015	1.23039	1.11886	3.90272	5.03437	5.02082	3.78325	1.04833e-20
ENSG00000070731	ST6GALNAC2	10610	0.599743	0.587342	0.543553	2.09844	2.66892	1.93089	3.87039	1.06546e-20
ENSG00000137216	TMEM63B	55362	8.55858	9.10354	8.07339	14.7785	16.0533	15.7814	1.81124	1.08002e-20
ENSG00000184939	ZFP90	146198	0.732662	0.772318	0.663382	1.69226	1.75027	1.67139	2.35843	1.12597e-20
ENSG00000181085	MAPK15	225689	5.28364	5.16001	5.25027	2.10709	2.29137	2.20657	0.420866	1.14778e-20
ENSG00000268088	ENSG00000268088		0	0.190954	0.128017	6.10433	6.65677	5.00398	55.695	1.14963e-20
ENSG00000213699	SLC35F6	54978	8.9567	9.80742	8.18032	17.3317	16.6047	17.4456	1.90696	1.15927e-20
ENSG00000162062	TEDC2	80178	7.5348	7.81728	9.98677	2.61804	2.70877	2.44508	0.306718	1.16621e-20
ENSG00000225138	SLC9A3-AS1	100288152	8.02677	9.01468	8.73045	17.8921	16.6216	17.9568	2.03596	1.18011e-20
ENSG00000173762	CD7	924	0.227104	0.0715591	0.0875939	1.72381	1.43112	1.93144	13.1684	1.1809e-20
ENSG00000035499	DEPDC1B	55789	7.37713	6.92375	7.37309	3.41803	3.2876	3.16871	0.455585	1.21786e-20
ENSG00000246640	PICART1	284080	0.192902	0.247854	0.301612	1.5519	1.2741	1.64213	6.01874	1.23649e-20
ENSG00000083635	NUFIP1	26747	9.3281	7.86405	8.99419	3.24657	2.32424	2.89117	0.323145	1.23923e-20
ENSG00000159202	UBE2Z	65264	22.3899	22.097	22.0525	36.6302	37.1341	38.562	1.68812	1.26037e-20
ENSG00000168994	PXDC1	221749	6.63589	7.93528	7.38668	17.0331	15.9923	16.4211	2.25189	1.27215e-20
ENSG00000143458	GABPB2	126626,2553	1.52492	1.75378	1.42042	3.45292	3.30501	3.30492	2.14143	1.32862e-20
ENSG00000171320	ESCO2	157570	2.78291	2.90536	2.61036	1.16669	1.13986	1.28434	0.43271	1.33348e-20
ENSG00000165688	PMPCA	23203	26.1763	25.4084	31.4714	10.8239	10.4264	11.4197	0.393348	1.43995e-20
ENSG00000236778	INTS6-AS1	100507398	0.0592554	0.0947931	0.123987	0.635159	0.526359	0.632719	6.45327	1.47472e-20
ENSG00000146021	KLHL3	26249	0.0868654	0.111696	0.049034	0.593534	0.524761	0.49716	6.52459	1.50162e-20
ENSG00000108559	NUP88	4927	9.44047	8.72208	9.82901	4.59109	4.25478	4.22113	0.466819	1.50622e-20
ENSG00000116221	MRPL37	51253	63.7224	61.8913	73.5358	28.7615	29.3006	26.786	0.426052	1.50974e-20
ENSG00000039123	MTREX	23517	9.73759	9.29296	9.28851	4.87547	4.66519	5.0604	0.515591	1.57152e-20
ENSG00000077152	UBE2T	29089	27.9495	26.4001	36.9116	9.40355	9.53273	9.97979	0.316849	1.57537e-20
ENSG00000244405	ETV5	2119	17.6547	17.8068	15.5601	27.7193	28.6383	28.0763	1.65487	1.59749e-20
ENSG00000197019	SERTAD1	29950	2.70556	3.54519	3.79771	11.0566	10.24	10.3525	3.14964	1.60393e-20
ENSG00000123136	DDX39A	10212	27.457	27.8778	38.9161	9.83899	8.98846	9.87044	0.304484	1.63519e-20
ENSG00000224892	RPS4XP16	220433	0.649402	0.623959	0.716141	3.4347	6.19912	4.60821	7.15859	1.70219e-20
ENSG00000081019	RSBN1	54665	2.5831	2.82602	2.3887	4.95488	5.18711	5.06546	1.95022	1.75716e-20
ENSG00000168883	USP39	10713	22.493	21.9798	23.5169	11.4836	11.2496	11.3455	0.501233	1.77612e-20
ENSG00000011347	SYT7	9066	0.456435	0.544794	0.326641	1.51682	1.65751	1.85345	3.78635	1.80384e-20
ENSG00000106089	STX1A	6804	4.755	5.32063	4.6554	9.9015	9.54545	9.64752	1.97505	1.83554e-20
ENSG00000169230	PRELID1	27166	72.7453	72.8384	107.076	25.4294	22.658	23.89	0.284878	1.85626e-20
ENSG00000267706	ENSG00000267706		0.526039	0.582993	0.267295	2.40627	2.68819	2.87021	5.7869	1.882e-20
ENSG00000105618	PRPF31	26121	49.6404	52.5644	59.7848	22.6025	21.8105	23.2451	0.417669	1.88839e-20
ENSG00000130517	PGPEP1	54858	3.76895	3.70103	3.17201	7.05217	6.48568	6.66213	1.89814	1.91612e-20
ENSG00000205464	ATP6AP1L	92270	0.355741	0.37685	0.335923	1.27979	1.03789	1.08555	3.18501	1.96643e-20
ENSG00000013619	MAMLD1	10046	2.06551	2.06828	1.46656	4.56696	5.67974	4.85637	2.69681	1.97884e-20
ENSG00000125650	PSPN	5623	0.265836	0.308931	0.467342	1.83131	2.01505	1.92559	5.53871	2.0009e-20
ENSG00000166128	RAB8B	51762	1.65513	2.03828	1.66023	4.51012	4.6358	4.04687	2.46427	2.02505e-20
ENSG00000157216	SSBP3	23648	6.05168	6.02533	5.42836	2.70788	2.72535	3.02724	0.483307	2.04786e-20
ENSG00000228696	ARL17B	100506084	5.04173	4.80688	3.19801	1.29143	1.20031	1.47559	0.304088	2.11564e-20
ENSG00000279821	ENSG00000279821		1.21913	1.3743	1.71811	5.24039	4.60659	5.00761	3.44531	2.15715e-20
ENSG00000130758	MAP3K10	4294	2.18717	2.4559	2.31547	4.9089	5.30709	5.80045	2.3017	2.20172e-20
ENSG00000061676	NCKAP1	10787	8.9644	9.19892	8.51052	13.9862	14.5075	14.5097	1.61219	2.26714e-20
ENSG00000124209	RAB22A	57403	3.91439	3.76056	4.31893	8.05847	8.4122	8.49876	2.08185	2.33075e-20
ENSG00000159267	HLCS	3141	1.67825	1.50522	1.39912	2.93682	2.89672	2.86856	1.89895	2.33539e-20
ENSG00000187325	TAF9B	51616	21.8364	20.7143	20.0952	11.4146	11.4766	11.5992	0.55056	2.345e-20
ENSG00000104884	ERCC2	2068	9.54944	10.3592	9.95906	5.06843	4.82078	4.91608	0.495696	2.35162e-20
ENSG00000177889	UBE2N	7334	14.5594	14.3274	17.6049	6.01174	6.2599	6.19771	0.397261	2.35779e-20
ENSG00000242125	SNHG3	8420	14.7666	13.7774	18.704	5.43021	4.96621	5.42465	0.334852	2.40388e-20
ENSG00000181218	H2AW	92815	2.49662	3.2726	2.6395	8.02242	7.53037	7.88634	2.78748	2.47076e-20
ENSG00000100307	CBX7	23492	1.7996	1.76876	1.74321	3.5878	3.35813	3.44592	1.95645	2.51944e-20
ENSG00000118564	FBXL5	26234	5.36531	5.03935	5.06986	9.0383	10.2741	9.81827	1.88249	2.52369e-20
ENSG00000087053	MTMR2	8898	5.42001	5.44592	5.35377	2.93295	2.81886	2.91865	0.534563	2.64546e-20
ENSG00000243701	DUBR	344595	0.468706	0.381302	0.354239	0.0564677	0.0956041	0.0632824	0.178829	2.68192e-20
ENSG00000130935	NOL11	25926	17.3197	17.0231	20.065	7.9323	7.22216	7.25981	0.411968	2.72233e-20
ENSG00000105656	ELL	8178	4.25923	4.73013	3.34151	9.21703	10.0166	10.595	2.41902	2.89358e-20
ENSG00000148229	POLE3	54107	57.256	60.2135	70.7245	26.0128	23.4907	25.0124	0.395953	2.92755e-20
ENSG00000111145	ELK3	2004	8.99219	8.37015	8.00741	14.3176	15.548	14.2029	1.73705	3.17292e-20
ENSG00000108671	PSMD11	5717	37.0947	37.1058	34.6664	21.1804	22.0857	21.1422	0.591624	3.23581e-20
ENSG00000002834	LASP1	3927	60.4045	63.0084	54.4902	96.1072	98.6393	97.9203	1.64509	3.25849e-20
ENSG00000275052	PPP4R3B	57223	9.99785	10.5377	8.90325	16.8924	17.0366	17.0314	1.73106	3.36892e-20
ENSG00000274419	TBC1D3D	101060389,414060,729873,101060321	5.06885	6.22986	5.15684	14.1988	12.4843	12.8944	2.40512	3.55404e-20
ENSG00000171408	PDE7B	27115	1.70378	1.5448	1.37408	0.468699	0.467897	0.548305	0.321222	3.78043e-20
ENSG00000176092	CRYBG2	55057	5.23598	5.48043	4.56146	2.11613	2.49161	2.18079	0.444338	3.88851e-20
ENSG00000138182	KIF20B	9585	13.9766	13.6656	11.4084	6.1452	6.73141	6.63849	0.499739	4.00906e-20
ENSG00000182831	C16orf72	29035	6.96347	7.00207	6.15501	11.2357	11.1878	10.7647	1.64947	4.0776e-20
ENSG00000185291	IL3RA	3563	0.31132	0.173092	0.243353	1.78912	2.12395	1.70088	7.71395	4.24414e-20
ENSG00000241288	LINC02614	101927056	1.33772	1.17059	0.979545	2.73132	2.71348	2.71927	2.34071	4.3372e-20
ENSG00000136783	NIPSNAP3A	25934	4.48012	3.53705	5.23171	1.07053	1.08709	1.12775	0.247973	4.3375e-20
ENSG00000172890	NADSYN1	55191	2.64714	2.51998	2.23236	4.15104	4.42988	4.39741	1.75395	4.4192e-20
ENSG00000075856	SART3	9733	12.4113	12.1362	11.4646	6.91325	6.54895	6.47561	0.553641	4.54193e-20
ENSG00000109062	SLC9A3R1	9368	36.6523	41.122	38.4008	18.6986	19.9053	19.1689	0.497291	4.60615e-20
ENSG00000283199	C13orf46	100507747	0.232724	0.304305	0.148936	1.30753	1.40292	1.83908	6.6323	4.80264e-20
ENSG00000242779	ZNF702P	79986	0.252089	0.288808	0.274774	0.868629	0.861554	0.856224	3.1709	4.82988e-20
ENSG00000123739	PLA2G12A	81579	7.82777	8.78426	7.63369	3.76496	4.02384	3.85238	0.480134	5.01724e-20
ENSG00000181215	C4orf50	389197	0.0698024	0.069964	0.0614962	0.226166	0.284655	0.25128	3.7866	5.37698e-20
ENSG00000104805	NUCB1	4924	35.5431	36.4643	36.9578	62.7348	63.4389	65.4675	1.75874	5.60913e-20
ENSG00000160685	ZBTB7B	51043	14.0227	13.9025	12.7483	21.6975	23.2571	23.3494	1.67932	5.76307e-20
ENSG00000008853	RHOBTB2	23221	8.71054	8.1204	7.30042	4.15683	3.70911	3.99576	0.491547	5.79452e-20
ENSG00000214021	TTLL3	26140	6.30575	7.3656	5.64325	12.7513	13.1765	13.3318	2.03264	5.95356e-20
ENSG00000145725	PPIP5K2	23262	2.80009	2.77432	2.29737	1.21529	1.30313	1.29223	0.48409	6.27994e-20
ENSG00000079691	CARMIL1	55604	11.5158	10.8109	7.55449	3.33712	3.86319	3.18811	0.347657	6.50016e-20
ENSG00000137642	SORL1	6653	2.02332	2.12612	1.09667	0.360421	0.424338	0.291079	0.205073	6.53781e-20
ENSG00000163660	CCNL1	57018,4171	14.6025	13.6646	13.1421	21.9374	23.3968	21.748	1.61998	6.61475e-20
ENSG00000114812	VIPR1	7433	0.871855	0.409113	0.499888	0.0532599	0.0337998	0.0234245	0.06204	6.92197e-20
ENSG00000166136	NDUFB8	4714	31.7302	29.71	51.1601	9.1534	6.89233	8.13835	0.214778	6.9816e-20
ENSG00000179532	DNHD1	144132	2.08557	2.55471	1.31558	6.4259	7.08177	7.07104	3.45521	7.09739e-20
ENSG00000125731	SH2D3A	10045	5.00212	5.14475	5.691	2.2772	2.07635	2.02767	0.402909	7.75575e-20
ENSG00000187837	H1-2	3006	6.00895	8.97137	13.196	63.3421	50.7706	47.0152	5.71856	7.7721e-20
ENSG00000171056	SOX7	83595	16.887	15.0488	12.721	28.3889	29.5062	28.316	1.93052	8.44283e-20
ENSG00000166922	SCG5	6447	0.0196203	0.041892	0.0180762	0.839247	0.741697	1.14645	34.2688	8.59061e-20
ENSG00000189306	RRP7A	27341	6.06015	6.04656	8.39177	2.16729	1.83504	1.96343	0.291034	8.59274e-20
ENSG00000128342	LIF	3976	8.54132	9.58989	6.69045	20.0461	18.5388	18.9902	2.31955	8.83088e-20
ENSG00000136933	RABEPK	10244	16.9815	16.2871	20.6625	6.98675	6.46789	6.80291	0.375619	9.00598e-20
ENSG00000227398	KIF9-AS1	285352	0.419585	0.400578	0.320861	1.09254	1.27502	1.06637	3.00952	9.14215e-20
ENSG00000184575	XPOT	11260	28.8804	28.8698	26.9572	43.9282	44.8542	43.2436	1.55861	9.19056e-20
ENSG00000141012	GALNS	2588	2.00127	2.06078	1.65528	3.74205	3.93846	4.13359	2.06637	9.71467e-20
ENSG00000179958	DCTPP1	79077	38.0801	35.4304	62.1916	11.0544	9.18393	9.52922	0.21936	9.83317e-20
ENSG00000102312	PORCN	64840	1.29009	1.29151	1.23789	2.59221	2.86772	2.67026	2.12861	1.00009e-19
ENSG00000133302	SLF1	84250	4.74161	4.94935	4.64947	1.88232	2.30028	2.1743	0.443285	1.01979e-19
ENSG00000214706	IFRD2	7866	28.2605	31.6167	36.3247	12.354	12.708	12.744	0.392986	1.03845e-19
ENSG00000089775	ZBTB25	7597	1.37003	1.41797	1.26265	2.46662	2.6049	2.44232	1.85497	1.06541e-19
ENSG00000240583	AQP1	358,84182	6.0524	2.68703	2.79112	0.484833	0.267399	0.445176	0.103847	1.13233e-19
ENSG00000125746	EML2	24139	12.8809	13.3772	14.0549	26.1958	24.6604	25.6868	1.89872	1.14726e-19
ENSG00000149948	HMGA2	8091	1.70736	1.92362	1.542	3.28376	3.52707	3.55755	2.00433	1.21373e-19
ENSG00000119638	NEK9	91754	3.71148	3.86208	3.0491	6.53357	6.86328	6.96719	1.91704	1.22408e-19
ENSG00000196358	NTNG2	84628	0.0748172	0.102116	0.119599	0.705019	0.602775	0.75917	6.97046	1.23329e-19
ENSG00000102580	DNAJC3	5611	6.48093	6.59588	6.01881	10.8646	11.0989	10.4683	1.69839	1.24219e-19
ENSG00000183199	HSP90AB3P	3327	3.08518	2.22532	2.81776	0.539244	0.652694	0.482559	0.206009	1.25566e-19
ENSG00000183889	ENSG00000183889		4.38096	3.58471	3.27137	7.46613	9.14873	8.65598	2.24889	1.29729e-19
ENSG00000105281	SLC1A5	6510	95.7529	99.4605	103.972	185.465	181.649	179.512	1.82705	1.32675e-19
ENSG00000105255	FSD1	79187	0.913521	1.29258	1.2001	0.124278	0.113837	0.0525376	0.0853303	1.34777e-19
ENSG00000079385	CEACAM1	634	0.145217	0.400096	0.251215	1.80943	2.00319	2.09465	7.41629	1.37787e-19
ENSG00000089053	ANAPC5	51433	11.1183	11.2221	12.8985	5.28	5.29932	5.25745	0.449411	1.37872e-19
ENSG00000284906	ENSG00000284906		8.11354	8.58225	5.73513	17.7121	18.1615	17.5864	2.38332	1.38083e-19
ENSG00000156671	SAMD8	142891	4.61037	4.4367	3.96548	7.33993	7.92766	7.43501	1.74467	1.40983e-19
ENSG00000103187	COTL1	23406	51.0448	48.8444	59.2748	23.3125	23.3648	23.0045	0.437799	1.50437e-19
ENSG00000136828	RALGPS1	9649	0.329248	0.357423	0.262275	0.868136	0.931465	1.04252	2.99503	1.52519e-19
ENSG00000204103	MAFB	9935	1.34848	0.697006	0.84967	3.94421	4.63217	3.96917	4.33329	1.57908e-19
ENSG00000100271	TTLL1	25809	0.443431	0.449892	0.453485	1.85416	2.72546	2.42041	5.19749	1.58029e-19
ENSG00000164053	ATRIP	84126	5.95238	6.46405	6.75799	2.8655	2.64557	2.56911	0.421404	1.58104e-19
ENSG00000167656	LY6D	8581	4.16163	5.26967	7.55145	0.96277	0.717282	0.602228	0.134388	1.60519e-19
ENSG00000132274	TRIM22	10346	0.297947	0.111943	0.0817697	3.74812	4.0624	4.68496	25.4149	1.66674e-19
ENSG00000173950	XXYLT1	152002	4.18394	3.9658	3.91421	1.83196	1.69832	1.47573	0.414956	1.69683e-19
ENSG00000164934	DCAF13	25879	11.5576	10.982	15.2432	4.33564	3.99571	4.36349	0.335995	1.74575e-19
ENSG00000137745	MMP13	4322	0.738069	1.0648	1.21181	0.0629328	0.0803217	0.0880421	0.0767234	1.75493e-19
ENSG00000182858	ALG12	79087	3.50535	3.25828	2.62479	1.00475	0.981039	1.21533	0.340965	1.80275e-19
ENSG00000153879	CEBPG	1054	13.682	14.043	15.7861	30.7077	29.6515	29.6242	2.06805	1.82268e-19
ENSG00000184731	FAM110C	642273	0.775411	1.13552	1.15616	3.81449	4.06653	3.37187	3.66891	1.85317e-19
ENSG00000173221	GLRX	2745	2.69194	3.37271	4.54954	12.8503	12.1946	12.8709	3.57219	1.85613e-19
ENSG00000188641	DPYD	1806	4.26264	4.20178	3.93034	7.45324	6.97391	7.46023	1.76586	1.86353e-19
ENSG00000237172	B3GNT9	84752	1.06832	1.28758	0.815155	3.95508	3.68945	3.37802	3.47599	1.86498e-19
ENSG00000175567	UCP2	7351	2.06509	1.38395	1.609	0.238442	0.0918882	0.111999	0.0874505	1.99252e-19
ENSG00000287245	ENSG00000287245		0.070464	0.027059	0.043264	0.843942	0.653059	0.589125	14.8176	2.05962e-19
ENSG00000167244	IGF2	3481	1.24229	1.57334	1.25457	3.51084	3.75258	3.09841	2.54578	2.1347e-19
ENSG00000101811	CSTF2	1478	17.0228	18.2524	15.5847	8.78861	8.41486	8.50368	0.505449	2.22179e-19
ENSG00000198113	TOR4A	54863	9.33649	10.237	9.98746	19.3591	18.3185	20.3545	1.96314	2.26978e-19
ENSG00000188177	ZC3H6	376940	0.563598	0.610824	0.3213	1.86737	1.85796	1.86797	3.73953	2.27115e-19
ENSG00000115761	NOL10	79954	1.86475	1.87215	2.1006	0.783856	0.891663	0.766134	0.41827	2.32127e-19
ENSG00000185168	LINC00482	284185	0.486461	0.606984	0.720915	2.89341	2.4944	3.32035	4.79958	2.43457e-19
ENSG00000122367	LDB3	11155	0.37708	0.448765	0.206434	0.031915	0.0166472	0.0242637	0.0705487	2.70331e-19
ENSG00000106305	AIMP2	7965	17.0379	16.4696	20.1257	7.04458	6.5947	6.89019	0.382775	2.72683e-19
ENSG00000102471	NDFIP2	54602	3.51618	3.58942	3.80933	1.66862	1.66327	1.74895	0.465495	2.81438e-19
ENSG00000127952	STYXL1	51657	3.28452	4.48485	5.17074	14.9911	14.2028	14.5061	3.3771	2.8153e-19
ENSG00000151849	CENPJ	55835	10.0762	9.66969	8.4714	5.01149	5.08598	4.98381	0.534469	2.86278e-19
ENSG00000137713	PPP2R1B	5519	8.1551	7.81462	7.39789	4.37993	4.32092	4.32028	0.55723	2.88099e-19
ENSG00000104889	RNASEH2A	10535	21.1183	21.4624	30.3543	7.11941	7.71488	6.35913	0.290579	2.88335e-19
ENSG00000156697	UTP14A	10813	11.7615	13.3542	13.4908	5.56642	5.89428	5.7959	0.446987	2.8938e-19
ENSG00000251169	LINC01843	101927934	6.78638	5.5269	5.70507	1.63704	1.81357	1.83959	0.2936	3.1611e-19
ENSG00000286407	ENSG00000286407		0.344979	0.35259	0.612139	4.30276	4.6088	4.02853	9.88014	3.18138e-19
ENSG00000214193	SH3D21	79729	1.46259	1.83043	1.31279	3.71936	3.70659	3.70155	2.41597	3.53313e-19
ENSG00000021355	SERPINB1	1992	21.0515	21.0836	26.4207	57.1069	55.7268	52.2081	2.40741	3.56213e-19
ENSG00000068305	MEF2A	4205	3.87827	3.74102	3.2115	6.44418	6.54757	6.83829	1.83089	3.86986e-19
ENSG00000167676	PLIN4	729359	5.88409	6.46802	5.00512	10.8993	12.0301	12.0089	2.0129	3.94597e-19
ENSG00000141664	ZCCHC2	54877	1.82216	1.63885	1.31787	3.29098	3.64349	3.68181	2.2215	3.9701e-19
ENSG00000183840	GPR39	2863	1.76174	1.65638	1.70411	3.77056	3.94973	4.28643	2.34404	3.97235e-19
ENSG00000170445	HARS1	3035	7.50755	7.87072	8.37902	3.87858	3.77487	3.85341	0.484351	4.01846e-19
ENSG00000115738	ID2	3398	5.80779	5.12284	6.26213	1.72687	1.11756	1.49415	0.252349	4.04519e-19
ENSG00000067064	IDI1	3422	9.90734	9.69519	11.5564	4.41189	3.80647	3.80043	0.385725	4.09888e-19
ENSG00000228451	SDAD1P1	157489	0.209559	0.138336	0.160031	1.37748	0.84069	1.13971	6.61097	4.2143e-19
ENSG00000210194	MT-TE		148.742	138.207	187.863	41.002	27.2452	25.9367	0.19836	4.23499e-19
ENSG00000197381	ADARB1	104	14.8997	15.2291	11.7344	25.995	26.7925	27.5488	1.91902	4.26778e-19
ENSG00000182541	LIMK2	3985	3.28718	3.269	2.47293	1.17596	1.13759	1.17481	0.386345	4.29335e-19
ENSG00000165806	CASP7	840	9.60236	9.55051	10.1496	18.6778	17.8865	18.4415	1.87717	4.29962e-19
ENSG00000092445	TYRO3	7301	3.08647	3.28955	2.70028	1.43226	1.29074	1.40091	0.454361	4.32396e-19
ENSG00000261655	ENSG00000261655		2.25588	2.51725	2.5506	0.258464	0.316898	0.495544	0.146224	4.34634e-19
ENSG00000159216	RUNX1	861	2.32041	2.44562	1.66514	4.79383	5.68647	5.24436	2.44507	4.43794e-19
ENSG00000012660	ELOVL5	60481	32.388	30.6968	31.2627	17.8511	17.0051	16.2209	0.541372	4.51684e-19
ENSG00000162415	ZSWIM5	57643	0.138818	0.124905	0.148807	0.70823	0.620172	0.594568	4.66141	4.68727e-19
ENSG00000188153	COL4A5	1287	9.11667	9.92313	6.71593	18.7264	20.1641	20.201	2.29431	4.69865e-19
ENSG00000148459	PDSS1	23590	4.07537	4.53215	5.0105	1.20303	0.94586	1.27556	0.251464	4.78547e-19
ENSG00000204054	LINC00963	100506190	1.26303	1.35148	1.3551	2.58348	2.5383	2.65428	1.9589	4.79839e-19
ENSG00000132507	EIF5A	1984,143244	380.483	380.895	479.022	169.789	161.302	165.741	0.400543	4.93545e-19
ENSG00000278996	ENSG00000278996		9.26521	9.07316	8.95164	4.17713	4.09575	4.51215	0.468488	5.00338e-19
ENSG00000101447	FAM83D	81610	35.1355	37.8865	38.1781	18.4557	16.893	18.1729	0.481309	5.07006e-19
ENSG00000184743	ATL3	25923	6.58874	6.77716	6.25378	11.0154	10.699	10.9109	1.66288	5.13349e-19
ENSG00000085377	PREP	5550	5.76282	5.54578	5.73665	3.02812	3.01986	2.89243	0.52451	5.18649e-19
ENSG00000085415	SEH1L	81929	5.11908	4.64208	5.63476	2.23472	2.20596	2.19565	0.431045	5.25646e-19
ENSG00000177989	ODF3B	440836	1.10717	0.448434	0.479742	4.66821	4.20092	5.26088	6.9423	5.27088e-19
ENSG00000161980	POLR3K	51728	15.574	15.2557	25.2374	4.51125	4.25869	4.31581	0.233394	5.3179e-19
ENSG00000163026	WDCP	80304	5.24548	5.08234	4.87153	2.50032	2.42474	2.38517	0.480957	5.38086e-19
ENSG00000122299	ZC3H7A	29066	10.0637	9.61348	9.79286	5.45984	5.2161	5.04696	0.533521	5.42064e-19
ENSG00000125319	HROB	78995	6.59152	6.64493	5.92919	2.96267	2.54272	2.75773	0.431143	5.51213e-19
ENSG00000161999	JMJD8	339123	13.1389	12.953	12.6575	6.49537	5.59773	6.10649	0.469674	5.57932e-19
ENSG00000110200	ANAPC15	25906	8.54649	9.41493	13.6147	2.77115	2.65957	2.69382	0.257301	5.62116e-19
ENSG00000112175	BMP5	653	1.20538	1.05623	1.18439	0.142865	0.087918	0.203171	0.12593	5.65883e-19
ENSG00000179750	APOBEC3B	9582	12.2384	12.569	15.7865	4.69066	3.78164	4.32033	0.315137	5.69271e-19
ENSG00000100084	HIRA	7290	19.1969	20.9708	18.7808	9.40564	10.3312	10.4224	0.51162	5.85894e-19
ENSG00000105819	PMPCB	9512	10.5314	9.89813	12.643	4.01353	4.25525	4.48389	0.385597	6.21358e-19
ENSG00000091651	ORC6	23594	9.08072	8.95795	10.7994	3.77132	3.98969	3.87235	0.403403	6.7165e-19
ENSG00000088881	EBF4	57593	0.509494	0.503259	0.474366	1.79386	1.59019	1.42861	3.23623	6.71939e-19
ENSG00000284954	ENSG00000284954		1.33885	1.23633	1.31594	5.3101	4.29842	5.24505	3.8173	6.81464e-19
ENSG00000164933	SLC25A32	81034	16.3676	15.4523	15.8635	7.00634	8.29435	6.67111	0.460784	6.85425e-19
ENSG00000179833	SERTAD2	9792	4.3191	4.0888	3.2704	7.85552	8.33481	7.5121	2.02961	6.889e-19
ENSG00000268621	IGFL2-AS1	645553	6.01906	5.45215	6.19785	11.7006	12.0984	11.5233	1.9991	6.90357e-19
ENSG00000188064	WNT7B	7477	3.23879	3.8832	3.12145	7.01465	8.15704	7.33945	2.19762	7.16321e-19
ENSG00000197555	SIPA1L1	26037	4.74689	5.0906	3.16902	10.7841	11.4858	11.7974	2.61925	7.3202e-19
ENSG00000103647	CORO2B	10391	0.121935	0.158301	0.0965283	0.761049	0.756329	0.894894	6.40262	7.50162e-19
ENSG00000136877	FPGS	2356	15.0795	16.2501	17.8758	6.73254	6.80603	7.40119	0.425558	7.59354e-19
ENSG00000071537	SEL1L	6400	7.36327	7.13435	4.73379	15.299	16.6321	16.1831	2.50186	7.71118e-19
ENSG00000167900	TK1	7083	62.2307	72.779	92.4649	25.8444	23.1665	24.1895	0.321796	7.72617e-19
ENSG00000108785	HSD17B1P1	643646	0.68631	1.29192	0.800183	4.90616	5.69471	5.55651	5.81533	7.72987e-19
ENSG00000214872	SMTNL1	219537	0.045635	0.31661	0.215716	9.43425	11.6378	12.1331	57.4523	7.79233e-19
ENSG00000168214	RBPJ	3516	4.90993	4.69247	4.12011	7.51803	8.00951	7.52181	1.67968	8.42973e-19
ENSG00000175768	TOMM5	401505	17.1554	16.8703	24.666	5.78968	5.179	6.17698	0.292131	8.52111e-19
ENSG00000135473	PAN2	9924,57665,147945	5.50643	5.94849	4.05922	11.7145	11.7951	11.8831	2.28132	8.53471e-19
ENSG00000118007	STAG1	10274,56937	11.1088	10.8154	8.4329	4.61512	4.84839	4.78422	0.469338	8.64791e-19
ENSG00000274211	SOCS7	30837,122809	5.55389	5.64574	3.79747	11.3565	12.4798	12.2152	2.4039	8.89043e-19
ENSG00000130726	TRIM28	10155	112.485	114.05	123.799	58.6791	60.9527	58.3786	0.508116	8.92184e-19
ENSG00000231890	DARS1-AS1	101928243	0.0568417	0.0845047	0.065058	0.400224	0.50476	0.545359	7.02671	8.98568e-19
ENSG00000044574	HSPA5	3309	153.33	160.865	179.715	331.135	341.311	321.643	2.01269	9.01298e-19
ENSG00000188766	SPRED3	399473	0.215968	0.175613	0.169884	0.8368	0.699207	0.794967	4.1516	9.31055e-19
ENSG00000113083	LOX	4015	0.36716	1.00462	0.790305	4.59124	5.43004	4.31941	6.63279	9.48278e-19
ENSG00000165572	KBTBD6	89890	8.21474	8.20499	6.97039	3.44503	4.05407	3.56381	0.472974	9.56654e-19
ENSG00000164889	SLC4A2	6522	20.2674	19.3537	17.8592	11.018	11.1709	11.4743	0.585647	9.8124e-19
ENSG00000144560	VGLL4	9686	5.65492	5.5878	4.121	10.7712	10.7846	10.9792	2.11765	1.00922e-18
ENSG00000277072	STAG3L2	442582,54441,442578	4.00907	3.48753	2.64988	0.976786	1.04822	0.874125	0.285728	1.01663e-18
ENSG00000073111	MCM2	4171,4176	92.8146	99.3117	78.8377	42.3471	46.1785	47.0623	0.500391	1.04394e-18
ENSG00000166669	ATF7IP2	80063	1.51821	1.64367	1.69661	0.541673	0.484269	0.381513	0.28969	1.06724e-18
ENSG00000124602	UNC5CL	222643	0.45064	0.373377	0.437641	1.51203	1.55338	1.847	3.89362	1.06944e-18
ENSG00000144815	NXPE3	91775	5.05278	4.32686	4.00181	2.12256	2.23558	2.17374	0.488129	1.07581e-18
ENSG00000111144	LTA4H	4048	13.7465	12.8378	15.5287	6.14758	6.16756	6.33321	0.442816	1.10778e-18
ENSG00000173889	PHC3	80012	3.13648	3.36105	2.17482	6.89817	7.06637	7.36994	2.46006	1.10911e-18
ENSG00000168310	IRF2	3660	4.72139	4.92136	3.77312	8.51049	9.46827	9.12948	2.02061	1.1266e-18
ENSG00000177519	RPRM	56475	1.12303	1.19951	1.63234	0.03615	0.018611	0.036463	0.0230662	1.13985e-18
ENSG00000180957	PITPNB	23760	15.4666	14.9159	17.4435	7.36849	7.06539	7.15263	0.451356	1.14071e-18
ENSG00000240694	PNMA2	10687	0.0932254	0.0897257	0.118232	0.616981	0.663325	0.526703	5.99971	1.17592e-18
ENSG00000254986	DPP3	10072	15.8843	16.1569	17.5909	8.01239	7.73292	7.90668	0.476546	1.186e-18
ENSG00000198157	HMGN5	79366	1.24225	1.65222	1.57824	0.221131	0.138055	0.100646	0.102808	1.20595e-18
ENSG00000249353	NPM1P27	100422243	42.199	39.9549	60.0649	13.7159	13.2608	14.0644	0.288578	1.22675e-18
ENSG00000113583	C5orf15	56951	27.949	29.3005	30.7754	56.2577	55.9154	53.1868	1.87856	1.28191e-18
ENSG00000251201	TMED7-TICAM2	100302736	2.72121	2.97975	2.99307	8.83409	13.5542	7.94129	3.48855	1.31659e-18
ENSG00000116871	MAP7D1	55700	24.9436	25.0203	25.7968	13.4732	13.7045	13.9208	0.542479	1.33363e-18
ENSG00000183054	RGPD6	729540	1.49284	1.57793	1.27674	3.04705	3.25837	2.71449	2.07473	1.38716e-18
ENSG00000096092	TMEM14A	28978	9.82751	9.76065	13.6839	1.91151	2.12019	2.85011	0.206834	1.42016e-18
ENSG00000114790	ARHGEF26	26084	0.841356	0.75123	0.5404	0.129389	0.116203	0.0947655	0.159568	1.46664e-18
ENSG00000151553	FHIP2A	57700	3.07573	2.92345	2.97091	5.23898	5.49406	5.64055	1.82535	1.47785e-18
ENSG00000116985	BMP8B	656	1.14047	1.67056	1.46453	4.21473	4.37192	4.00705	2.94551	1.48091e-18
ENSG00000225978	HAR1A	768096	0.205157	0.304432	0.307426	2.21239	1.68701	1.68644	6.8369	1.51786e-18
ENSG00000188229	TUBB4B	10383	404.723	414.888	492.105	192.194	187.631	193.399	0.437003	1.5213e-18
ENSG00000104381	GDAP1	54332	0.303852	0.314617	0.277142	0.0633355	0.0415987	0.0762178	0.202267	1.54532e-18
ENSG00000198498	TMA16	55319	7.19034	8.42287	9.53979	2.86481	3.08423	2.9481	0.353721	1.59163e-18
ENSG00000196715	VKORC1L1	154807	9.91439	10.0607	8.91754	5.37759	5.41984	5.32249	0.557925	1.5967e-18
ENSG00000142731	PLK4	10733	9.95213	9.22124	9.36275	4.57752	5.19982	4.61001	0.50418	1.65231e-18
ENSG00000141699	RETREG3	162427	8.41502	8.14563	7.29408	13.0814	13.1445	13.0795	1.6477	1.65678e-18
ENSG00000137055	PLAA	9373	14.3	15.1364	15.8544	7.55703	7.3561	7.24017	0.489134	1.74624e-18
ENSG00000177602	HASPIN	83903	9.63177	8.20599	6.62817	2.99999	3.28697	3.03875	0.381171	1.76313e-18
ENSG00000261578	ENSG00000261578		0.3126	0.427667	0.260738	1.35234	1.43176	1.75383	4.53338	1.93049e-18
ENSG00000158615	PPP1R15B	84919	18.9437	18.3984	14.3161	31.8103	34.4528	32.8239	1.91812	1.9355e-18
ENSG00000273032	DGCR5	26220	0.26828	0.314444	0.337065	0.856097	0.863179	0.85328	2.7969	2.01512e-18
ENSG00000251615	ENSG00000251615		0.101766	0.086585	0.092224	0.711367	0.71075	0.661537	7.42637	2.11287e-18
ENSG00000146094	DOK3	79930	0.861803	0.634693	0.558465	1.98728	2.06863	2.22249	3.05525	2.17645e-18
ENSG00000107829	FBXW4	6468	3.26738	3.11382	3.81711	7.74994	7.65832	7.96806	2.29218	2.26368e-18
ENSG00000115392	FANCL	55120	1.22061	1.17139	1.29511	0.573916	0.512255	0.579708	0.451811	2.27607e-18
ENSG00000129347	KRI1	65095	15.9803	17.3828	16.1148	8.49901	7.92656	8.67342	0.507276	2.34153e-18
ENSG00000158941	CCAR2	57805	25.0535	23.6017	23.3692	14.1653	14.4673	13.6704	0.587342	2.36216e-18
ENSG00000136244	IL6	3569	1.1367	1.08129	0.910466	2.92607	2.56187	3.4056	2.84279	2.36561e-18
ENSG00000183010	PYCR1	5831	19.4457	20.1467	23.0356	42.7529	43.8511	43.677	2.08023	2.37977e-18
ENSG00000198961	PJA2	9867	19.4516	18.1622	15.0023	30.829	33.5211	32.1263	1.83359	2.43336e-18
ENSG00000206077	ZDHHC11B	653082	0.844575	0.754067	0.629714	1.71147	1.75327	1.88912	2.4026	2.44779e-18
ENSG00000132017	DCAF15	90379	13.9295	14.2809	13.7846	7.19741	7.48164	7.57856	0.530007	2.54553e-18
ENSG00000283189	ENSG00000283189		1.65954	1.68567	1.3574	4.57493	3.42237	4.65241	2.68993	2.57169e-18
ENSG00000198841	KTI12	112970	8.47013	7.90219	8.15661	2.76982	2.7011	3.42569	0.362698	2.65089e-18
ENSG00000253981	ALG1L13P	106479038	6.8701	6.62407	6.37099	11.276	11.4033	12.371	1.76441	2.66822e-18
ENSG00000139746	RBM26	64062	14.5138	14.0091	13.1677	7.05565	8.19647	7.16427	0.537685	2.6724e-18
ENSG00000099260	PALMD	54873	0.695737	0.627926	0.609746	0.154947	0.12021	0.170646	0.230578	2.73821e-18
ENSG00000143977	SNRPG	6637	23.439	23.3168	33.847	8.17433	7.44037	8.3162	0.296899	2.75823e-18
ENSG00000131196	NFATC1	4772	0.437951	0.381291	0.402407	0.961405	1.0436	1.0452	2.49679	2.8876e-18
ENSG00000146376	ARHGAP18	93663	5.01143	4.65035	4.40872	1.70484	2.15185	1.60121	0.387897	2.9401e-18
ENSG00000187260	WDR86	349136	0.14005	0.110003	0.0911717	0.694353	0.643128	0.730393	6.06017	2.96224e-18
ENSG00000075239	ACAT1	38,6646	19.4764	18.4432	24.6737	7.92555	8.11994	7.6911	0.379219	3.07342e-18
ENSG00000168477	TNXB	7148	4.26517	4.41962	3.40512	7.34814	8.34145	8.22323	1.97792	3.1197e-18
ENSG00000177410	ZFAS1	441951	3.1219	3.22899	4.02729	10.526	8.50065	8.78127	2.67947	3.21315e-18
ENSG00000186907	RTN4RL2	349667	4.10386	3.21484	3.77695	8.15181	8.69588	9.22305	2.34963	3.26127e-18
ENSG00000205571	SMN2	6607	22.5915	18.979	26.0178	8.90903	8.08793	7.84174	0.3675	3.26938e-18
ENSG00000273812	LINC02970		0.406366	0.378191	0.382969	1.63735	2.31925	1.6291	4.78422	3.28753e-18
ENSG00000058063	ATP11B	23200	5.20282	4.97813	4.04212	8.48514	9.29995	8.9919	1.88264	3.31983e-18
ENSG00000117148	ACTL8	81569	1.55711	1.025	1.56306	0.102089	0.028764	0.0769676	0.0501356	3.3305e-18
ENSG00000120658	ENOX1	55068	1.45803	1.10837	1.06767	0.22708	0.216553	0.275949	0.19801	3.33639e-18
ENSG00000125875	TBC1D20	128637	4.54269	4.32109	3.16974	8.29194	9.26756	8.89161	2.19812	3.35156e-18
ENSG00000110063	DCPS	28960	6.96249	6.65587	7.69808	3.26776	3.33046	3.25866	0.462407	3.37758e-18
ENSG00000013573	DDX11	1663	16.1419	16.2728	13.0435	7.60767	8.04192	7.77262	0.515247	3.3986e-18
ENSG00000237596	ENSG00000237596		0.0118738	0.0261127	0.0115754	0.236681	0.306263	0.234926	15.6949	3.46832e-18
ENSG00000260997	ENSG00000260997		1.08391	1.25576	1.22405	3.80307	4.7228	3.53537	3.38445	3.49171e-18
ENSG00000111361	EIF2B1	1967	17.0234	16.0305	20.0004	7.16592	7.63845	7.20027	0.414757	3.50982e-18
ENSG00000169594	BNC1	646,40	2.85702	2.85262	2.05873	5.76703	6.639	5.95892	2.36407	3.52799e-18
ENSG00000179954	SSC5D	284297	0.0881196	0.0832547	0.030771	0.572576	0.584018	0.619186	8.78467	3.5909e-18
ENSG00000172922	RNASEH2C	84153	7.24963	7.92388	9.35296	3.20333	2.78207	2.56301	0.348538	3.69103e-18
ENSG00000171310	CHST11	50515	6.60707	6.56398	4.33513	13.7118	14.5961	15.7213	2.51507	4.22803e-18
ENSG00000029363	BCLAF1	9774	22.9779	22.0998	19.6302	12.5403	12.7168	12.7794	0.587817	4.4307e-18
ENSG00000131791	PRKAB2	5565	4.5605	4.66103	4.2826	8.36825	9.2612	7.77862	1.8815	4.45308e-18
ENSG00000112033	PPARD	5467	4.84836	5.5383	4.28069	9.52335	10.014	9.86839	2.00484	4.54101e-18
ENSG00000267575	LINC02987		1.17514	1.08108	1.00689	0.481009	0.510762	0.450804	0.442085	4.72489e-18
ENSG00000126368	NR1D1	9572	14.4869	14.1949	10.8368	26.109	28.0387	25.7126	2.02083	4.87529e-18
ENSG00000177169	ULK1	8408	10.4228	10.6187	9.0904	16.1108	17.1249	17.0109	1.66755	4.89304e-18
ENSG00000170606	HSPA4	3308	73.012	73.8327	88.0812	35.004	34.6185	34.6665	0.443923	4.99363e-18
ENSG00000154734	ADAMTS1	9510	0.96282	0.756386	0.666076	0.135822	0.207382	0.160297	0.211087	5.18315e-18
ENSG00000172939	OXSR1	9943	18.0696	18.5806	16.0758	27.9131	28.6944	28.3558	1.61141	5.34719e-18
ENSG00000135763	URB2	9816	7.85584	8.5956	5.22166	2.05622	2.36616	2.47854	0.318409	5.35404e-18
ENSG00000196547	MAN2A2	4122	2.89814	2.6567	1.84425	5.95317	6.03961	6.18143	2.45628	5.50356e-18
ENSG00000131724	IL13RA1	3597	10.8202	11.2284	9.06766	18.2487	18.6538	18.4609	1.77925	5.53648e-18
ENSG00000214562	NUTM2D	728130	0.178705	0.182501	0.14108	0.621885	0.642777	0.793495	4.09758	5.5445e-18
ENSG00000172244	C5orf34	375444	3.50325	3.75988	3.422	1.41693	1.31139	1.14739	0.36272	5.6424e-18
ENSG00000196189	SEMA4A	64218	0.148254	0.0708884	0.0468124	0.793453	0.75893	0.7038	8.48332	5.70858e-18
ENSG00000144567	RETREG2	79137	9.11468	10.0482	9.80758	17.4007	17.5735	17.3051	1.80458	5.80025e-18
ENSG00000271880	ENSG00000271880		0.625092	0.530545	0.338364	2.01478	2.62374	2.06608	4.48768	5.80259e-18
ENSG00000175482	POLD4	57804,26073	4.57226	5.14787	6.78283	18.0934	16.6368	15.3083	3.03209	5.99632e-18
ENSG00000101546	RBFA	79863	2.54445	2.206	2.83314	0.817843	0.805461	0.968565	0.341774	6.20323e-18
ENSG00000249087	ZNF436-AS1	148898	0.499723	0.498502	0.50683	1.78526	1.83283	1.56177	3.44163	6.54655e-18
ENSG00000182310	SPACA6	147650	3.90223	3.81504	4.724	1.46658	1.32011	1.48413	0.343278	7.00153e-18
ENSG00000156504	PABIR2	159090	11.857	11.7839	12.3019	6.35857	6.17149	6.12336	0.518975	7.06882e-18
ENSG00000142494	SLC47A1	55244	3.49688	3.36928	3.37264	1.66687	1.70261	1.60912	0.486248	7.20437e-18
ENSG00000142408	CACNG8	59283	0.254542	0.304981	0.228301	0.851423	0.756783	0.898435	3.18173	7.3e-18
ENSG00000156510	HKDC1	80201	9.20838	9.33257	9.60955	16.0304	16.9746	16.9129	1.77325	7.31396e-18
ENSG00000086712	TXLNG	55787	24.0655	22.5502	20.8696	12.9218	13.5452	12.9892	0.584665	7.49192e-18
ENSG00000270276	H4C15	554313,8294,8359,8360,8361,8362,8363,8364,8365,8366,8367,8368,8370,121504	0.610551	0.643136	0.747575	3.00805	2.40299	2.70341	4.05467	7.69041e-18
ENSG00000210082	MT-RNR2		1667.15	1731.41	1556.69	2789.79	2758.17	2533.62	1.63091	7.96247e-18
ENSG00000166510	CCDC68	80323	0.653345	0.676846	0.80421	2.3968	2.5384	1.90206	3.20336	8.1518e-18
ENSG00000084090	STARD7	56910	30.2998	28.9384	28.9227	15.7916	17.3677	16.9694	0.568604	8.58852e-18
ENSG00000109107	ALDOC	230	3.79993	5.4879	4.86102	13.1006	13.7098	11.8799	2.73452	8.89028e-18
ENSG00000058056	USP13	8975	3.59915	3.30512	2.50316	1.20995	1.37422	1.2978	0.412649	9.00864e-18
ENSG00000118503	TNFAIP3	7128	3.78621	3.22696	2.35896	7.3746	7.99873	7.96656	2.49035	9.24383e-18
ENSG00000285725	ENSG00000285725		2.26522	2.46628	2.76715	0.374235	0.405563	0.583913	0.181861	9.40721e-18
ENSG00000185359	HGS	9146	8.12081	8.80147	7.01987	13.7823	14.8569	14.6014	1.80604	9.47954e-18
ENSG00000161036	LRWD1	222229	4.20993	3.88348	4.58561	1.80221	1.65317	1.78977	0.413688	9.54456e-18
ENSG00000163577	EIF5A2	56648	3.03455	3.05322	2.66076	5.51421	5.22706	5.23435	1.82609	9.64183e-18
ENSG00000274750	H3C6	8353,8350,8351,8352,8354,8355,8356,8357,8358,8968	0.0864575	0.124586	0.186591	1.25524	1.15351	1.09269	8.80568	9.80627e-18
ENSG00000116793	PHTF1	10745	5.10233	4.57738	5.62099	2.20032	1.98278	2.10428	0.410921	9.89328e-18
ENSG00000197912	SPG7	6687	3.58129	3.65418	3.17368	1.95967	2.0497	1.98596	0.575967	9.91708e-18
ENSG00000278948	ENSG00000278948		1.5258	2.06319	2.61431	7.88933	7.99647	7.95995	3.84404	9.9665e-18
ENSG00000176845	METRNL	284207	5.85112	7.20007	9.84834	28.2508	24.6635	25.5953	3.42844	1.00424e-17
ENSG00000105429	MEGF8	1954	6.48599	6.62839	4.29144	13.5924	14.2121	14.2555	2.41644	1.03076e-17
ENSG00000183696	UPP1	7378	3.85123	4.65186	6.25805	16.6863	14.8821	16.5065	3.25686	1.05439e-17
ENSG00000144645	OSBPL10	114884	3.26826	3.34188	2.65776	1.36015	1.53667	1.3047	0.45334	1.0906e-17
ENSG00000172828	CES3	23491	0.0129699	0.0133814	0.0507701	0.507627	0.684289	0.506891	22.0277	1.10318e-17
ENSG00000114626	ABTB1	80325	3.74108	3.65455	3.99331	7.11903	7.67827	8.28527	2.02675	1.12855e-17
ENSG00000160072	ATAD3B	83858	5.31421	5.32965	6.31701	2.15018	2.09918	2.4624	0.395721	1.13503e-17
ENSG00000100023	PPIL2	23759	5.77858	5.68515	4.30466	2.42396	2.40233	2.44982	0.461436	1.14813e-17
ENSG00000126822	PLEKHG3	26030	3.31712	2.94195	2.3349	1.04444	1.10394	1.24911	0.395334	1.17093e-17
ENSG00000011052	NME1-NME2	654364	87.3868	75.291	114.526	30.2617	21.8972	18.6927	0.255594	1.28099e-17
ENSG00000109452	INPP4B	8821	0.416154	0.499676	0.35056	0.0980432	0.111154	0.0765117	0.225609	1.28846e-17
ENSG00000210195	MT-TT		167.269	185.191	315.199	43.9501	27.8849	34.3965	0.15911	1.30214e-17
ENSG00000130940	CASZ1	54897	0.861744	0.913642	0.484667	2.40031	2.75697	2.57318	3.42048	1.30414e-17
ENSG00000123080	CDKN2C	1031	11.4639	11.3291	14.7506	4.76839	4.3625	4.32786	0.358483	1.30985e-17
ENSG00000213753	CENPBD2P	65996	5.43995	5.43161	4.9638	2.89982	3.04351	3.01828	0.565924	1.32384e-17
ENSG00000166851	PLK1	5347	32.8975	33.4415	31.0999	17.0994	18.838	15.7641	0.530605	1.34653e-17
ENSG00000111445	RFC5	5985	15.435	16.4163	16.3201	8.41601	8.12972	8.20788	0.513866	1.36935e-17
ENSG00000065809	FAM107B	83641	4.16985	3.92126	4.05457	6.83197	7.10732	6.8565	1.7122	1.39049e-17
ENSG00000170144	HNRNPA3	220988	85.5223	85.1182	106.032	38.7263	37.8233	40.2132	0.422025	1.39373e-17
ENSG00000138668	HNRNPD	3184	62.567	60.2337	88.165	24.7171	21.3473	23.1817	0.328234	1.4107e-17
ENSG00000068024	HDAC4	9759	1.66935	1.61503	1.01909	3.67128	4.01548	3.88541	2.68903	1.41665e-17
ENSG00000164687	FABP5	2171,387934	15.5571	14.5585	23.2418	4.94182	4.71273	4.86509	0.27212	1.44138e-17
ENSG00000140678	ITGAX	3687	0.788668	0.482839	0.322356	2.4283	2.65213	2.35282	4.66367	1.48533e-17
ENSG00000103550	KNOP1	400506	5.77673	5.64891	5.37711	2.98774	3.19157	3.15596	0.55558	1.48699e-17
ENSG00000236088	COX10-DT	100874058	2.36075	2.06401	1.64376	0.783971	0.821502	0.836219	0.402354	1.54362e-17
ENSG00000197599	CCDC154	645811	0.128621	0.167827	0.0687675	0.973256	1.06349	1.18076	8.8099	1.62965e-17
ENSG00000178531	CTXN1	404217	15.5599	13.6703	18.9549	4.85243	4.71836	5.59883	0.314819	1.70348e-17
ENSG00000171208	NETO2	81831	8.86188	8.23386	8.34578	4.65719	4.84576	4.34786	0.544418	1.70677e-17
ENSG00000142156	COL6A1	1291	46.0778	51.1944	40.3546	81.1407	82.8579	81.2678	1.78211	1.72666e-17
ENSG00000149115	TNKS1BP1	85456	19.5246	20.0468	17.6927	30.1214	30.3237	31.8632	1.61198	1.74051e-17
ENSG00000213593	TMX2	51075	35.8051	35.8473	38.3194	18.0652	18.123	19.4095	0.505564	1.78332e-17
ENSG00000132646	PCNA	5111	110.749	104.871	152.104	42.406	40.92	42.8047	0.343004	1.78727e-17
ENSG00000101384	JAG1	182	2.56026	2.66746	1.80685	5.24519	5.51594	5.63174	2.33033	1.79348e-17
ENSG00000099977	DDT	1652,100037417	32.0922	32.8953	48.8007	11.9145	10.408	10.6385	0.28967	1.83259e-17
ENSG00000104312	RIPK2	8767	10.1459	10.2807	12.8335	25.9349	25.405	26.1558	2.32998	1.86623e-17
ENSG00000117395	EBNA1BP2	10969	77.2452	77.9999	107.253	32.3901	31.0325	30.4245	0.357516	1.87601e-17
ENSG00000141232	TOB1	10140	22.4636	21.2036	22.2493	36.6559	42.4403	38.99	1.79145	1.8818e-17
ENSG00000233369	GTF2IP4	100093631	24.5582	23.5293	23.588	12.9877	13.9311	12.1924	0.545671	1.88723e-17
ENSG00000147421	HMBOX1	79618	2.09939	2.13589	1.78448	3.68741	4.08288	4.17518	1.98438	1.95265e-17
ENSG00000090989	EXOC1	55763,23265	3.74328	3.60779	3.49406	6.21343	6.21041	6.08444	1.7066	1.96308e-17
ENSG00000111737	RAB35	11021	20.236	19.8962	19.0462	10.197	11.4912	11.1559	0.555002	1.96365e-17
ENSG00000116874	WARS2	10352	4.54414	4.26253	4.92492	1.88117	1.97304	1.79006	0.411043	1.97185e-17
ENSG00000181163	NPM1	4869	186.749	186.103	265.281	76.4881	69.9131	72.4298	0.342924	1.99822e-17
ENSG00000099797	TECR	9524	19.3951	18.2097	23.6659	8.339	8.60854	7.7746	0.403491	1.9987e-17
ENSG00000124839	RAB17	64284	5.34977	5.12132	5.27331	2.6514	2.56338	2.35578	0.480842	2.02994e-17
ENSG00000110925	CSRNP2	81566	3.59949	3.34642	3.23844	5.8708	6.20742	6.62861	1.83682	2.05062e-17
ENSG00000145375	SPATA5	166378	1.76309	1.71206	1.82198	0.806152	0.71344	0.719682	0.422733	2.05267e-17
ENSG00000157227	MMP14	4323	0.500923	0.426211	0.372619	1.23056	1.5741	1.39171	3.22859	2.09457e-17
ENSG00000227473	TSSK5P	648630	1.61033	1.70141	1.22501	5.48409	5.19719	6.40076	3.76526	2.11036e-17
ENSG00000101751	POLI	11201	0.486889	0.537278	0.421887	1.12897	1.14785	1.19807	2.40302	2.16344e-17
ENSG00000116954	RRAGC	64121	3.56505	3.91357	4.22713	8.23253	8.26077	8.05225	2.09688	2.17071e-17
ENSG00000168003	SLC3A2	6520	72.6917	79.8867	100.04	208.349	203.557	208.488	2.45585	2.17593e-17
ENSG00000137975	CLCA2	9635	0.563115	0.619147	0.596895	1.72015	1.66565	1.52581	2.76064	2.18024e-17
ENSG00000120885	CLU	1191	52.9417	58.5255	67.5694	131.558	130.524	128.906	2.18385	2.26496e-17
ENSG00000261716	H2BC20P	337873	0.735514	0.752167	0.784397	1.72726	1.72022	1.73907	2.28273	2.27567e-17
ENSG00000172053	QARS1	5859	47.2046	47.5553	47.2824	27.0149	25.5843	27.4054	0.563246	2.31393e-17
ENSG00000196943	NOP9	161424,56413	13.2815	13.0387	10.6373	6.02862	6.17151	6.53349	0.506897	2.36328e-17
ENSG00000122557	HERPUD2	64224	4.11182	3.78749	3.40234	7.18952	7.56224	6.74024	1.90167	2.36946e-17
ENSG00000172766	NAA16	79612	6.53165	5.64402	6.3254	2.8722	3.11583	2.87798	0.479216	2.37531e-17
ENSG00000288825	H2AC18	8337,723790	3.2846	6.21136	5.175	22.9668	21.2897	19.5509	4.34923	2.39563e-17
ENSG00000165983	PTER	9317	2.15294	2.20318	1.88894	4.56984	4.26924	4.06579	2.06641	2.42149e-17
ENSG00000175279	CENPS	378708,100526739	6.55927	5.41191	8.27071	1.45412	1.12643	1.7539	0.214132	2.44641e-17
ENSG00000109063	MYH3	4621	0.837796	0.825375	0.758709	1.66683	1.73741	1.73014	2.12	2.50462e-17
ENSG00000079616	KIF22	3835	18.2066	18.5127	19.2563	10.2405	10.1535	9.70127	0.53765	2.56341e-17
ENSG00000174233	ADCY6	112	5.08791	5.64602	4.49993	9.42413	9.51139	10.6261	1.94052	2.61003e-17
ENSG00000117298	ECE1	1889	19.6527	22.6134	14.9719	41.2188	44.9647	42.1718	2.24248	2.66717e-17
ENSG00000196912	ANKRD36B	57730	1.30988	1.46402	1.40187	0.442491	0.535662	0.433646	0.338093	2.67404e-17
ENSG00000213780	GTF2H4	2968	19.0546	11.7124	15.3297	5.01615	3.31794	3.91704	0.26577	2.77684e-17
ENSG00000095002	MSH2	4436	6.31363	6.60888	6.40108	3.6219	3.34479	3.4671	0.539951	2.85611e-17
ENSG00000160216	AGPAT3	56894	4.85284	4.44013	4.26423	7.09878	7.23204	7.18812	1.58727	2.85868e-17
ENSG00000198089	SFI1	9814	2.41579	2.67996	2.02255	1.02887	1.04296	1.07376	0.441902	2.86685e-17
ENSG00000113649	TCERG1	10915	14.9359	15.2746	12.1852	6.60381	7.42152	7.30234	0.503063	2.8681e-17
ENSG00000203883	SOX18	54345	3.2348	2.78685	2.90299	0.843353	0.788905	0.943342	0.288594	2.93961e-17
ENSG00000169093	ASMTL	8623	16.3422	17.326	18.4747	7.96308	6.96404	8.15995	0.442765	2.96954e-17
ENSG00000177030	DEAF1	10522	6.5316	6.64196	7.09447	3.08318	3.48885	3.01548	0.473036	3.05746e-17
ENSG00000105755	ETHE1	23474	9.06803	10.3166	13.5621	34.566	29.8929	34.0367	2.98955	3.08036e-17
ENSG00000170571	EMB	133418	1.58727	1.35695	1.21271	0.369289	0.358186	0.2271	0.229634	3.29797e-17
ENSG00000134317	GRHL1	29841	0.272826	0.314581	0.263073	0.941909	0.928443	0.763036	3.09635	3.32548e-17
ENSG00000006534	ALDH3B1	221	8.97842	9.56072	7.53418	15.515	15.9795	15.3811	1.79784	3.36107e-17
ENSG00000131473	ACLY	47	108.543	108.468	74.3662	39.1872	42.2057	41.3215	0.421153	3.39561e-17
ENSG00000288859	H2AC19	723790,8337	3.32633	5.9706	5.59286	23.3412	21.1632	19.5597	4.30255	3.47558e-17
ENSG00000097033	SH3GLB1	51100	8.08739	7.90923	7.80993	12.4493	13.1499	12.5222	1.6013	3.50355e-17
ENSG00000083937	CHMP2B	25978	2.11196	1.94636	2.21218	0.798757	0.902382	0.901688	0.415091	3.50842e-17
ENSG00000172062	SMN1	6606	20.9715	19.7494	26.5029	8.6896	8.69245	7.69699	0.373068	3.55102e-17
ENSG00000081189	MEF2C	4208	1.29224	1.15379	0.751675	0.303865	0.277111	0.28815	0.271797	3.68689e-17
ENSG00000246922	UBAP1L	390595	0.421022	0.468634	0.282583	1.44251	1.23522	1.21666	3.32218	3.7481e-17
ENSG00000131711	MAP1B	4131	0.777333	0.946461	0.473255	2.45555	2.6388	2.49899	3.45616	3.87246e-17
ENSG00000026559	KCNG1	3755	0	0	0.00884979	0.492519	0.394139	0.335872	138.142	3.92649e-17
ENSG00000129667	RHBDF2	79651	3.14627	2.96997	2.1728	5.97564	6.20675	6.04216	2.19863	4.09372e-17
ENSG00000132254	ARFIP2	23647	18.9001	19.2908	19.3641	10.5832	10.7921	10.926	0.561224	4.20688e-17
ENSG00000125734	GPR108	56927	13.3743	14.3021	14.5314	26.3882	28.9805	24.9143	1.90209	4.24972e-17
ENSG00000166407	LMO1	4004	0.965546	1.10401	1.18134	0.068437	0.0775634	0.0246452	0.0524919	4.3275e-17
ENSG00000158246	TENT5B	115572	2.40356	2.959	3.14106	0.700249	0.700597	0.80958	0.259939	4.34768e-17
ENSG00000123992	DNPEP	23549	8.35561	8.79789	9.30295	16.9665	16.0019	17.4494	1.90569	4.36568e-17
ENSG00000167323	STIM1	6786	2.08713	2.01789	1.55193	3.77748	4.00178	3.66401	2.02287	4.39682e-17
ENSG00000168872	DDX19A	55308	10.1746	10.2825	9.91066	5.49179	5.94776	5.84854	0.569292	4.48741e-17
ENSG00000073921	PICALM	8301	33.1927	33.5195	29.9503	49.2094	53.9837	49.9249	1.58405	4.69679e-17
ENSG00000108561	C1QBP	708	133.764	123.721	173.85	55.8635	51.4769	53.0487	0.371844	4.7577e-17
ENSG00000213707	HMGB1P10	100130561	11.881	12.4161	18.0338	3.13896	2.38536	3.01385	0.201701	4.77752e-17
ENSG00000163931	TKT	7086,4921	83.4235	85.2401	84.0215	48.3197	51.2239	49.7784	0.590941	4.80384e-17
ENSG00000206538	VGLL3	389136	0.468561	0.50678	0.274784	0.0790519	0.0519295	0.0527873	0.147	4.92199e-17
ENSG00000160783	PMF1	11243,100527963	17.078	16.9121	24.8062	5.82452	5.80182	6.48743	0.308077	4.93602e-17
ENSG00000137309	HMGA1	3159	649.774	657.635	619.674	954.069	966.686	974.147	1.50222	4.98539e-17
ENSG00000288919	ENSG00000288919		0.22783	0.344504	0.384093	2.1221	2.17778	3.20173	7.84337	4.99005e-17
ENSG00000132002	DNAJB1	3337	23.7662	22.4682	25.5993	12.0533	12.6428	11.9141	0.509652	5.14115e-17
ENSG00000135241	PNPLA8	50640	3.62543	4.1049	4.61002	9.36463	9.56501	8.93269	2.25782	5.30098e-17
ENSG00000105341	DMAC2	55101	9.88607	9.63137	10.1091	4.77801	5.13509	5.24109	0.511507	5.3013e-17
ENSG00000213901	SLC23A3	151295	0.199649	0.179265	0.230808	0.894405	1.01779	0.931349	4.66367	5.41239e-17
ENSG00000020181	ADGRA2	25960	2.36317	1.94725	1.88231	3.8587	4.18393	4.05811	1.95403	5.54631e-17
ENSG00000105419	MEIS3	56917,4213	0.96041	1.24953	1.06407	2.71139	2.64303	2.79869	2.49025	5.57862e-17
ENSG00000155269	GPR78	27201	0.159249	0.137841	0.191763	0.609037	0.922084	0.62994	4.42068	5.62457e-17
ENSG00000113712	CSNK1A1	1452	16.5325	16.3378	16.7973	27.4695	26.6867	28.0169	1.65446	5.84731e-17
ENSG00000100941	PNN	5411	65.8645	67.6057	72.1163	36.1651	35.4617	31.8364	0.503259	6.02036e-17
ENSG00000141499	WRAP53	55135	5.03995	5.34075	5.9512	2.40333	2.4329	2.26584	0.434858	6.1857e-17
ENSG00000101911	PRPS2	5634	18.2586	18.0117	19.6878	9.22375	8.23314	9.06988	0.474047	6.29953e-17
ENSG00000274512	TBC1D3L	101060376,414059,729873	1.71327	1.74792	1.80279	3.71872	3.80148	3.70003	2.13151	6.36576e-17
ENSG00000182872	RBM10	8241	32.593	33.5973	31.6213	18.6988	17.9476	19.1907	0.570863	6.49889e-17
ENSG00000117305	HMGCL	3155	1.25488	1.37915	2.06944	6.15087	5.23661	5.47748	3.58565	6.59095e-17
ENSG00000164163	ABCE1	6059	19.7879	20.4516	21.1041	10.5921	11.1605	11.2143	0.537414	6.80387e-17
ENSG00000078804	TP53INP2	58476	2.15514	2.05705	1.9112	3.82425	4.09293	3.83408	1.91908	6.92057e-17
ENSG00000286502	ENSG00000286502		0.033183	0.06332	0.042565	0.461983	0.496599	0.420222	9.9146	7.05051e-17
ENSG00000125508	SRMS	6725	1.47497	1.5381	1.69923	3.56932	3.58229	3.6608	2.29451	7.06865e-17
ENSG00000132635	PCED1A	64773	7.36173	7.1527	7.69296	13.9589	13.9826	13.5061	1.86639	7.11955e-17
ENSG00000116497	S100PBP	64766	3.69043	3.61771	3.63663	6.27767	6.04582	6.55442	1.72483	7.20432e-17
ENSG00000148334	PTGES2	80142	13.4801	13.6646	17.8868	5.61579	5.53445	5.91483	0.378958	7.20626e-17
ENSG00000167034	NKX3-1	4824	1.23921	1.32437	1.36511	3.11598	3.39775	3.00821	2.42369	7.21328e-17
ENSG00000258366	RTEL1	51750	5.74386	5.40958	3.89267	1.94626	2.14791	1.92568	0.400094	7.21527e-17
ENSG00000187535	IFT140	9742	2.4378	2.41779	1.97201	4.72592	4.20322	4.8781	2.02227	7.22896e-17
ENSG00000010244	ZNF207	7756	16.6259	15.846	15.0885	9.30276	9.49919	9.92443	0.603999	7.29084e-17
ENSG00000124313	IQSEC2	23096	1.51013	1.59602	1.10037	2.99335	3.2806	3.13317	2.23631	7.31217e-17
ENSG00000257122	RRN3P3	100131998	1.17281	0.945585	1.07362	0.198842	0.241492	0.163197	0.189075	7.45448e-17
ENSG00000206417	H1-10-AS1	339942	1.12461	1.25558	1.83842	0.206413	0.181265	0.251004	0.151396	7.46526e-17
ENSG00000169710	FASN	2194	162.519	165.709	88.6681	39.1454	43.42	43.4168	0.30219	7.60115e-17
ENSG00000160325	CACFD1	11094	1.55304	1.38444	1.71723	4.14414	4.66078	3.6891	2.68417	7.7653e-17
ENSG00000090530	P3H2	55214	1.00567	1.30418	1.04886	0.270203	0.287216	0.331356	0.264618	7.8112e-17
ENSG00000112531	QKI	9444	4.67277	4.44426	3.75459	7.06421	7.73268	7.3326	1.71925	7.97362e-17
ENSG00000138035	PNPT1	87178	10.7318	12.0721	12.1377	5.68771	5.81219	5.46587	0.485546	8.01163e-17
ENSG00000239779	WBP1	23559,1650	4.62787	4.88125	5.36778	10.718	10.3276	10.8634	2.14487	8.01824e-17
ENSG00000120158	RCL1	10171	3.41459	2.97844	3.50546	1.24481	0.953358	1.1795	0.34123	8.13412e-17
ENSG00000162980	ARL5A	26225	6.66603	6.53189	5.95119	3.62395	3.6866	3.57667	0.56855	8.18625e-17
ENSG00000172167	MTBP	27085	2.59202	2.59935	2.97264	1.20012	1.07422	1.0714	0.409816	8.22118e-17
ENSG00000105695	MAG	4099	0.903718	0.768853	0.909363	0.135315	0.137941	0.124349	0.153995	8.26101e-17
ENSG00000119397	CNTRL	11064	2.01166	1.97934	1.50166	0.818571	0.855811	0.828504	0.455678	8.31761e-17
ENSG00000119711	ALDH6A1	4329	1.43786	1.38926	1.05273	2.89026	2.86461	2.80256	2.2056	8.76415e-17
ENSG00000167964	RAB26	25837	7.61044	7.34787	8.77966	3.19175	2.82665	3.17114	0.387124	8.87724e-17
ENSG00000188636	RTL6	84247	8.34336	8.77988	6.48372	14.9229	16.2348	17.1026	2.04432	8.89172e-17
ENSG00000173011	TADA2B	93624	2.50772	2.37191	2.21784	4.29306	4.19789	4.61396	1.84642	9.10313e-17
ENSG00000104635	SLC39A14	23516	17.7751	18.4392	14.4871	28.8236	31.4955	30.8015	1.7972	9.27429e-17
ENSG00000289582	ENSG00000289582		0.236511	0.227959	0	6.31819	5.53591	6.51263	39.5434	9.77418e-17
ENSG00000150867	PIP4K2A	5305	5.38818	5.204	5.08693	8.84648	8.57912	8.52992	1.65542	9.79173e-17
ENSG00000235106	BRD3OS	266655	4.3247	4.28693	4.23479	2.22499	2.02011	2.16286	0.498813	9.91728e-17
ENSG00000225190	PLEKHM1	9842	1.71676	1.81283	1.34567	3.14189	3.83358	3.85904	2.22234	1.01781e-16
ENSG00000136450	SRSF1	6426	80.6974	80.1766	82.4364	47.4259	47.8654	46.6895	0.583538	1.02131e-16
ENSG00000237264	FTH1P11	2503	1.84667	2.63499	2.73131	10.5921	10.7249	8.94673	4.19575	1.03717e-16
ENSG00000181744	DIPK2A	205428	3.1827	3.37788	2.9408	5.68629	5.57389	5.93481	1.80974	1.067e-16
ENSG00000111142	METAP2	10988	29.1326	28.7003	39.654	12.4023	11.0949	11.6473	0.360504	1.10187e-16
ENSG00000053371	AKR7A2	8574	20.7998	19.9531	26.9802	8.16006	8.36222	8.27911	0.366163	1.1288e-16
ENSG00000100280	AP1B1	162	28.8198	28.1633	21.7732	12.3475	12.9343	13.4071	0.491248	1.18806e-16
ENSG00000108641	B9D1	27077	3.43871	3.12792	3.11202	1.2313	1.194	1.54534	0.410247	1.2312e-16
ENSG00000259479	SORD2P	653381	3.96433	4.12847	4.44108	1.6027	1.75369	1.59067	0.394695	1.24149e-16
ENSG00000129680	MAP7D3	79649	5.44963	5.18484	5.05193	2.83338	2.93688	2.95981	0.556538	1.2442e-16
ENSG00000163659	TIPARP	25976	4.49874	4.46119	4.26211	7.70958	9.09095	7.77333	1.85855	1.28201e-16
ENSG00000262903	CTNS-AS1		1.34486	1.6794	1.16313	5.51278	4.99783	6.40988	4.04083	1.30536e-16
ENSG00000260917	ENSG00000260917		0.96338	0.858391	0.698047	2.01549	2.45597	2.47746	2.7577	1.3164e-16
ENSG00000114573	ATP6V1A	523	14.9252	14.911	12.8799	8.17919	8.14662	8.08137	0.571381	1.33736e-16
ENSG00000111665	CDCA3	83461	11.1646	10.3077	11.3658	5.79373	5.63613	5.41744	0.513041	1.35677e-16
ENSG00000108582	CPD	1362,9455	10.8883	11.4789	8.29195	19.5074	20.8658	20.0193	1.9698	1.36239e-16
ENSG00000100865	CINP	51550	4.64295	4.76366	6.0801	1.94626	1.66083	1.48379	0.328726	1.36962e-16
ENSG00000075223	SEMA3C	10512	4.69414	5.28039	3.82804	1.80972	2.01727	1.97893	0.42064	1.38927e-16
ENSG00000116852	KIF21B	23046	4.49777	4.37328	2.33939	11.0021	12.408	12.0388	3.16213	1.40941e-16
ENSG00000259976	ENSG00000259976		0.754155	0.786714	0.3934	2.22974	2.26588	2.24856	3.48668	1.42703e-16
ENSG00000104852	SNRNP70	6625	74.4577	75.5512	95.4968	34.5843	33.4541	34.5426	0.417836	1.43183e-16
ENSG00000107833	NPM3	10360	35.6889	33.9771	53.2088	11.478	11.2903	12.6431	0.28819	1.44441e-16
ENSG00000125450	NUP85	79902	12.3005	12.5016	14.7504	6.00076	5.91416	5.67363	0.444689	1.45055e-16
ENSG00000138795	LEF1	51176	0.980652	0.860111	0.773153	0.212626	0.247461	0.18223	0.24573	1.45757e-16
ENSG00000135972	MRPS9	64965	10.8366	10.6282	14.1998	4.21104	3.31887	3.69299	0.314679	1.46052e-16
ENSG00000169299	PGM2	55276	16.5554	15.8133	15.401	9.30782	8.75125	9.09242	0.568383	1.54361e-16
ENSG00000111911	HINT3	135114	7.82995	8.31761	8.29464	15.777	14.7735	14.3724	1.83793	1.56807e-16
[truncated: 32,046 more rows]

## Sheet: Supplementary Table S2
Supplementary Table S2. The W>F substitutants detected from MKN45 cells cultured in the complete or tryptophan-depletion medium.
Protein Accession	Peptide	Gene	Description	Ctrl1	Ctrl2	W1	W2
Q9NP08	AEGAfPR	HMX1	Homeobox protein HMX1	-1.18745	-0.467448	0.859864	0.795036
P06737	AfELTQK	PYGL	Glycogen phosphorylase, liver form	-0.92155	-0.718661	0.439891	1.20032
Q96FL9	AfFDYLGK	GALNT14	Polypeptide N-acetylgalactosaminyltransferase 14	-0.739684	-0.892341	0.412999	1.21903
P35240	DTVAfLK	NF2	Merlin	-0.612184	-1.02932	0.490247	1.15126
Q8N2M8	EKEREEfER	CLASRP	CLK4-associating serine/arginine rich protein	0.620711	0.526282	0.343005	-1.49
Q96JH7	MGEDVfSYAK	VCPIP1	Deubiquitinating protein VCIP135	-0.793943	-0.933496	0.919472	0.807967
Q96CS2	ETQVAAfLK	HAUS1	HAUS augmin-like complex subunit 1	-0.710584	-0.785802	0.132564	1.36382
Q5TC12	FDLLfNR	ATPAF1	ATP synthase mitochondrial F1 complex assembly factor 1	-0.666672	-0.939464	1.24074	0.365393
Q9UPN3	FEEVLTfAK	MACF1	Microtubule-actin cross-linking factor 1, isoforms 1/2/3/5	-0.872215	-0.80063	0.520964	1.15188
P05026	FLfNSEK	ATP1B1	Sodium/potassium-transporting ATPase subunit beta-1	-0.710534	-0.8704	0.29657	1.28436
P05026	FLfNSEK	ATP1B1	Sodium/potassium-transporting ATPase subunit beta-1	-0.197409	-0.84284	-0.404427	1.44468
O96028	GfGLVAK	NSD2	Histone-lysine N-methyltransferase NSD2	0.850959	0.809034	-1.17896	-0.481037
O96028	GfGLVAK	NSD2	Histone-lysine N-methyltransferase NSD2	0.775546	0.844352	-1.24213	-0.377766
Q2Y0W8	KAPfYWSDYR	SLC4A8	Electroneutral sodium bicarbonate exchanger 1	-1.22334	-0.333855	1.07822	0.478983
O95453	KfTEDSWK	PARN	Poly(A)-specific ribonuclease PARN	-0.933156	-0.795434	0.899593	0.828997
Q5HYK7	LDTDfYR	SH3D19	SH3 domain-containing protein 19	0.929879	0.789422	-0.728998	-0.990303
Q96L91	LGLDfLAK	EP400	E1A-binding protein p400	-0.818343	-0.839122	0.473349	1.18412
O95202	LLfLDTK	LETM1	Mitochondrial proton/calcium exchanger protein	-0.926419	-0.547643	1.35161	0.122456
Q6IEE7	LMfHLDYR	TMEM132E	Transmembrane protein 132E	-0.878594	-0.758811	0.423903	1.2135
O95971	LNLLCTVfHK	CD160	CD160 antigen	-1.06808	-0.63547	0.805122	0.898425
O94844	LPQADQfK	RHOBTB1	Rho-related BTB domain-containing protein 1	-0.830488	-0.87824	0.655484	1.05324
Q15475	LQQLfLK	SIX1	Homeobox protein SIX1	1.03402	0.678886	-0.818438	-0.894468
O00743	LVTVfSAPNYCYR	PPP6C	Serine/threonine-protein phosphatase 6 catalytic subunit	-0.529434	-1.14208	0.739963	0.931556
O60437	LfALEEENAK	PPL	Periplakin	-1.06013	-0.460167	1.2645	0.255796
Q9UP83	LYNDLfK	COG5	Conserved oligomeric Golgi complex subunit 5	-0.780245	-0.778103	0.244596	1.31375
Q6ZV65	MRYGAfYLNPK	FAM47E	Protein FAM47E	-0.935259	-0.763612	0.626829	1.07204
Q9NTG1	NLSfSTK	PKDREJ	Polycystic kidney disease and receptor for egg jelly-related protein	0.636749	0.573793	-1.48066	0.270116
A8K4G0	QGfETYLK	CD300LB	CMRF35-like molecule 7	1.01149	0.700841	-0.955325	-0.757007
O96028	SQfSLLSEK	NSD2	Histone-lysine N-methyltransferase NSD2	-0.993804	-0.727875	0.845662	0.876018
Q14674	SVLGCfK	ESPL1	Separin	-0.815954	-0.819276	0.413871	1.22136
Q7L0Q8	SfWKKYCCFV	RHOU	Rho-related GTP-binding protein RhoU	1.13157	0.533087	-0.990154	-0.674505
Q5JR59	TNEELLfK	MTUS2	Microtubule-associated tumor suppressor candidate 2	-0.649756	-0.939509	0.329735	1.25953
Q6UY13	TSLSSfK	UNQ5830	Putative uncharacterized protein UNQ5830/PRO19650/PRO19816	0.81514	0.912098	-0.786325	-0.940913
Q09666	VHDPDfHLK	AHNAK	Neuroblast differentiation-associated protein AHNAK	-0.851679	-0.869462	0.723611	0.99753
Q9H2S5	VDLDfER	RNF39	RING finger protein 39	-0.791804	-0.791173	0.294405	1.28857
Q01970	VfSEELFK	PLCB3	1-phosphatidylinositol 4,5-bisphosphate phosphodiesterase beta-3	-0.66584	-0.860117	0.191759	1.3342
Q01970	VfSEELFK	PLCB3	1-phosphatidylinositol 4,5-bisphosphate phosphodiesterase beta-3	-0.734513	-0.822733	0.244258	1.31299
P48681	fEDTVEK	NES	Nestin	0.84431	0.867257	-1.04323	-0.668335
Q96M95	fEDTVEK	CCDC42	Coiled-coil domain-containing protein 42	-0.0991574	0.761247	0.715734	-1.37782
Q96M95	fEDTVEK	CCDC42	Coiled-coil domain-containing protein 42	-0.510257	1.2858	0.238971	-1.01452
Q96M95	fEDTVEK	CCDC42	Coiled-coil domain-containing protein 42	0.341167	1.03366	-0.0278312	-1.34699

## Sheet: Supplementary Table S3
Supplementary Table S3. The W>F substitutants detected from MKN45 cells with mock or IFN-γ treatment.
Protein	Peptide	Gene	Description	Ctrl1	Ctrl2	IFN1	IFN2
P35240	DTVAfLK	NF2	Merlin	-1.12407	-0.351134	1.24998	0.225215
Q8N2M8	EKEREEfER	CLASRP	CLK4-associating serine/arginine rich protein	0.950959	0.782327	-0.668769	-1.06452
Q96JH7	MGEDVfSYAK	VCPIP1	Deubiquitinating protein VCIP135	-0.771875	-0.91174	0.562827	1.12079
Q96CS2	ETQVAAfLK	HAUS1	HAUS augmin-like complex subunit 1	0.127498	1.29709	-0.333769	-1.09082
Q9UPN3	FEEVLTfAK	MACF1	Microtubule-actin cross-linking factor 1, isoforms 1/2/3/5	-1.21789	-0.323532	1.10544	0.435976
P05026	FLfNSEK	ATP1B1	Sodium/potassium-transporting ATPase subunit beta-1	-0.819546	-0.90005	1.00077	0.718825
P05026	FLfNSEK	ATP1B1	Sodium/potassium-transporting ATPase subunit beta-1	-0.912983	-0.77364	1.11312	0.573501
O96028	GfGLVAK	NSD2	Histone-lysine N-methyltransferase NSD2	0.685217	1.02788	-0.799075	-0.914017
O96028	GfGLVAK	NSD2	Histone-lysine N-methyltransferase NSD2	0.611994	1.08679	-0.876078	-0.822704
Q2Y0W8	KAPfYWSDYR	SLC4A8	Electroneutral sodium bicarbonate exchanger 1	0.47452	1.15997	-0.600994	-1.03349
Q5HYK7	LDTDfYR	SH3D19	SH3 domain-containing protein 19	0.745407	0.974569	-0.94781	-0.772165
Q96L91	LGLDfLAK	EP400	E1A-binding protein p400	-0.772417	-0.891322	1.16721	0.496532
Q6IEE7	LMfHLDYR	TMEM132E	Transmembrane protein 132E	1.22575	0.923851	-0.698189	-1.45141
O95971	LNLLCTVfHK	CD160	CD160 antigen	-1.093	-0.586265	0.678884	1.00038
Q15475	LQQLfLK	SIX1	Homeobox protein SIX1	0.437286	1.13728	-0.415957	-1.1586
O00743	LVTVfSAPNYCYR	PPP6C	Serine/threonine-protein phosphatase 6 catalytic subunit	0.919542	1.70077	-1.16173	-1.45858
O60437	LfALEEENAK	PPL	Periplakin	1.41318	0.932608	-0.963899	-1.38189
Q9UP83	LYNDLfK	COG5	Conserved oligomeric Golgi complex subunit 5	0.876946	1.15687	-1.02215	-1.01166
Q6ZV65	MRYGAfYLNPK	FAM47E	Protein FAM47E	-1.17569	-0.463654	0.647841	0.991504
Q9NTG1	NLSfSTK	PKDREJ	Polycystic kidney disease and receptor for egg jelly-related protein	0.835964	0.873143	-0.656735	-1.05237
A8K4G0	QGfETYLK	CD300LB	CMRF35-like molecule 7	0.678051	1.00532	-0.604272	-1.07909
Q7L0Q8	SfWKKYCCFV	RHOU	Rho-related GTP-binding protein RhoU	0.259399	1.20682	-0.285119	-1.1811
Q6UY13	TSLSSfK	UNQ5830	Putative uncharacterized protein UNQ5830/PRO19650/PRO19816	0.854799	0.799713	-1.18856	-0.465956
Q09666	VHDPDfHLK	AHNAK	Neuroblast differentiation-associated protein AHNAK	-1.1055	-0.563501	1.01828	0.650721
Q01970	VfSEELFK	PLCB3	1-phosphatidylinositol 4,5-bisphosphate phosphodiesterase beta-3	-1.14138	-0.165244	1.29218	0.0144401
P48681	fEDTVEK	NES	Nestin	0.737211	0.908975	-0.452067	-1.19412
Q96M95	fEDTVEK	CCDC42	Coiled-coil domain-containing protein 42	0.864929	0.856698	-0.994914	-0.726713
Q96M95	fEDTVEK	CCDC42	Coiled-coil domain-containing protein 42	0.442335	1.17439	-0.565201	-1.05152
Q96M95	fEDTVEK	CCDC42	Coiled-coil domain-containing protein 42	0.811797	0.862031	-0.523038	-1.15079

## Sheet: Supplementary Table S4
Supplementary Table S4. The differentially expressed proteins between Ctrl and -W treated MKN45 cells.
Protein Accession	Gene	Ctrl1	Ctrl2	W1	W2
A1X283	SH3PXD2B	4.62836e+06	4.55678e+06	9.83283e+06	1.03267e+07
A6NDB9	PALM3	863174	728844	2.37068e+06	2.23789e+06
A8MYA2	CXorf49	1.64031e+06	1.65923e+06	3.43772e+06	3.32708e+06
O00712	NFIB	743611	837642	2.03689e+06	2.2587e+06
O00767	SCD	1.5187e+06	1.38807e+06	4.1141e+06	4.35617e+06
O14497	ARID1A	1.48981e+06	1.54596e+06	3.09585e+06	3.30846e+06
O14531	DPYSL4	430661	476717	1.461e+06	1.35781e+06
O60502	OGA	1.04989e+07	1.04553e+07	2.37361e+07	2.193e+07
O60678	PRMT3	2.71621e+06	2.61808e+06	5.4423e+06	5.47645e+06
O60888	CUTA	490878	568433	1.07597e+06	1.109e+06
O75781	PALM	1.46064e+06	1.80573e+06	3.38585e+06	3.69944e+06
O95302	FKBP9	1.35406e+07	1.30768e+07	2.90671e+07	2.89138e+07
P02452	COL1A1	4.1916e+06	4.46694e+06	1.12582e+07	1.26283e+07
P04216	THY1	617923	597151	1.563e+06	1.67989e+06
P08133	ANXA6	2.62684e+07	2.61932e+07	1.41598e+08	1.44047e+08
P11047	LAMC1	1.02692e+07	1.01293e+07	2.24985e+07	2.32024e+07
P13489	RNH1	2.22986e+07	2.19025e+07	4.58275e+07	4.46814e+07
P13591	NCAM1	2.30304e+06	2.31006e+06	8.26831e+06	7.87831e+06
P15923	TCF3	555293	914968	2.08193e+06	2.25396e+06
P22681	CBL	1.02994e+06	1.21451e+06	2.86747e+06	3.32774e+06
P23921	RRM1	1.37407e+07	1.30605e+07	2.92514e+07	2.78481e+07
P27540	ARNT	291316	257842	910084	860658
P29353	SHC1	277875	270908	947216	845022
P29372	MPG	1.02474e+06	1.12482e+06	2.64766e+06	2.72841e+06
P29992	GNA11	2.46576e+06	2.32235e+06	6.58131e+06	6.55858e+06
P30566	ADSL	8.53978e+06	7.90191e+06	1.73757e+07	1.81161e+07
P35612	ADD2	3.863e+06	3.74846e+06	8.86647e+06	9.31555e+06
P41252	IARS1	4.59088e+07	4.56925e+07	9.66546e+07	1.00393e+08
P43358	MAGEA4	3.23854e+06	3.43727e+06	1.1073e+07	1.09472e+07
P48681	NES	7.08269e+06	6.85394e+06	1.65797e+07	1.62053e+07
P49354	FNTA	1.01788e+06	906820	2.05218e+06	2.11685e+06
P49366	DHPS	847454	844063	2.16285e+06	2.07904e+06
P51531	SMARCA2	4.77903e+06	4.55296e+06	1.09071e+07	1.1694e+07
P54289	CACNA2D1	742199	685439	1.43524e+06	1.47472e+06
P54709	ATP1B3	5.99304e+06	5.73682e+06	1.61689e+07	1.60742e+07
P55285	CDH6	1.86964e+06	1.84856e+06	7.67072e+06	7.72426e+06
P78357	CNTNAP1	524714	578125	1.66931e+06	1.82871e+06
P78358	CTAG1A	6.79103e+06	6.45881e+06	1.39097e+07	1.27544e+07
Q01650	SLC7A5	4.94581e+06	5.56721e+06	1.67604e+07	1.76829e+07
Q01974	ROR2	1.25875e+06	1.37812e+06	3.44004e+06	3.82229e+06
Q02108	GUCY1A1	749359	812288	2.43761e+06	2.78829e+06
Q05682	CALD1	2.19844e+06	2.69288e+06	6.23369e+06	6.18178e+06
Q06203	PPAT	7.23412e+06	7.65348e+06	1.61011e+07	1.54549e+07
Q07092	COL16A1	1.23902e+06	1.41875e+06	3.54375e+06	3.99678e+06
Q09472	EP300	1.14549e+06	1.08704e+06	2.48357e+06	2.57125e+06
Q09666	AHNAK	2.60971e+08	2.51975e+08	7.0988e+08	6.56947e+08
Q12860	CNTN1	1.23505e+06	1.29623e+06	5.15112e+06	5.10053e+06
Q12923	PTPN13	1.2423e+06	1.28285e+06	3.6911e+06	4.11422e+06
Q13049	TRIM32	153183	116268	345460	281250
Q13228	SELENBP1	1.3245e+07	1.31951e+07	4.13417e+07	4.19224e+07
Q13308	PTK7	8.97553e+06	9.72118e+06	2.93529e+07	3.28787e+07
Q13356	PPIL2	242376	267311	534936	593570
Q13371	PDCL	334153	338478	716477	728595
Q13451	FKBP5	3.81519e+06	4.00778e+06	1.93962e+07	1.83648e+07
Q13485	SMAD4	915301	940266	2.15806e+06	2.09008e+06
Q13740	ALCAM	6.8569e+06	7.67931e+06	2.58757e+07	2.87013e+07
Q13907	IDI1	5.66001e+06	5.65352e+06	1.13916e+07	1.13151e+07
Q14011	CIRBP	730434	770963	1.55024e+06	1.4945e+06
Q14978	NOLC1	9.57523e+07	9.25824e+07	2.30429e+08	2.09339e+08
Q15018	ABRAXAS2	487789	509198	1.07576e+06	1.05877e+06
Q15417	CNN3	3.49547e+06	3.88559e+06	9.63192e+06	9.91987e+06
Q15596	NCOA2	950537	1.01823e+06	2.52091e+06	2.68461e+06
Q16832	DDR2	2.76612e+06	3.20228e+06	6.50799e+06	6.97488e+06
Q17RB0	RTL8B	80994.4	76626.6	275895	282080
Q32P28	P3H1	6.9991e+06	6.79841e+06	1.48891e+07	1.56843e+07
Q5SW79	CEP170	4.31724e+06	4.55254e+06	8.44854e+06	9.36081e+06
Q5T7W0	ZNF618	51410.2	37613	233677	234299
Q5T9L3	WLS	1.24306e+06	1.22376e+06	2.86823e+06	3.02572e+06
Q5VYK3	ECPAS	1.45996e+07	1.4364e+07	3.05594e+07	3.07037e+07
Q658Y4	FAM91A1	8.95045e+06	8.77837e+06	2.01786e+07	2.09676e+07
Q6IBW4	NCAPH2	201036	185098	463846	426279
Q6NUP7	PPP4R4	4.7758e+06	6.55148e+06	1.55957e+07	1.75112e+07
Q6NZI2	CAVIN1	636773	611063	2.30622e+06	2.2809e+06
Q6PL18	ATAD2	1.63405e+07	1.63867e+07	5.64664e+07	5.77874e+07
Q6SZW1	SARM1	619816	616256	1.51037e+06	1.59122e+06
Q70UQ0	IKBIP	877923	906062	1.80462e+06	1.76843e+06
Q7Z3D6	DGLUCY	967388	1.01782e+06	2.82941e+06	2.79413e+06
Q7Z4Q2	HEATR3	5.03913e+06	5.03856e+06	1.09904e+07	1.02004e+07
Q7Z624	CAMKMT	244307	244222	722064	716846
Q86VS8	HOOK3	348304	371846	1.40675e+06	1.41016e+06
Q86WV6	STING1	130580	135659	292861	284400
Q8IU85	CAMK1D	1.46116e+06	1.58838e+06	5.00641e+06	5.28123e+06
Q8IVL5	P3H2	2.62371e+06	2.76378e+06	5.90521e+06	6.39596e+06
Q8IVL6	P3H3	94131.9	68563.4	536774	473612
Q8N726	CDKN2A	166201	170009	468147	452439
Q8N954	GPATCH11	233130	299165	583566	620973
Q8WVC6	DCAKD	214611	223681	462594	483102
Q8WX93	PALLD	782583	847365	3.04939e+06	3.01348e+06
Q96AY3	FKBP10	2.0339e+07	1.9428e+07	4.34277e+07	4.52462e+07
Q96JJ3	ELMO2	957656	935771	2.8377e+06	2.92922e+06
Q96NX9	DACH2	313210	324709	859621	898222
Q96PU8	QKI	337615	341091	1.26769e+06	1.14137e+06
Q99081	TCF12	486283	832051	1.73992e+06	2.03214e+06
Q99523	SORT1	403473	408896	965449	998977
Q9BQ70	TCF25	1.87737e+06	1.87413e+06	4.24622e+06	4.19153e+06
Q9BRT8	ZNG1A	319746	284240	711233	693602
Q9BTV5	FSD1	106987	136464	424185	465564
Q9BUN8	DERL1	5.22164e+06	5.27948e+06	1.11885e+07	1.1965e+07
Q9BV20	MRI1	1.76144e+07	1.91181e+07	3.58416e+07	3.77038e+07
Q9BYI3	HYCC1	109535	85561.3	440079	371323
Q9BZ23	PANK2	1.3033e+06	1.28737e+06	2.64022e+06	2.60258e+06
Q9BZF9	UACA	523251	548582	1.13969e+06	1.17574e+06
Q9C0E8	LNPK	4.6454e+06	5.03279e+06	1.2903e+07	1.36833e+07
Q9GZN8	ADISSP	1.37287e+06	1.24671e+06	3.00406e+06	2.86984e+06
Q9H2J7	SLC6A15	82011.3	96058.9	468059	464214
Q9H6X2	ANTXR1	859364	831882	1.77082e+06	1.88542e+06
Q9HC35	EML4	3.07886e+07	3.02966e+07	6.3916e+07	6.81045e+07
Q9NSP4	CENPM	90174.2	92782.4	189930	209484
Q9NVG8	TBC1D13	1.25276e+06	1.30962e+06	2.67221e+06	2.94764e+06
Q9NWZ3	IRAK4	119455	98866.5	230887	222843
Q9NXR7	BABAM2	301855	329837	1.02413e+06	1.07913e+06
Q9P2X3	IMPACT	570546	606329	1.26982e+06	1.23502e+06
Q9UBB4	ATXN10	1.07821e+07	1.14703e+07	2.59455e+07	2.47861e+07
Q9UBG0	MRC2	4.92093e+06	5.34653e+06	1.31782e+07	1.48806e+07
Q9UBH6	XPR1	1.1694e+06	1.28622e+06	2.68716e+06	3.01872e+06
Q9UFN0	NIPSNAP3A	488348	451808	1.49306e+06	1.4119e+06
Q9UH65	SWAP70	8.21425e+06	8.86212e+06	2.12966e+07	2.22084e+07
Q9UHF7	TRPS1	1.16448e+07	1.2797e+07	3.53135e+07	3.52503e+07
Q9UKY1	ZHX1	1.83725e+06	1.92153e+06	6.9159e+06	6.77867e+06
Q9ULE6	PALD1	722485	813049	1.97365e+06	2.07163e+06
Q9UM47	NOTCH3	1.07359e+06	1.28576e+06	2.26247e+06	2.55491e+06
Q9UNW1	MINPP1	130326	146994	396961	455757
Q9Y2J2	EPB41L3	1.23085e+07	1.1954e+07	3.36633e+07	3.60773e+07
Q9Y586	MAB21L2	2.15404e+06	2.26574e+06	5.42704e+06	5.39013e+06
Q9Y680	FKBP7	965349	1.17874e+06	5.17484e+06	5.33886e+06
Q9Y6C2	EMILIN1	835062	870107	2.45909e+06	2.38301e+06

## Sheet: Supplementary Table S5
Supplementary Table S5. The differentially expressed proteins between Mock and IFN-γ treated MKN45 cells.
Protein Accession	Gene	Ctrl1	Ctrl2	IFN1	IFN2
A6NDB9	PALM3	788709	770129	2.1139e+06	2.25339e+06
O00168	FXYD1	83496.4	75117.6	675699	645991
O00712	NFIB	912262	924271	2.59256e+06	2.39154e+06
O15460	P4HA2	2.54774e+06	2.75825e+06	6.02054e+06	6.81259e+06
O75044	SRGAP2	1.54776e+06	1.55809e+06	3.34008e+06	3.21029e+06
O75582	RPS6KA5	274599	286499	739711	751466
O75663	TIPRL	9.96231e+06	1.00792e+07	2.05165e+07	2.03987e+07
O95302	FKBP9	1.07489e+07	1.12857e+07	2.43497e+07	2.39868e+07
P00966	ASS1	6.06776e+07	6.38317e+07	1.39853e+08	1.38201e+08
P02765	AHSG	2.49347e+07	1.63902e+07	4.92255e+07	4.21542e+07
P04216	THY1	750739	737763	1.63469e+06	1.76787e+06
P06748	NPM1	3.37204e+08	3.30014e+08	9.09365e+08	8.62224e+08
P08133	ANXA6	2.75774e+07	2.86119e+07	1.19652e+08	1.31884e+08
P08473	MME	61212.2	48937.6	319856	280295
P08670	VIM	6.4304e+07	7.11766e+07	4.61808e+08	4.21609e+08
P09601	HMOX1	2.63617e+06	1.98308e+06	5.39202e+06	4.4218e+06
P12107	COL11A1	872518	1.00719e+06	2.01203e+06	2.02375e+06
P17302	GJA1	653980	617523	1.35234e+06	1.34818e+06
P17813	ENG	471410	466534	1.37554e+06	1.46475e+06
P20962	PTMS	2.23119e+06	2.16551e+06	1.05059e+07	1.1665e+07
P21333	FLNA	2.36667e+08	2.35584e+08	7.88495e+08	7.66773e+08
P29353	SHC1	333168	383542	967988	984938
P30566	ADSL	9.61267e+06	9.21801e+06	2.06061e+07	1.98343e+07
P31327	CPS1	2.3618e+06	2.53513e+06	5.22775e+06	5.1983e+06
P32019	INPP5B	273243	267327	582428	559572
P35241	RDX	6.97991e+07	7.12763e+07	1.45168e+08	1.57058e+08
P35612	ADD2	3.81163e+06	3.8421e+06	8.13938e+06	8.00403e+06
P41252	IARS1	5.0134e+07	4.8633e+07	1.0205e+08	1.04274e+08
P46821	MAP1B	1.97556e+07	2.01902e+07	7.68978e+07	7.77753e+07
P54289	CACNA2D1	569187	583610	1.54561e+06	1.67635e+06
P54687	BCAT1	3.97959e+06	4.26132e+06	1.1956e+07	1.23724e+07
P54725	RAD23A	5.45526e+06	5.48671e+06	1.14544e+07	1.14649e+07
P55285	CDH6	2.30698e+06	2.40406e+06	6.56109e+06	6.43778e+06
P61764	STXBP1	3.26454e+06	3.52547e+06	7.41599e+06	7.57042e+06
P62760	VSNL1	431948	414655	1.41727e+06	1.34677e+06
P78357	CNTNAP1	615840	724697	2.48281e+06	2.5832e+06
P78559	MAP1A	2.31797e+06	2.34315e+06	8.88409e+06	7.98375e+06
Q01650	SLC7A5	1.0383e+07	8.80235e+06	3.3593e+07	3.08392e+07
Q01974	ROR2	1.16913e+06	1.35048e+06	2.68846e+06	2.76603e+06
Q05682	CALD1	3.43976e+06	2.63954e+06	8.24031e+06	7.22712e+06
Q13123	IK	6.07744e+06	6.34111e+06	1.43685e+07	1.46284e+07
Q13308	PTK7	1.13075e+07	1.15512e+07	2.30101e+07	2.38098e+07
Q13444	ADAM15	1.63481e+06	1.69811e+06	3.46197e+06	3.71663e+06
Q13451	FKBP5	4.05507e+06	4.62002e+06	1.78603e+07	1.8839e+07
Q13740	ALCAM	9.32148e+06	8.17933e+06	2.8884e+07	2.66204e+07
Q14938	NFIX	1.89832e+06	1.97099e+06	5.673e+06	5.31224e+06
Q15018	ABRAXAS2	554958	656976	1.48237e+06	1.60294e+06
Q15121	PEA15	173355	163265	383742	352246
Q53FA7	TP53I3	2.93769e+06	3.00536e+06	5.76232e+06	6.27605e+06
Q5T1M5	FKBP15	2.80913e+06	2.86524e+06	5.97186e+06	6.0693e+06
Q69YQ0	SPECC1L	3.82945e+06	4.32046e+06	7.87908e+06	8.67493e+06
Q6NZI2	CAVIN1	523690	650905	1.923e+06	2.02655e+06
Q6SZW1	SARM1	654366	672267	1.56481e+06	1.48483e+06
Q7L4I2	RSRC2	389140	409217	830084	889134
Q86WV6	STING1	127282	138908	358821	354323
Q86YR5	GPSM1	76961.2	103686	214762	259226
Q8IU85	CAMK1D	1.44694e+06	1.40538e+06	4.86856e+06	5.22233e+06
Q8IY95	TMEM192	962180	934844	2.46671e+06	2.45905e+06
Q8N8S7	ENAH	1.65073e+06	1.99565e+06	5.98886e+06	6.41332e+06
Q8N954	GPATCH11	260453	298843	590659	627325
Q8NBX0	SCCPDH	8.62993e+06	8.66849e+06	1.79659e+07	1.87951e+07
Q8TCZ2	CD99L2	443563	230773	988733	763911
Q8TD16	BICD2	2.36754e+06	2.39698e+06	4.85175e+06	5.15555e+06
Q8TEA8	DTD1	1.53415e+06	1.90342e+06	4.0163e+06	4.11496e+06
Q8WX93	PALLD	940419	996866	1.97172e+06	2.06357e+06
Q96AC1	FERMT2	6.19836e+06	5.55714e+06	1.44156e+07	1.39374e+07
Q96AG4	LRRC59	5.42731e+07	6.02566e+07	1.13145e+08	1.19618e+08
Q96AQ6	PBXIP1	1.08043e+06	1.12573e+06	2.17918e+06	2.24682e+06
Q96AY3	FKBP10	1.84136e+07	1.8729e+07	4.77709e+07	4.47511e+07
Q96EY4	TMA16	252398	337284	894597	996028
Q96S15	WDR24	308506	260222	648762	570958
Q9BV20	MRI1	1.67149e+07	1.66338e+07	3.52187e+07	3.32174e+07
Q9BYI3	HYCC1	53582.1	83494	239356	278319
Q9BZF3	OSBPL6	628755	677629	1.60691e+06	1.53734e+06
Q9C0E8	LNPK	5.07606e+06	5.2519e+06	1.17835e+07	1.28475e+07
Q9HCU0	CD248	117132	123200	266984	274547
Q9NQC3	RTN4	8.84604e+06	8.00028e+06	1.98151e+07	1.93478e+07
Q9NUD5	ZCCHC3	260279	279131	803260	800731
Q9NXR7	BABAM2	337075	359027	1.14251e+06	1.09961e+06
Q9NZZ3	CHMP5	114658	139952	398914	397240
Q9UBH6	XPR1	1.17303e+06	1.1452e+06	3.23781e+06	3.27776e+06
Q9UHF7	TRPS1	1.29922e+07	1.37597e+07	2.90768e+07	2.82923e+07
Q9UKY1	ZHX1	1.70121e+06	1.8271e+06	3.93989e+06	3.97751e+06
Q9UNF1	MAGED2	1.75208e+07	1.68176e+07	3.80554e+07	3.58287e+07
Q9Y617	PSAT1	8.42675e+07	8.27868e+07	3.64543e+08	3.59076e+08
Q9Y6C2	EMILIN1	941456	1.02481e+06	3.08591e+06	3.13347e+06
Q9Y6M5	SLC30A1	2.18513e+06	2.06533e+06	5.48429e+06	5.54386e+06

## Sheet: Supplementary Table S6
Supplementary Table S6. The W>F substitutants detected in STAD samples.
Protein ID	Peptide	N111	N115	N117	N119	N123	N131	N135	N137	N139	N13	N143	N145	N147	N148	N149	N155	N15	N161	N163	N165	N167	N169	N173	N179	N17	N181	N189	N191	N193	N195	N203	N209	N211	N215	N219	N21	N221	N231	N2397	N23	N247	N253	N25	N265	N267	N27	N29	N31
sp|Q5VV63|ATRN1_HUMAN	ECLSLHVGQAGVQLGNACWELYCLEHGLQPDGQMPSDK	0.976042	1.06865	0.978823	0.976569	1.06546	0.799397	0.882374	1.08255	0.989094	1.00202	1.20396	0.856826	0.884414	0.935997	1.00915	1.08112	1.10455	1.01461	0.941761	1.11876	0	1.11618	1.07559	1.17705	1.13596	1.11699	0.969366	1.12022	0.999591	0.853989	1.0235	0	0.911101	1.0301	0.897366	1.09291	1.03785	0.917236	1.16861	1.19557	0.939549	0.881343	0.974493	1.02085	1.12824	0.942929	0.920554	1.02652
sp|Q5TAX3|TUT4_HUMAN	EFTPEVQAAWQK	1.1768	1.18506	0	1.16027	1.11669	0	1.11162	0	1.20298	1.04575	1.12082	1.14055	0	0	0.931998	1.16328	1.11862	1.12373	0	1.12706	1.25023	0	1.24482	1.22183	1.27928	1.07029	1.15942	1.07696	0.930985	1.18258	1.13623	0.994508	0.995777	1.24062	1.20487	1.26847	1.14338	1.30723	1.06911	1.17634	1.16044	1.06512	0	0.974307	1.3154	0	1.1602	0
sp|Q9Y6N5|SQOR_HUMAN	ADSGDAGSSGPWWK	0.95445	1.24466	0.86123	0	0.984119	0.941552	0.964868	0.94596	0.971664	1.07331	0.950356	0	0.903014	0.986323	0	0.984186	1.00137	1.10943	0.944155	0.808998	1.0004	0.944556	1.00483	1.19779	0	1.10653	1.07552	0.977914	0.866431	1.03746	1.11757	1.0099	1.02098	1.16524	1.10914	1.22456	1.12401	0	0.928505	1.14884	0.83063	0.986789	1.23044	1.02556	1.36097	1.00032	1.00651	1.13218
sp|Q9BQE3|TBA1C_HUMAN;sp|Q71U36|TBA1A_HUMAN;sp|P68363|TBA1B_HUMAN;sp|Q6PEY2|TBA3E_HUMAN;sp|P0DPH8|TBA3D_HUMAN;sp|P0DPH7|TBA3C_HUMAN	LWYHTFYNELR	0.947544	0.942642	1.10838	0.926388	0.882766	0.985302	1.11681	1.06252	0.994166	0.91552	0.945998	1.06023	0.940986	0.912122	1.03908	1.10629	0.981121	1.10484	1.05548	0.979339	1.002	1.09613	0.888743	1.13351	1.0423	0.966521	0.946167	1.14923	0.849362	0.916454	0.975094	0.99748	1.10186	0.983961	0.983198	0.754138	0.913779	0.90542	1.06535	0.993021	1.09697	0.934487	1.01606	1.00122	1.09038	0.967008	0.894129	0.903541
sp|P35609|ACTN2_HUMAN	SNPNLTFYVYVSNFSWPLK	1.01226	1.13432	1.02241	1.16646	0.999177	0.958619	0	1.04849	0.962801	1.03069	1.10211	1.01426	0.847703	0.870295	1.19476	1.07444	1.0542	1.04069	0	1.08581	1.09127	1.11201	1.13434	1.02938	0	1.1546	0.892175	0.897616	1.01373	1.12741	0	0.902569	1.05906	1.09477	0.940017	1.14699	0.991647	1.02362	1.08549	1.20109	1.02011	1.02099	1.21168	1.06455	0	0	0.963373	1.04677
sp|Q562R1|ACTBL_HUMAN	WECNSSSATEKNSLAEENK	0.795305	1.04911	1.08876	1.00189	1.1014	1.06194	0.877981	1.08725	1.00199	0.932427	1.13258	0.971596	0.93126	0.96225	0.871328	1.12468	1.20369	0.948678	0.903437	1.08379	1.06065	1.07425	1.02732	1.16407	1.15202	1.12138	0.94396	0.922396	0.779987	0	0.997409	0	0.982582	1.17731	0.948533	1.06081	1.009	0	1.05153	1.11643	0.992187	0.949362	0.980387	0.953158	0.996466	0.908182	0.864538	0.907103
sp|Q8IV56|PRR15_HUMAN	AAPFNNWMEGAMEDLQDMFLVHSLEELQSLLTAHEQFK	0.957938	1.02605	1.15487	1.11714	1.03644	1.02206	1.07202	0.948446	1.06028	0.999276	1.17225	0.907905	0	0	0.908645	0.937632	1.15168	1.00786	1.00883	0.788649	1.09499	0	0	1.01835	0.979479	1.10196	0.98624	0.966588	0.981532	1.11275	1.09679	1.01221	1.07446	0.937262	0	1.03084	1.05815	1.04475	0.91221	1.09653	1.08395	1.09627	1.12323	0.901361	1.05094	0.988732	0.961794	1.09756
sp|O75369|FLNB_HUMAN	YVWNGELLDLLK	1.05571	1.15692	0	1.07108	0	0	0	1.17678	1.20152	1.14866	1.23251	1.17718	1.1151	1.13741	1.26299	1.33207	1.22541	1.17805	1.13827	1.21797	1.30891	0	1.09321	1.36194	0	1.24008	1.09209	1.17568	1.15747	1.05372	1.12578	1.13218	1.03126	1.10013	0	0	1.12634	0	1.27873	1.35479	1.2429	1.09446	1.16663	0	1.25928	0	0	0
sp|P02100|HBE_HUMAN	VDLDAPDVEVHDPDWHLK	0	1.22671	1.19477	0	1.05472	0	0	1.14618	1.14522	1.129	1.27336	1.03213	1.11312	1.05786	1.14456	1.40027	1.31153	0	0	1.05671	0	1.14415	1.16924	1.2778	1.40911	1.17236	1.01945	1.19494	1.08749	1.19487	1.2735	1.23167	0.998351	0	1.13365	1.28976	1.10413	1.14925	1.16942	1.37087	1.23977	1.14031	1.2318	1.03618	0	1.20489	1.0627	1.24206
sp|Q9H2S5|RNF39_HUMAN	GYWGGPAFLR	0.909001	1.0451	1.1168	1.24104	1.23122	1.15161	1.1356	1.1952	1.16748	0.996579	1.19652	0.987983	1.05843	1.05926	0	1.12402	1.05974	1.14604	1.11918	0	1.1853	1.1975	1.01008	1.12043	1.23185	0	1.12052	1.18068	1.02196	1.08267	1.05821	1.00575	1.02957	1.01081	1.20681	0	1.15416	1.05389	1.11333	0	0	1.03185	1.05139	0	0	1.02161	0	0
sp|Q15149|PLEC_HUMAN	LGEVWASK	0	0	0	1.13573	1.26002	1.08396	0	1.25374	0	1.24809	0	1.00288	1.13972	1.11679	1.1878	0	1.29957	0	1.25056	1.10054	1.17894	1.15977	1.21595	1.25589	1.27128	1.16392	1.0938	1.23215	1.03837	1.07893	0	1.07069	1.18526	1.14673	1.19292	1.1857	1.061	0	0	1.22842	0	0	1.35495	1.17077	0	1.21529	1.15783	1.34042
sp|Q09666|AHNK_HUMAN	MGLWGQSVPTASSAR	1.03924	0	0.973475	0	1.23715	1.05579	1.18291	1.18231	1.16462	1.14844	0	1.07017	1.12062	1.14286	1.14791	1.14607	1.27796	1.14637	0	1.14548	1.24661	1.23391	1.15068	1.26037	0	1.10471	0.948133	1.21162	0.964435	1.14708	1.21901	0.936999	1.14882	1.23067	0	1.17865	1.18454	0	1.15558	0	0	1.05004	0	1.19904	1.18397	1.19987	1.09079	1.19222
sp|Q86X45|TILB_HUMAN	EAMQQADDWLGLPQVLTPEELVDPNVDEHSVMTYLSQFPK	0	0	0	1.13314	1.2485	1.23358	1.3072	0	1.35035	0	1.40984	0	0	0.87016	0	1.35696	1.47427	0	0	0	1.42835	0	0	1.27624	0	0	1.19285	1.24894	0	0	0	0	1.31344	1.23544	1.23872	1.45169	1.12875	0	1.22089	1.28947	1.15875	0	1.37742	1.4673	0	0	0.930507	1.34296
sp|O60287|NPA1P_HUMAN	ALGALVDSCAPGLCPDWESWDPQKPVDNAR	1.07949	1.42702	0	1.55122	0	1.4457	0	0	1.17805	1.36233	0	0	0	0	0	1.52869	0	1.15987	1.39629	1.14312	1.53507	1.30398	1.17932	1.27494	0	0	1.35718	1.20342	1.24115	0	0	0	0	1.50494	0	1.6249	1.41638	0	1.44435	0	1.23557	1.29492	0	1.42068	0	0	0	1.41877
sp|Q8WYP5|ELYS_HUMAN	AMEGYWR	0.867924	0	1.16452	1.18882	0	1.35837	0	0	1.29928	1.23232	1.31041	1.01524	1.2057	1.17614	0	0	1.23934	1.25231	1.03035	0.887864	1.22781	1.15168	1.23362	1.29259	1.33505	1.35049	1.10422	1.26423	1.13616	1.05914	0	1.17223	0	1.26514	0	0	0	0	1.23159	0	0	0.991645	0	1.21027	0	1.04425	1.13538	1.07432
sp|Q5BJH7|YIF1B_HUMAN	SFWGPLELVEK	0	0	0	1.28028	1.25947	1.44001	0	1.20924	0	1.33749	1.3571	0	0	0	0	0	0	1.20846	1.36128	1.18841	0	1.24801	0	1.30468	0	0	1.27664	0	1.33654	1.23401	1.45226	1.39849	1.30166	1.29096	1.2571	0	1.30731	0	0	1.35516	1.32004	0	1.30585	1.28014	0	1.28436	0	1.30822
sp|Q96RU3|FNBP1_HUMAN	SWGTELWDQFDNLEK	0.982498	0	1.2837	1.2202	1.25487	1.1096	1.10258	1.12531	1.14389	1.15387	1.20628	1.16281	1.14404	1.16194	1.145	1.15905	1.22993	0	1.05086	0	0	1.30289	0	0	0	1.11044	1.11683	1.209	1.07714	1.20063	1.16891	1.1012	1.12489	1.16865	0.881498	0.93309	1.19751	1.15271	1.05536	1.11797	0	1.08612	0	0	1.17491	1.23073	1.05997	0
sp|P21333|FLNA_HUMAN	SAGNAVWLNR	1.2411	0	0	1.12865	1.20741	0	0	0	1.24505	0	1.36518	1.17903	0	0	1.2116	1.31415	1.28753	1.07457	1.31637	1.17503	1.42088	1.35933	0	1.35304	0	1.50043	0	1.33664	1.15726	1.22411	0	0.955089	0	0	0.930986	0	1.08681	1.38684	1.23266	1.3488	0	1.18909	0	1.28182	0	0	1.25509	0
sp|Q5VXU9|SHOC1_HUMAN	MWQEYYFLNVFFPLLK	0	1.23821	1.16182	1.32499	0	1.29192	1.31857	0	1.23532	0	1.49037	0	0	0	1.25446	0	0	0	0	1.13693	1.42777	0	0	1.42148	1.25849	1.37522	1.36972	1.23649	1.14935	0	1.2693	1.15176	1.18233	0	0	0	1.15123	1.3589	0	0	1.20506	0	1.39843	0	1.39038	0	1.21025	1.27002
sp|P28472|GBRB3_HUMAN	VQAWYMDDAPGDPR	0	0	1.20915	1.15992	1.2034	1.37606	1.32579	1.20737	1.28599	1.19113	0	1.13429	0	0	0	1.25406	0	0	1.20132	0	1.3605	0	0	1.22592	0	0	1.37923	1.21647	1.24212	1.24625	1.22695	1.13741	1.0926	1.27435	0	0	1.36992	1.36098	0	1.44917	1.13816	0	1.42245	0	1.22307	1.28506	1.19356	1.22102
sp|Q7L099|RUFY3_HUMAN	ASALNNWCEK	1.06653	0	1.19848	1.35704	1.21999	1.31159	0	1.21642	0	1.29917	1.4612	0	0	0	0	1.23064	0	0.924574	0	0	0	0	1.2359	1.42207	0	1.37453	1.29996	0	1.11811	1.35328	1.39777	1.329	1.24633	1.27766	1.41693	0	1.35154	0	0	1.23712	1.17666	1.13573	1.26779	1.2255	1.2755	0	0	0
sp|Q53TN4|CYBR1_HUMAN	SWGTELWDQFDNLEK	1.16304	1.30145	0	1.15722	1.22548	1.2534	1.16727	1.22145	1.22302	0	1.17897	1.06032	1.19489	1.14414	1.21622	0	1.29109	1.21105	1.12669	1.04548	0	0	1.19526	0	1.30437	1.2844	0	1.21034	1.10365	0	1.25181	1.08423	1.141	1.16887	1.18263	1.17844	0	1.22035	1.17018	1.26986	1.0957	1.10324	0	0	1.19242	1.18531	1.20027	1.17997
sp|Q12889|OVGP1_HUMAN	MSWALEEWK	0	1.39175	0	0	1.37147	1.24768	1.19971	0	1.2397	0	0	0	1.18563	1.18067	0	1.23322	0	1.36956	1.33192	1.3266	1.34416	1.27021	1.29177	1.38195	0	1.25649	0	1.27716	0	1.26682	0	0	0	1.35466	1.22741	1.15604	0	0	0	1.31832	1.25914	0	1.34351	1.24489	1.30811	0	1.26787	0
sp|Q5FYA8|ARSH_HUMAN	CPQLAGAGSMGSPGATTGWGLLDYK	1.15464	0	1.33447	1.36158	0	1.21639	0	1.4947	1.39046	0	1.435	0	0	0	0	0	0	1.37369	1.31925	1.26119	1.42935	1.01395	1.2204	1.42998	0	1.4706	0	1.32293	1.21749	0	0	0	1.20783	0	1.40225	1.53399	1.36721	0	1.20145	1.53544	1.29266	1.33152	1.45054	1.39053	0	1.29602	0	1.2473
sp|P42771|CDN2A_HUMAN	WEELGVK	0	1.72724	1.39457	1.41082	1.48595	1.41621	0	0	0	0	1.57667	0	1.55922	1.73133	1.53771	0	0	1.34702	0	0	1.51785	0	0	1.69178	0	0	0	1.32462	0	0	1.69037	0	0	0	0	0	1.38537	0	0	0	1.39844	1.3159	0	0	1.53981	1.55177	1.51418	1.39394
sp|Q9UBG0|MRC2_HUMAN	QWELLLEK	0	0	0	0	0	0	0	0	1.98849	0	0	0	0	0	0	0	0	0	0	0	0	0	0	2.31892	2.09528	0	0	0	0	0	0	0	1.97375	0	0	0	2.19604	2.08713	0	0	0	0	2.22101	1.69962	0	0	0	0
sp|Q9NX77|ENK13_HUMAN	GPEYLAQMWQFLCDPLLK	0	1.43929	0	1.3139	1.39228	1.32961	0	1.40542	1.35719	1.27923	1.41484	0	1.16856	1.15	0	0	1.37572	1.35267	1.46803	0	0	1.40418	1.30749	1.40614	1.46168	0	1.32001	1.30759	0	0	0	0	0	1.42283	0	1.32961	1.31952	1.36147	0	0	0	0	1.50639	0	0	0	1.21918	0
sp|Q5U651|RAIN_HUMAN	MATPDAGLPGAEGVEPAPWAQLEAPAR	1.77055	0	0	1.57146	1.55058	0	0	0	0	0	0	1.85004	1.39299	1.56166	0	0	0	1.58227	0	1.69866	1.75277	0	1.60801	0	1.97512	1.59901	1.71065	1.73927	1.40383	1.78687	1.72654	0	1.47283	0	0	1.87856	0	0	0	0	0	1.51382	0	1.81618	0	0	0	0
sp|Q9BV57|MTND_HUMAN	DCATVWK	0	0	1.12972	0	1.63595	0	1.52147	0	1.37742	0	1.33579	0	0	0	1.45885	0	0	1.25371	1.47598	0	1.56774	0	0	0	0	1.55201	0.989627	1.23749	1.25735	1.49152	1.31859	0	0	0	0	0	0	1.14	1.73584	1.39451	1.18383	0	1.35455	0	0	1.49044	0	1.37653
sp|Q99727|TIMP4_HUMAN	MEMFQGLLLLLLLSMGGTWASK	0	0	0	0	1.90096	0	0	0	0	0	0	0	0	0	0	0	0	0	1.73726	0	0	0	0	0	0	0	0	0	0	0	0	0	0	0	0	0	0	0	1.73369	2.04783	0	0	2.02099	0	0	0	1.54382	1.71271
sp|P30536|TSPO_HUMAN	MWGLAGGR	0	1.54366	0	0	0	0	1.51533	1.42071	0	1.42067	0	1.31179	1.43905	1.58339	1.63096	0	0	1.37543	0	0	0	0	0	0	0	0	0	1.45283	1.33577	1.43763	1.53739	1.5853	1.35102	0	1.42818	1.43352	0	1.69694	1.65074	0	0	0	1.37663	1.29803	0	1.61423	0	1.62693
sp|Q9UBN6|TR10D_HUMAN	SMPEESEDCWEAR	1.17423	1.20287	1.22836	1.04543	1.21587	0	1.24006	0	0	1.19663	1.17156	1.26511	1.21071	1.22261	0	1.21784	1.23824	1.21257	1.08085	0	1.33046	1.16281	1.13598	1.20859	0	1.27276	1.04447	0	1.14524	1.02634	1.16083	1.08935	1.14604	1.16615	0	1.26244	1.27907	1.23322	0	0	1.13046	1.06536	0	1.23613	1.11345	1.1638	1.12891	0
sp|Q15654|TRIP6_HUMAN	SVAFEDVAVNFTQEEWALLD	1.25721	1.63311	1.22413	0	0	1.32263	0	0	0	1.3031	0	0	1.427	1.43595	0	0	0	1.21856	1.48175	0	1.48926	0	1.29565	0	0	0	0	0	0	1.15702	1.33455	0	1.23932	0	0	1.42722	0	1.27515	1.34492	1.58108	0	0	1.32194	0	1.34242	1.22892	1.20701	1.34302
sp|Q9UBD6|RHCG_HUMAN	MGSWTLCCVSLCLLVAK	0	1.67713	0	0	0	0	0	0	1.30594	0	0	0	0	0	0	0	0	0	0	1.45062	0	0	0	1.59358	0	0	1.60137	0	0	0	0	0	0	0	0	0	0	0	0	1.76788	0	0	1.93575	0	1.82151	1.80731	1.51354	1.90521
sp|P13667|PDIA4_HUMAN	WGVFLLYVSMK	0	1.467	1.32272	0	0	0	1.46481	0	1.71253	1.47806	0	0	0	0	0	0	0	0	1.52559	0	0	1.56767	0	1.42115	0	1.50587	1.51715	0	0	0	1.50176	1.00527	1.54166	1.33171	1.53046	0	1.48162	1.43849	1.43939	0	1.24786	1.21463	0	1.38664	1.47299	0	0	0
sp|P01133|EGF_HUMAN	VSPYPFKWMDTGLAPPRPK	1.25616	1.66196	0	1.48041	0	1.45634	0	0	1.58923	0	1.48811	0	1.33191	1.30211	0	0	0	0	1.646	1.36702	0	1.54764	0	1.5686	0	1.62052	1.44025	0	0	0	0	1.21202	0	0	0	0	1.4835	0	0	1.56659	0	0	0	1.23781	1.57524	0	0	0
sp|P69892|HBG2_HUMAN;sp|P69891|HBG1_HUMAN	SAAWASR	0	1.77123	1.61409	1.54711	0	1.54457	0	0	0	0	0	0	0	0	0	1.85573	1.91109	0	0	1.39309	0	0	0	0	0	1.65972	0	0	0	0	0	1.60551	0	0	1.52205	1.62105	0	0	0	0	1.55846	1.61701	1.91473	0	0	1.58604	1.64992	1.82581
sp|Q96JH7|VCIP1_HUMAN	MAWWKSWLEQEGVTVK	1.12497	1.5615	1.31539	1.50989	0	1.47718	0	1.41831	1.55075	0	0	0	1.30063	1.22634	0	0	0	0	0	0	1.58194	1.44706	0	0	0	1.30717	0	1.34975	0	1.16195	0	1.2287	1.27834	1.42747	0	1.37544	1.26309	0	1.40435	1.61562	1.3482	0	1.46234	0	0	0	0	0
sp|Q92562|FIG4_HUMAN	MGWLTEDLLR	0	1.30268	1.25393	0	0	0	0	0	1.14425	1.20282	1.33562	1.19203	0	0	1.18218	1.2362	0	0	0	1.21681	1.33323	0	1.19052	1.27057	0	1.20841	1.15903	1.19675	1.03509	1.25561	0	1.13227	1.23837	0	0	0	1.23158	1.29378	1.24069	1.25075	1.17755	1.13448	1.25052	1.21513	1.30959	0	0	0
sp|O60518|RNBP6_HUMAN	KVTNTTPWEHPYPDLPSR	0	1.75224	0	1.43296	1.57342	1.76759	0	1.57099	1.79651	0	1.89425	0	1.42671	1.43167	0	0	0	1.57036	0	0	0	1.64354	0	0	0	0	1.51774	1.39857	0	0	1.68238	1.18027	0	1.42849	1.47551	0	0	0	1.53701	0	0	0	0	0	0	0	0	0
sp|Q13813|SPTN1_HUMAN	MWWGGRGQSFNLAPQK	0	0	1.9716	0	0	0	0	0	0	0	0	0	0	0	0	0	0	0	0	0	0	0	0	2.38012	0	0	0	0	0	0	0	0	2.21709	0	0	0	2.03436	2.02088	0	0	0	0	2.02139	2.13425	0	1.96197	0	0
sp|Q14315|FLNC_HUMAN	AVEWESQR	1.32989	0	0	0	0	1.48374	0	1.55423	1.43437	0	0	1.69888	0	0	1.5053	1.72258	1.76812	0	0	0	1.55576	0	1.53692	0	0	1.4294	1.54276	0	0	0	0	0	0	1.59119	1.4213	0	1.41901	0	0	1.68581	1.62202	1.48462	0	1.28048	0	0	0	0
sp|Q96PN6|ADCYA_HUMAN	MAGAWLR	0	1.52021	1.50594	0	1.46582	0	0	0	0	0	1.63404	0	0	0	1.55598	1.64523	1.84895	1.61798	0	1.3854	0	0	0	1.65677	1.56045	1.6777	1.42008	0	0	1.62092	1.49254	0	0	1.72148	1.47705	0	0	0	0	0	1.41062	1.44767	0	0	0	0	0	0
sp|Q96M95|CCD42_HUMAN	LYWVDLER	0	1.33534	0	1.37694	1.43856	1.45346	0	0	0	0	1.43557	0	1.44932	1.42705	1.34828	0	1.47365	1.34627	0	0	1.48946	1.25103	1.2609	1.41692	1.32039	0	1.36001	1.40213	0	0	1.2783	1.1889	0	0	1.28804	0	0	0	1.43268	1.30469	0	1.1727	0	1.28244	0	1.27335	0	1.48353
sp|P68366|TBA4A_HUMAN	TVTLWELLNSEYFTAEQR	1.23611	1.46317	1.31965	0	1.35537	1.51039	1.36706	1.44785	0	0	1.49015	1.44343	1.34559	1.28846	0	0	0	0	0	0	0	0	0	1.46636	0	1.40628	1.23169	1.31007	0	0	1.37846	0	1.39806	1.42729	0	0	1.42265	1.57544	1.40848	0	0	1.34855	1.4053	1.49294	1.45762	0	1.38723	1.38157
sp|Q8TC59|PIWL2_HUMAN	FDLLWNR	0	0	1.42203	0	1.52634	1.68352	1.51983	1.43373	0	0	0	1.533	1.31889	1.37805	0	0	0	0	1.47922	1.35827	0	0	0	0	0	0	1.60289	1.51809	1.46325	0	1.53131	0	0	1.58097	1.51364	1.32043	0	1.63498	0	0	1.43758	1.33946	0	0	1.56127	0	0	0
sp|P49454|CENPF_HUMAN	MSWALEEWK	0	1.51396	0	0	1.33984	0	1.50531	0	0	0	0	0	1.24195	1.20235	1.3465	1.49598	0	1.38128	1.36818	1.31123	0	0	1.35474	1.52327	0	1.46809	0	1.37658	0	0	1.60887	0	0	1.41555	0	1.39941	1.43787	1.25057	0	0	0	0	1.299	0	0	0	1.12709	0
sp|Q17RD7|SYT16_HUMAN	LLLSLHWDWGR	0	0	0	0	0	0	1.53537	0	1.54542	0	0	0	0	0	1.43736	0	0	0	1.51627	0	1.54504	0	1.37887	0	0	1.35343	0	0	0	1.30196	0	1.35459	1.34536	1.37636	1.4705	1.51183	1.44836	0	1.49035	0	0	0	1.43503	1.50667	0	1.32613	1.51535	1.5239
sp|O15547|P2RX6_HUMAN	ECLSVHVGQAGVQMGNACWELYCLEHGLQPDGQMPSDK	0	1.34821	1.55601	0	1.41372	0	0	0	1.22312	0	1.54177	1.22302	1.33393	1.30494	0	0	0	0	1.34077	1.12646	1.4599	1.43079	0	1.40845	0	0	1.2844	1.43965	1.34203	0	0	0	1.26768	0	0	0	0	0	0	1.53234	1.40399	0	1.44679	0	1.40474	1.4559	0	1.52628
sp|Q9Y4F5|C170B_HUMAN	LWWLDLK	1.65019	0	1.57373	1.60273	1.52204	1.59575	1.55584	0	0	0	0	1.52065	0	0	1.40879	1.52016	1.59629	0	0	0	1.55194	0	0	0	0	0	1.59411	0	0	1.4517	1.33408	0	0	1.56673	0	1.63909	0	0	0	1.39461	0	0	0	0	1.59867	1.51826	1.5683	1.67245
sp|Q9UK99|FBX3_HUMAN	LGWNYPELR	0	1.66716	1.3534	0	1.43712	1.47953	1.52891	1.52076	1.55089	1.54795	1.49231	1.35754	0	0	0	0	0	1.47419	0	0	0	1.51462	1.45034	1.53381	0	1.57466	0	0	0	1.49678	1.48966	0	0	1.44867	1.65045	1.2661	1.46267	0	0	0	1.49036	0	0	1.45047	1.47898	1.31446	0	0
sp|Q6P1X6|CH082_HUMAN	SEDSSALPWSLNR	0	1.65227	0	1.85446	0	0	0	0	0	0	0	0	0	0	1.53117	1.75902	0	0	1.70704	0	1.67345	1.68272	0	0	0	0	0	1.73811	0	0	1.80022	0	0	0	0	0	1.7454	1.60071	0	0	0	1.57002	0	0	1.7219	0	0	1.67579
sp|O43869|OR2T1_HUMAN	MSATSWFLVSSSGAR	1.33536	1.44307	0	1.39884	0	1.33724	1.46458	0	0	0	1.40918	0	0	0	1.58159	0	0	0	0	0	0	0	0	0	1.68668	1.78568	0	1.42714	0	1.29672	1.54964	0	1.48305	0	0	0	0	1.5589	1.31749	0	1.57226	0	0	1.13708	1.64876	0	0	0
sp|P35555|FBN1_HUMAN	EQGGQGVCLPNYEATCWLWGD	0	0	0	0	0	0	0	0	0	0	0	0	0	0	0	2.10547	0	0	0	2.16706	0	0	0	0	0	2.06711	0	1.9343	0	0	0	0	0	0	0	2.31584	0	0	2.15262	0	0	0	2.38232	0	0	0	0	2.05123
sp|Q9Y394|DHRS7_HUMAN	PVLWSLMLALGVCYHASLEK	0	0	0	0	0	0	0	0	0	0	0	0	0	1.76979	0	0	0	0	0	0	0	0	0	0	0	0	0	0	0	0	0	0	0	0	2.53544	0	0	0	0	0	0	0	0	2.58748	0	0	0	2.56055
sp|O95249|GOSR1_HUMAN	EPWVEQEGPEYWDR	0	0	0	1.7028	0	1.62788	1.73239	0	0	0	1.85482	0	1.38322	1.40532	1.71223	1.92206	1.57244	0	0	0	0	0	0	0	0	1.70794	0	1.6789	0	0	1.89955	0	0	0	0	0	1.77579	0	0	0	0	0	0	0	1.60448	0	0	1.77146
sp|A2RTY3|HEAT9_HUMAN	QPCWSFPMGQK	0	0	1.54546	1.51196	1.4519	0	1.69695	1.39024	1.35709	0	1.7026	0	0	0	1.53044	1.53254	1.83977	0	1.48137	0	1.77276	0	1.60275	0	0	1.6797	1.6613	0	1.48686	0	0	0	0	0	0	1.74294	0	0	1.52656	0	0	0	0	1.96994	0	0	0	0
sp|C9JN71|ZN878_HUMAN	AVDWWALGVLLYEMAVGFPPFYADQPLQLYEK	0	1.62769	1.61088	0	0	0	0	0	0	0	0	0	1.43848	1.47131	1.51676	0	0	0	1.58971	1.46739	0	0	1.57084	0	0	1.64185	0	0	0	1.35255	1.566	0	1.49488	0	0	0	1.41279	0	0	1.59057	0	1.39422	1.69775	0	1.67702	1.606	0	0
sp|Q2M243|CCD27_HUMAN	ALSLFWLGAR	0	0	0	2.22816	0	0	0	0	0	0	0	0	0	0	0	0	2.34428	0	2.29667	0	0	0	0	0	2.33085	0	0	2.10715	0	0	0	0	0	0	2.1834	0	0	0	0	2.32952	0	0	2.12447	0	0	0	0	0
sp|Q15119|PDK2_HUMAN	ASPDWGYDDK	0	1.95314	0	0	0	0	0	0	0	1.67851	1.8445	0	0	0	0	1.3985	1.77884	1.80305	0	0	1.99989	1.74942	1.6323	0	1.96351	0	0	0	0	0	0	0	1.68918	0	1.60411	0	0	1.78277	0	0	0	0	0	1.76766	1.88556	0	0	1.74064
sp|P02549|SPTA1_HUMAN	LAVDWFR	0	0	0	1.37204	1.38796	0	0	1.38901	1.47974	1.30334	1.58733	1.36516	0	0	0	1.48816	1.42074	1.36444	1.48424	1.25683	0	0	1.3872	1.48572	1.44726	0	0	1.37352	1.14971	0	0	1.27562	1.30064	1.41614	0	0	1.50182	0	0	1.56479	1.39652	0	0	0	0	0	0	1.40088
sp|P02790|HEMO_HUMAN	LGGELWGVDLPLK	1.27398	0	1.58478	1.63684	1.52216	0	1.58874	0	0	1.5142	0	1.44323	0	0	1.52515	1.48985	1.59089	1.41746	0	1.1895	1.62638	1.48479	0	0	0	0	1.48005	0	1.40138	0	1.6091	0	0	0	0	1.47315	0	0	0	1.54959	0	0	1.60549	0	0	0	1.24157	0
sp|P0DN86|CGB3_HUMAN	GWDLTVK	0	0	0	0	0	0	0	0	1.64011	1.64956	0	0	0	0	1.59831	0	0	0	1.50749	0	0	0	1.54836	1.66128	0	0	0	0	1.36518	0	1.61179	0	0	0	0	0	0	0	1.67084	1.79273	1.40117	1.45095	1.67166	0	0	0	1.40819	1.76915
sp|P29474|NOS3_HUMAN	VLWGAAR	2.03405	0	0	1.74973	0	1.8955	0	0	1.68521	0	1.97174	0	1.69548	2.07425	0	0	0	0	0	0	0	0	0	0	0	0	0	2.27583	0	0	2.24631	0	0	2.37191	0	2.14244	0	2.46332	0	0	0	0	2.39728	0	0	0	0	0
sp|A0A0B4J2E0|TVBL4_HUMAN	MNTSLSWFEQLDVLLNATDGNVVR	0	0	0	0	0	0	1.97088	0	0	0	0	0	0	0	1.77887	0	0	0	1.97082	1.57667	0	0	0	0	1.85928	0	0	0	0	1.80564	0	0	0	0	0	0	0	0	0	0	0	0	1.9371	0	1.97641	1.62742	0	0
sp|Q96M69|LRGUK_HUMAN	SLEWSPWNCLLLTK	1.64483	1.71896	0	0	1.64693	1.58657	1.60742	1.64678	1.60848	1.55745	0	1.54223	1.46597	1.50913	1.58876	0	0	1.68714	0	0	1.8289	0	1.67825	0	0	1.5643	1.55977	0	1.48618	0	0	0	0	0	1.59188	0	0	0	0	0	0	0	0	1.49742	0	0	0	0
sp|P26641|EF1G_HUMAN	WFNASQLSSFAK	1.57109	0	1.87196	1.93393	1.93685	0	0	0	0	0	0	0	1.88235	1.84477	0	0	0	0	0	0	0	0	0	0	0	0	1.77125	0	0	1.71541	0	0	0	1.92969	2.21546	0	2.03509	0	0	0	0	0	0	0	1.88064	0	0	0
sp|Q6ZMV8|ZN730_HUMAN;sp|P17038|ZNF43_HUMAN;sp|P0DKX0|ZN728_HUMAN	MTDTSVLDQWK	1.42725	1.49902	0	1.50769	1.49548	1.52679	1.52127	1.52341	1.45224	1.40631	0	1.36269	1.45386	1.37606	1.44191	0	0	1.50151	0	1.32382	0	1.52953	0	0	1.59508	1.50636	0	0	0	0	0	0	0	0	0	0	1.40794	0	1.46781	0	0	0	0	1.50121	1.49959	0	1.45056	1.44907
sp|Q5VT79|AXA81_HUMAN	GAWLLNR	0	0	2.1462	1.96822	0	0	1.99774	0	0	0	2.05513	0	0	0	0	0	0	0	2.04462	0	2.21534	0	0	0	0	0	1.70791	0	0	0	0	1.57799	1.78759	0	1.75058	0	1.99679	0	0	0	0	0	0	0	0	0	0	1.78048
sp|P13928|ANXA8_HUMAN	VEYPDLTLDDSYWYR	0	0	0	1.89162	0	0	0	0	1.89214	0	0	0	0	0	0	0	0	0	0	0	2.33964	0	0	0	0	0	0	0	0	0	0	0	2.38034	0	0	0	1.90145	0	0	0	1.98885	0	0	0	0	0	0	0
sp|Q9Y2Z4|SYYM_HUMAN	WTFLFLLEELLFAFR	0	1.55293	0	0	1.58442	0	0	0	0	0	0	1.46064	1.43503	1.41757	0	0	0	1.53447	1.55151	1.22163	1.56957	1.55265	1.54505	0	0	1.5754	0	1.51517	1.40655	1.32826	0	1.37873	0	1.59368	1.51417	0	1.52386	1.54427	0	0	1.47227	0	0	0	0	0	1.40326	0
sp|Q15661|TRYB1_HUMAN;sp|P20231|TRYB2_HUMAN	KELTEEWQK	0	0	0	0	0	0	0	0	0	0	0	0	0	0	0	0	1.88403	0	0	0	0	0	1.9018	1.77621	1.96889	2.03332	0	1.83205	0	0	0	0	0	0	1.99657	0	1.92552	0	0	2.2201	0	0	0	0	1.71085	0	0	2.14829
sp|Q16363|LAMA4_HUMAN	KYWLLSEEEK	0	1.92057	1.93353	1.86713	2.02753	1.77942	2.06584	0	0	0	0	0	0	0	0	0	1.92174	0	0	0	1.88621	0	0	1.8524	0	0	0	0	0	0	0	1.42163	0	0	0	0	0	0	1.73393	0	1.72821	0	0	0	1.90529	0	0	0
sp|P30504|1C04_HUMAN	LSAAAPLWGPPGLLLALALHPALSVPPRR	0	1.63535	0	0	1.71782	1.61414	1.63032	0	0	1.48517	1.63751	1.46356	1.52089	1.48925	0	1.50148	1.73205	0	0	0	1.70751	0	1.63349	0	0	1.59096	0	1.55483	0	0	1.59744	1.37052	1.47386	1.64285	0	0	1.56377	0	0	1.58396	0	0	0	0	1.51503	0	0	0
sp|Q9BXM0|PRAX_HUMAN	LVPFWSWLQMGK	0	1.86304	0	0	0	0	1.71204	0	0	1.83799	0	0	1.77453	1.73851	1.73646	0	0	0	0	1.54727	0	0	0	0	0	0	1.74153	0	0	1.75849	0	0	0	0	1.90284	0	0	1.77933	0	0	1.80635	1.59951	0	1.85245	1.9233	1.80223	0	1.73165
sp|Q5R372|RBG1L_HUMAN	MYLTMAVAAAQPMLMYWLTFHLVR	0	0	1.94712	1.97855	0	0	1.80776	1.90342	0	0	1.8917	0	0	0	0	0	0	0	1.79561	0	0	0	0	1.98832	0	0	0	0	1.65729	0	0	0	0	1.93198	1.93796	0	1.90014	0	0	0	1.84548	0	0	0	0	0	1.89291	0
sp|Q9Y673|ALG5_HUMAN	GWLATGGR	1.55768	1.79622	1.77746	0	1.99796	1.96514	1.83127	1.95438	0	1.81233	0	0	0	0	1.6035	0	1.82296	0	0	0	0	0	0	0	0	0	1.76755	0	0	1.756	0	0	0	0	1.77211	1.63513	0	0	0	0	1.71671	1.71089	0	1.66146	0	0	0	0
sp|Q4KWH8|PLCH1_HUMAN	LPTTLPASYYGYGYWFLEGADVPVATND	0	0	0	0	2.0373	2.14914	0	0	2.11331	2.17021	0	0	2.00009	1.80404	0	0	0	2.17695	0	0	0	2.20695	0	0	0	0	0	0	0	0	0	2.16582	0	2.05359	2.1882	0	2.18255	0	0	0	0	1.78439	2.27516	2.22965	0	0	0	0
sp|Q8NGY3|OR6K3_HUMAN	VACLGAWHPAR	1.64433	1.80676	1.54466	0	0	1.69719	0	1.73511	1.8202	0	0	0	0	0	1.58225	0	0	1.62094	0	0	0	1.72566	1.61721	0	1.74208	0	0	0	0	1.75938	1.86019	0	1.70888	0	1.70182	1.54934	1.60057	0	0	0	0	0	0	0	0	0	1.54616	0
sp|A0A0B4J238|TVA12_HUMAN	RECLSLHVGQAGVQLGNACWELYCLEHGLQPDGQMPSDK	0	2.16269	0	0	0	0	1.9641	1.86087	0	1.73175	0	0	0	0	0	0	0	1.80653	0	0	0	0	0	0	0	1.9875	1.93906	0	0	0	1.99049	0	0	0	1.95024	0	0	2.06561	2.11271	0	0	0	0	1.77214	0	0	0	0
sp|Q6NX45|ZN774_HUMAN	WAPLGPPR	0	0	1.81272	0	1.76133	1.59554	1.4816	0	0	0	0	0	1.93242	1.79712	0	0	0	0	0	0	0	0	1.61358	1.97956	0	1.51761	0	0	0	0	1.82425	0	0	1.67093	0	1.98937	1.66855	1.72688	2.09389	0	1.62006	0	0	0	0	1.96144	0	0
sp|Q92901|RL3L_HUMAN;sp|P39023|RL3_HUMAN	MHYLKTWSLLGEMSEK	1.55194	1.61929	0	1.72338	1.68894	1.55043	0	1.70643	0	0	0	0	1.43074	1.35115	1.54542	0	0	0	0	0	0	0	0	0	1.84392	0	0	0	1.28882	0	1.59467	0	0	0	1.58565	1.75538	1.53265	0	0	1.73596	0	0	1.57339	0	0	0	0	0
sp|P02794|FRIH_HUMAN	MSGPTWLPPK	0	0	1.85168	0	0	1.8746	0	0	0	0	0	0	0	0	1.8565	0	0	0	1.78762	1.82264	2.03655	1.86795	0	2.05575	0	1.93638	1.76855	0	0	0	0	0	1.68487	0	0	1.77703	0	1.84989	0	0	0	0	0	0	0	0	0	0
sp|A0A0J9YX35|HV64D_HUMAN	LTLDNAYMEKCDENLLWLDYK	0	1.94705	0	1.835	1.94424	1.81795	2.17783	0	2.05638	0	2.03961	0	1.89282	1.87825	0	0	2.16969	0	0	0	0	0	0	0	0	0	0	0	0	0	0	0	0	0	0	0	2.00737	0	0	0	0	0	2.1586	1.61369	0	0	0	0
sp|Q14766|LTBP1_HUMAN	SLCWKLFLCVLPQDK	0	1.81863	1.74421	0	1.82581	0	0	1.82469	0	0	1.82391	0	0	0	1.62352	0	0	0	0	0	0	1.74459	0	1.90054	1.83989	0	0	0	0	1.65963	0	1.60097	0	0	0	1.63886	0	0	1.62788	0	1.61806	1.4092	1.75502	0	0	0	0	0
sp|Q5VST9|OBSCN_HUMAN	EQDWDQLQTLDSLLR	1.70766	0	0	2.06034	0	0	0	0	0	0	0	0	0	0	0	1.94013	2.28269	0	0	0	0	0	0	0	0	0	0	0	0	0	0	0	1.93145	0	0	0	1.79395	0	0	1.98632	0	0	2.22116	0	0	0	0	2.09203
sp|Q6ZUJ4|CC062_HUMAN	MGVNDLWQLLEPVK	0	0	1.67711	1.73221	1.68132	0	0	0	0	0	0	0	0	0	0	0	0	0	1.74601	0	0	0	1.71071	1.92171	1.8386	0	0	0	0	0	0	0	1.67628	0	1.62438	0	0	0	0	1.70585	0	0	1.88979	0	0	0	1.63619	0
sp|O95747|OXSR1_HUMAN	VLSTPSVQLVQSWYVQSLLDLMEFLDKD	0	2.21438	0	1.99987	0	0	0	0	0	0	2.08382	0	0	0	0	1.9632	0	0	0	0	2.41649	0	0	0	0	0	0	1.79596	0	0	0	0	0	0	0	0	0	2.10995	2.14193	0	1.86982	0	0	0	0	0	0	2.26701
sp|Q96A19|C102A_HUMAN	SLQETLLLCASLDPWLQNK	0	1.9652	1.92912	0	0	0	1.89257	1.99778	1.76197	0	2.14733	0	0	0	0	0	0	1.91633	0	1.87542	1.85227	0	0	0	2.19815	2.02395	0	2.25876	0	0	0	0	0	0	0	0	0	0	0	0	0	0	0	0	0	1.90487	0	0
sp|P00915|CAH1_HUMAN	LGELTVTDLTPDSVGLSWTVPEGEFDSFVVQYK	0	1.79697	0	0	0	0	1.70525	0	0	0	1.81096	0	0	0	0	0	0	1.65846	0	0	1.85362	0	0	0	1.84815	0	0	0	0	0	1.76461	0	1.69331	1.85153	0	1.61772	1.69788	1.68184	0	0	1.60793	1.64277	0	0	0	0	0	1.66465
sp|P22105|TENX_HUMAN	MPLFNSLCWFPTLHVTPPSFLLNGLPGLER	0	0	2.24813	0	0	0	0	2.30854	0	0	0	2.10934	0	0	2.22847	0	0	0	0	0	0	0	2.12489	0	0	0	0	0	2.17823	0	0	0	0	0	0	0	0	2.0764	0	0	0	2.09455	0	0	0	2.36057	0	0
sp|A4FU01|MTMRB_HUMAN	ENQLWHNTVR	0	0	0	0	1.84689	0	0	0	0	0	0	0	0	0	2.02508	0	2.04652	0	0	0	0	0	0	0	0	0	0	0	0	1.87144	0	0	1.58902	0	1.87938	2.03379	1.75675	0	0	0	1.85051	0	1.87058	0	0	1.75235	0	0
sp|O94913|PCF11_HUMAN	GMTYDALHVFDWLK	1.69792	0	0	0	1.83044	1.82025	0	0	0	1.94347	0	1.74194	0	0	0	0	0	0	0	0	0	1.84121	1.87111	0	0	0	0	0	0	0	0	1.54808	0	0	0	0	1.61833	0	1.83849	0	0	0	0	1.92082	1.96147	0	1.72134	0
sp|P12277|KCRB_HUMAN	GPPAAWDPPPAER	0	0	0	1.99037	0	0	0	0	0	1.82538	2.07035	1.7355	0	0	1.88514	1.97681	0	1.85762	0	1.97499	0	0	0	0	0	0	1.69511	0	0	1.94812	0	0	1.83323	0	1.90971	1.90862	1.865	0	0	0	0	0	0	0	0	0	0	0
sp|Q9UHA2|S18L2_HUMAN	ETWLALLTLMEHTLNHPY	0	0	0	0	0	0	0	0	0	0	2.42468	0	0	0	0	2.36	2.16802	0	0	2.03088	0	0	0	0	2.21014	0	1.99475	2.09072	0	0	0	0	0	0	0	0	0	2.16416	0	0	0	0	0	0	0	0	0	2.42429
sp|Q9Y6R7|FCGBP_HUMAN;sp|Q9Y6R7|FCGBP_HUMAN;sp|Q9Y6R7|FCGBP_HUMAN	EQGGQGVCLPNYEATCWLWGD	1.3025	0	1.66053	1.54416	1.419	0	0	0	0	0	0	0	0	0	1.5635	1.44354	0	0	0	1.41512	0	1.46468	0	0	0	0	1.42922	1.45909	0	0	1.52088	1.47555	0	1.5954	0	1.61765	0	1.34787	1.62356	0	1.40571	1.44506	1.66842	1.39415	1.56136	0	1.40244	1.56451
sp|P49326|FMO5_HUMAN	MWPPCGTLR	0	1.88041	1.76318	1.846	0	0	0	1.7231	0	0	0	0	0	0	0	1.70068	0	0	1.80243	0	0	0	0	0	0	0	0	0	0	0	0	1.80486	1.76937	1.79171	0	0	1.79721	0	1.88024	0	0	0	0	1.66925	1.97404	0	1.6185	1.83947
sp|Q9BZE1|RM37_HUMAN	LSEGWAT	0	0	0	0	0	0	2.12612	0	0	2.21923	0	0	0	0	0	2.22787	0	0	0	0	0	0	0	2.20053	0	0	0	0	0	0	2.09459	0	0	0	2.44406	0	0	0	0	1.97923	0	0	0	0	0	2.4739	2.24991	0
sp|Q9HCM2|PLXA4_HUMAN	PSWTPAPVQR	1.9329	2.08511	0	0	0	0	0	0	0	0	1.97077	0	0	0	0	0	0	2.09965	1.95732	2.05039	2.14473	0	0	0	0	2.18868	0	0	0	0	0	0	1.84312	0	0	0	2.00559	0	0	0	0	0	0	2.02968	2.18547	0	0	0
sp|Q8N2K0|ABD12_HUMAN	ALSSAWR	1.875	0	0	0	0	1.64257	0	1.82513	0	2.07813	0	1.95147	0	0	0	0	0	0	0	0	0	0	2.15843	0	0	0	0	0	0	1.98514	0	0	0	0	1.94246	0	0	0	0	0	2.0287	0	0	0	2.24935	0	0	0
sp|Q12792|TWF1_HUMAN	NWEGDDLK	0	0	0	0	0	1.95666	1.9886	0	0	1.92386	0	1.93103	0	0	0	2.00997	2.09022	0	0	0	0	0	0	0	2.23202	0	1.77567	2.02803	1.89331	0	0	0	0	0	1.80305	0	0	0	0	0	0	0	2.08561	1.95608	0	2.01311	1.76696	0
sp|P29973|CNGA1_HUMAN	QCPLMDPAWEAPEGVPLDALLFGGR	1.61	0	1.69878	1.83011	1.85996	1.74877	1.87718	1.73061	1.91994	1.69418	0	0	0	0	0	0	0	1.70245	0	0	0	1.87277	0	1.85772	0	0	1.51925	0	0	1.67807	1.78991	0	0	1.80158	0	0	0	0	0	0	0	0	0	0	1.82965	0	1.63161	0
sp|A0A0C5B5G6|MOTSC_HUMAN	SRAGVAGLSAWTLQPQWLQVR	0	0	2.08027	0	0	0	1.97943	0	0	0	0	0	0	0	0	0	0	0	2.03695	0	0	0	0	0	0	0	0	0	0	1.85594	0	0	2.14052	0	2.04933	2.07857	0	2.06906	0	0	1.85161	0	2.35361	0	0	2.05548	0	0
sp|P17181|INAR1_HUMAN	MESGHLLWALLFMQSLWPQLTDGATR	0	0	0	0	0	2.09269	0	0	0	0	0	0	0	0	0	0	0	0	2.57998	0	0	0	0	0	0	0	0	0	0	0	0	0	0	0	2.502	0	0	0	0	0	0	0	0	0	0	0	0	0
sp|Q6ICH7|ASPH2_HUMAN	ESWYSTSELKEDQWLQTLLSLPSWEK	0	1.62309	1.68532	0	1.75403	0	1.71031	0	0	0	0	0	0	0	0	0	0	1.62647	1.66581	0	0	0	0	1.88653	1.97372	0	0	0	0	0	0	0	0	0	1.44489	1.86173	0	0	0	0	1.51254	0	1.83872	0	0	1.62842	0	0
sp|Q96M86|DNHD1_HUMAN	EMYSLCLLATLMGEDVWSYAK	1.62178	0	0	1.94957	0	0	0	0	1.90375	0	0	0	0	0	0	0	0	0	0	1.30431	0	1.84189	1.79362	0	0	1.78675	0	1.75413	0	1.65624	1.85671	0	0	1.80359	0	0	1.78342	0	0	0	1.70181	1.5874	0	0	0	0	1.71153	0
sp|Q9ULK0|GRID1_HUMAN	ALTLWLLPWLCQCVSVRADSLLHLGALFEENAAK	0	0	1.62034	0	0	0	0	0	0	0	1.73433	0	0	0	0	0	0	1.67797	1.63822	0	0	1.79524	0	0	0	0	1.64914	1.75799	0	0	1.815	1.48467	0	0	0	0	0	1.69946	0	0	1.6115	1.63912	1.96105	1.79978	0	0	0	0
sp|Q7Z3Y9|K1C26_HUMAN	VWSDFLR	1.53713	0	1.84071	0	1.88557	1.76125	1.94185	1.92423	1.92022	0	0	0	0	0	0	0	1.99167	1.85705	0	0	0	0	1.87491	0	0	0	1.91851	0	0	1.61058	1.96764	1.84276	0	0	0	0	0	1.81412	0	0	0	0	0	1.7837	0	0	0	0
sp|P05161|ISG15_HUMAN	MCTSLTTCEWK	0	0	0	0	0	0	0	0	0	0	0	0	0	0	0	1.72644	0	0	2.27157	0	0	0	0	1.83483	0	2.26814	0	0	0	1.75973	0	0	0	0	0	0	0	0	0	0	0	0	2.0902	0	1.99313	0	0	1.89223
sp|A2A288|ZC12D_HUMAN	MAWWKAWLEQEGVTVK	0	0	0	1.80255	1.79316	1.77419	0	1.77508	0	0	1.6652	0	0	0	0	1.74448	1.9027	0	1.7856	0	0	0	0	1.72213	0	1.81979	0	1.84823	1.53876	0	1.9866	1.2552	0	1.68708	0	0	1.71213	0	0	0	1.53407	0	0	0	0	0	0	0
sp|P14618|KPYM_HUMAN	MEPAAGSSMEPSADWLATAAAR	0	2.06238	0	2.09894	1.92299	2.08184	1.94832	0	2.07491	0	0	1.86497	1.87372	1.86321	1.93697	0	0	0	0	0	2.18945	0	0	0	0	2.08535	1.75972	1.85498	0	0	0	0	0	0	0	0	0	0	0	0	0	0	2.02019	0	0	0	0	0
sp|O94874|UFL1_HUMAN	CPSEMGTLWHHWSPVLLSLAALFSK	0	0	2.22776	2.65375	0	0	0	0	0	0	0	0	0	0	0	0	0	0	0	0	2.4836	0	0	0	0	0	0	0	0	0	0	0	0	0	0	0	2.2832	0	0	2.39856	0	0	0	0	0	0	0	2.09424
sp|Q17RS7|GEN_HUMAN	EAMQQADDWLGVPQVLAPEELVDPNVDEHSVMTYLSQFPK	1.48434	1.87323	0	1.79347	1.81584	0	0	0	0	0	0	0	0	0	0	0	0	0	1.92956	0	1.93315	0	1.86129	1.87962	0	0	0	0	0	0	1.77628	1.23722	0	0	0	1.52497	0	0	0	1.97697	0	0	0	0	1.91467	0	0	1.84527
sp|Q9P0X4|CAC1I_HUMAN	VTYYLDWLHHYVPK	0	0	0	0	0	0	0	0	0	0	0	0	0	0	0	0	2.42751	0	0	0	0	0	0	0	2.35011	1.85599	0	0	0	0	0	0	0	0	1.90262	2.58062	1.81972	0	0	0	0	0	2.30435	0	0	0	0	1.84115
sp|Q8NA54|IQUB_HUMAN	SLEWSPWNCLLLTK	1.519	1.72683	0	0	0	0	0	1.69008	0	0	0	0	1.57139	1.53908	1.72944	0	0	0	1.79441	0	0	1.72261	1.65883	0	0	0	1.74085	1.71259	0	0	0	0	1.60197	0	1.69042	1.61507	0	0	0	0	1.65523	0	1.75496	0	0	0	0	1.76854
sp|Q9H223|EHD4_HUMAN	KNWMVGGEGGAGGR	0	0	0	1.9073	0	1.78982	0	0	0	0	1.89629	1.55907	1.69842	1.66098	0	0	0	0	1.71041	0	0	0	0	0	1.96312	0	1.80212	0	0	1.80434	1.80799	0	1.72442	1.86211	0	0	0	1.88128	1.85198	0	1.79282	0	0	0	0	0	0	0
sp|Q8NEP7|KLDC9_HUMAN	LLLWDTK	0	0	2.57624	2.93984	0	0	2.57361	0	0	0	0	0	0	0	2.67854	0	0	0	0	2.35516	0	2.48752	0	0	0	0	0	0	0	0	0	0	0	0	0	0	0	0	0	0	0	0	0	0	0	0	0	0
sp|P49190|PTH2R_HUMAN	ASFFSDFGLMWYLEELK	0	2.03059	0	0	0	2.01366	0	0	2.0882	0	0	0	0	0	0	0	0	0	0	0	0	0	0	0	0	0	0	0	0	1.9798	0	0	0	0	0	2.22941	0	0	0	2.21937	0	0	2.37171	0	0	2.05849	0	2.01882
sp|Q9Y6R7|FCGBP_HUMAN;sp|Q9Y6R7|FCGBP_HUMAN;sp|Q9Y6R7|FCGBP_HUMAN	TMLLWAPDEESGVWLEQVR	1.3025	0	1.66053	1.54416	1.419	0	0	0	0	0	0	0	0	0	1.5635	1.44354	0	0	0	1.41512	0	1.46468	0	0	0	0	1.42922	1.45909	0	0	1.52088	1.47555	0	1.5954	0	1.61765	0	1.34787	1.62356	0	1.40571	1.44506	1.66842	1.39415	1.56136	0	1.40244	1.56451
sp|Q5TC12|ATPF1_HUMAN	MEFWLSWVLLVALLK	0	2.15479	0	0	1.90953	1.93351	0	1.79785	0	0	0	1.69386	0	0	0	0	1.99841	0	1.93953	1.60098	1.9482	0	0	0	0	0	0	0	1.72335	0	1.89387	0	0	0	0	0	0	1.94775	0	1.93395	0	1.66863	0	0	1.89697	0	1.80557	0
sp|Q9NVN8|GNL3L_HUMAN	LYENEDQLLWDPSVLPER	1.84476	0	0	0	0	1.67436	0	1.96381	0	1.81845	0	0	0	0	0	0	2.05676	0	1.76406	1.72283	2.19933	0	0	0	0	0	0	0	0	1.86912	0	0	0	0	1.95159	0	0	0	1.83451	0	1.76417	0	0	0	0	0	0	0
sp|Q3SY05|CA157_HUMAN	MLYPLDLFRNLPWK	0	0	0	0	1.88276	0	0	0	0	0	0	0	0	0	2.00773	0	0	1.97303	0	0	0	0	0	0	0	0	0	0	1.66053	0	0	0	1.90803	0	0	0	0	0	0	0	0	0	2.01967	0	2.06774	1.80186	0	2.00903
sp|O15296|LX15B_HUMAN	QPPASTSGLMGTLSSWNLK	0	0	0	1.90954	2.42994	0	2.5839	2.23324	0	0	0	1.79954	0	0	1.94845	0	0	0	0	0	0	0	0	0	0	0	0	0	0	0	0	0	0	2.38752	0	0	1.91122	0	0	0	0	0	0	0	0	0	0	0
sp|Q96MN2|NALP4_HUMAN	MADTVLFEFLHTEMVAELWAHDPD	0	2.56103	0	0	0	0	2.32826	0	0	0	0	0	2.03275	2.1585	0	0	0	0	0	0	0	0	0	0	0	0	0	0	0	0	0	0	0	0	0	0	0	0	0	2.41561	0	0	2.58461	0	0	2.31289	0	0
sp|P63104|1433Z_HUMAN	MGLSTVLLEMCLLWGQVLSTGGWLPR	0	0	0	2.47348	0	0	0	0	0	2.22111	0	0	0	0	2.33187	2.53737	0	0	0	0	0	0	0	0	0	2.1641	0	2.50588	0	0	0	0	0	0	2.25701	0	0	0	0	0	2.32339	2.44602	0	0	0	0	0	0
sp|Q6ZPA2|YS039_HUMAN	WLASLEK	0	0	0	0	0	2.05435	0	0	2.05023	0	1.97002	0	0	0	0	0	0	1.86775	0	0	0	0	0	0	0	2.00647	0	0	0	1.81475	0	1.8022	1.8711	1.9715	1.97913	0	0	1.90974	0	0	0	0	1.98476	0	0	0	0	1.82901
sp|Q92604|LGAT1_HUMAN	MPNWGGGAK	0	0	0	0	0	0	0	0	0	0	0	0	0	0	0	0	0	0	0	0	2.45147	0	0	0	0	0	0	0	0	0	2.24368	1.81829	0	0	0	2.03044	0	0	0	2.35702	0	0	0	1.81935	2.32917	0	0	2.17785
sp|Q14119|VEZF1_HUMAN	GGLQCAVGWGSEEVTR	0	0	1.66799	0	1.81253	0	0	0	0	0	0	0	0	0	0	0	0	0	0	0	0	0	2.01107	0	2.08383	1.89794	1.94249	0	0	1.86146	1.91176	0	0	0	0	1.69465	0	0	0	0	0	1.69857	2.02152	0	0	0	0	1.8531
sp|Q5PRF9|SMAG2_HUMAN	GPWPRDWLGK	0	0	0	0	0	1.6011	0	0	0	0	0	0	1.9342	1.86256	0	0	0	0	0	0	0	0	0	0	0	0	0	0	0	0	2.0853	0	0	0	0	0	2.13665	0	0	0	2.14217	0	2.26024	0	2.41262	0	0	0
sp|Q5SY85|F201A_HUMAN	AAGTSSYWEDLR	0	0	1.98941	0	0	2.12842	2.00367	0	0	2.02149	2.15409	0	0	0	0	0	0	0	0	0	0	0	0	0	0	2.03693	0	0	0	0	2.14802	0	0	2.1952	0	2.1089	0	2.04921	0	0	0	0	0	0	0	0	0	2.12764
sp|O14526|FCHO1_HUMAN	LSCAASGFTFSSYWMSWVR	0	2.48881	0	0	0	0	0	0	2.13426	0	0	0	1.88131	1.66138	0	0	0	0	0	0	0	0	0	0	0	0	0	0	0	0	2.19779	0	0	2.08297	0	0	0	1.91679	0	0	0	1.84415	2.43604	0	2.25425	1.99039	0	2.35834
sp|P00395|COX1_HUMAN	YYWAAPEAYLGNK	0	0	1.96556	2.08337	2.02116	1.98277	0	0	0	0	0	1.86278	0	0	0	0	0	1.85968	0	0	0	0	0	1.98669	0	1.91414	1.80942	0	0	2.11731	0	1.91845	0	0	0	0	1.89741	0	0	0	0	0	0	0	0	0	0	0
sp|Q8NDT2|RB15B_HUMAN	WTPAPVR	0	0	0	0	0	0	0	0	0	0	0	0	0	0	0	0	0	0	0	0	3.4656	0	0	0	0	2.77818	0	0	0	0	0	0	0	0	0	0	0	0	0	0	0	0	0	0	0	0	0	0
sp|Q9P225|DYH2_HUMAN	MGPLALPAWLQPR	0	2.1672	0	0	0	0	0	0	0	0	0	0	0	0	0	0	0	0	2.02376	0	2.25041	0	0	2.09437	2.05269	0	1.91687	0	1.79645	0	0	0	0	1.98934	0	0	1.85659	1.98129	0	0	2.05026	1.77614	0	0	0	0	0	0
sp|P08582|TRFM_HUMAN	EWVLKSSLLLAMAVYTYLR	2.21587	0	0	0	0	0	0	0	0	2.19465	0	2.20818	0	0	0	0	0	2.24481	0	0	0	0	0	0	0	0	0	2.25893	2.1252	2.32264	0	2.37356	0	0	0	0	0	0	0	0	0	0	0	2.29854	0	0	2.32043	0
sp|Q7Z5H3|RHG22_HUMAN	LWLLEAR	0	0	0	0	2.16283	0	0	0	0	0	0	0	0	0	0	0	0	0	0	0	0	0	0	0	0	2.1739	2.02135	0	0	0	2.36588	0	0	0	2.03521	0	1.91755	0	0	2.34933	0	1.99059	2.42156	1.97647	0	0	0	0
sp|O75865|TPC6A_HUMAN	MAWNTNLR	0	2.25155	0	2.19267	0	0	0	0	0	0	2.13506	0	0	0	0	0	0	0	2.04643	1.71812	0	0	0	2.07434	0	0	0	0	0	0	0	0	2.17983	0	0	0	0	0	0	0	0	0	2.29686	0	2.066	0	0	0
sp|Q6P444|MTFR2_HUMAN	WLLSAPK	0	2.43692	0	0	0	0	2.24901	0	2.53055	0	0	0	0	0	0	0	0	0	0	0	0	0	0	0	0	0	0	2.154	2.02017	2.14502	0	0	0	0	0	0	0	0	2.28798	0	0	0	0	0	2.51168	0	0	0
sp|Q8N1I0|DOCK4_HUMAN	MNDWMPLAK	0	0	0	2.1863	0	0	2.80613	0	0	0	0	0	0	0	0	0	0	0	0	0	0	0	0	2.33312	0	0	0	0	0	0	0	0	2.20616	0	0	0	2.26836	0	0	0	2.20008	0	0	0	0	0	2.08038	0
sp|O75360|PROP1_HUMAN	RDYDEVTAFLGEWGPFQR	1.68198	2.24861	0	0	0	0	2.01569	0	0	0	0	0	0	0	0	0	0	0	1.97435	2.1602	0	0	0	2.13822	0	0	0	0	0	0	0	0	0	0	0	2.02071	0	0	0	0	1.82295	0	0	0	0	0	0	1.99723
sp|Q9Y2B4|T53G5_HUMAN	GEEWDPQK	0	0	0	0	0	0	0	2.12546	0	0	0	0	0	0	0	0	0	2.18984	0	0	0	0	0	0	0	0	0	0	0	2.02119	0	0	0	2.10483	0	2.29141	0	0	0	0	2.10095	0	0	0	0	0	0	0
sp|P36542|ATPG_HUMAN	PLLFSVGWR	0	0	0	0	0	0	0	0	0	0	0	0	2.49733	2.17587	0	0	0	0	0	0	0	0	0	0	0	0	0	0	0	2.92563	0	0	0	0	0	0	0	2.91204	0	0	2.9391	0	0	0	0	3.04797	2.6043	0
sp|P35251|RFC1_HUMAN	LLLWSQR	0	0	0	2.22506	2.04192	2.06431	2.01875	0	0	0	0	1.88293	2.04938	1.9318	0	0	0	0	2.06822	0	0	2.21435	0	0	0	0	0	2.2398	0	0	0	0	2.03844	0	0	2.25523	0	0	0	0	0	0	0	0	0	0	0	0
sp|Q9H227|GBA3_HUMAN	FPAGFGWAAATAAYQVEGGWDADGK	0	2.14848	1.78434	1.85001	0	0	2.25459	0	0	0	0	0	1.94306	2.18252	0	0	0	0	0	0	0	0	0	2.14429	0	0	0	2.12531	0	2.0241	0	0	0	0	0	0	2.0956	0	0	2.19684	2.15599	0	0	0	2.081	0	0	0
sp|P29218|IMPA1_HUMAN	EAFALWQMTAEDFQPLLGVLLDAGK	0	0	0	0	0	0	0	0	0	0	0	0	0	0	0	0	0	0	0	0	0	0	0	2.28397	0	0	2.23364	2.25652	0	0	0	0	0	0	0	2.54921	1.82737	0	0	0	0	0	2.41498	0	0	2.07062	0	0
sp|Q8NEQ6|SRARP_HUMAN	EDSSALPWSLNR	0	0	0	2.25841	0	0	0	0	0	0	0	0	0	0	0	0	0	0	0	0	0	0	0	0	2.54977	0	0	0	0	2.14726	0	0	0	0	0	2.36482	0	0	0	2.30179	0	0	2.12245	0	2.19647	1.98515	0	0
sp|Q9HB96|FANCE_HUMAN	MALPSPQVLMGLPALLMGPAQHTSWPCGSAVPTLK	0	0	0	0	0	0	0	2.00154	0	1.89291	0	1.90654	0	0	0	0	0	1.9679	0	2.10418	0	0	0	0	2.19628	0	1.81608	2.01879	0	1.85545	2.04619	0	0	0	0	0	1.95527	0	0	0	0	1.84178	0	0	0	0	0	0
sp|P52741|ZN134_HUMAN	MTLVTAGGAWTGPGCWHEVK	0	0	1.87736	2.047	0	2.0736	0	0	1.91214	0	2.15558	0	0	0	0	0	0	0	0	0	0	0	0	2.10377	0	0	0	0	0	0	2.20744	1.94004	0	2.02004	0	0	0	0	0	0	0	0	2.15757	0	0	0	0	1.69085
sp|O00182|LEG9_HUMAN	DYTLHLWNLLSGQEK	2.14538	0	0	0	0	1.96247	0	0	0	0	0	0	0	0	0	2.2065	0	0	0	0	0	0	0	0	0	0	0	2.08844	0	0	0	2.02228	0	2.11927	0	0	1.93975	0	0	2.18352	0	0	0	0	0	0	0	0
sp|P54802|ANAG_HUMAN	WLLSELYAVWK	0	0	2.02207	0	0	0	2.05198	0	0	0	0	2.05311	0	0	0	2.12268	0	0	0	1.81585	0	0	2.13991	0	0	2.07845	0	0	0	0	2.33063	0	2.03292	2.13525	0	0	0	2.23892	0	0	2.0542	0	2.4303	0	0	0	0	0
sp|Q68BL7|OLM2A_HUMAN	EASPTPPSSPSVSGGLSSPSQGVGAELMGLQVDYWTAAQPADR	0	0	0	0	0	0	0	0	2.64625	0	2.97036	0	0	0	0	2.80753	0	0	0	0	0	0	0	0	0	0	0	2.52736	0	0	0	0	0	0	0	0	0	3.04448	0	0	0	0	0	0	3.42451	0	0	0
sp|Q9NU22|MDN1_HUMAN	SGLWSQEK	1.99908	0	0	0	0	0	0	0	0	0	0	0	0	0	0	0	0	0	0	0	0	2.31603	0	0	0	0	2.20564	0	0	2.13157	0	1.8555	2.1101	0	2.28001	0	2.27896	0	0	0	1.9927	0	2.2173	0	0	0	1.94121	0
sp|Q8WZ74|CTTB2_HUMAN	GNEPEEWLPR	1.87003	0	0	0	0	0	0	0	0	2.44446	2.07747	0	0	0	0	0	2.30471	0	0	1.93235	0	0	0	0	2.13993	0	2.06722	0	0	0	0	1.85744	0	0	0	2.07702	0	0	0	2.16861	0	0	0	2.15124	0	2.19443	0	0
sp|Q5HYK3|COQ5_HUMAN	WALMEGQMAQLQESTPK	0	0	0	0	0	0	2.76139	0	0	0	0	0	0	0	0	0	0	0	2.513	0	0	0	0	0	0	0	0	0	0	0	0	0	0	0	0	0	0	0	0	0	2.63731	0	2.89816	0	0	0	0	0
sp|Q9UJP4|KLH21_HUMAN	SSSLGSRTLDPLWK	0	2.25465	0	2.25527	0	1.96741	0	0	0	0	2.42075	0	0	0	0	2.06423	2.36723	0	0	0	0	2.16532	0	0	0	0	0	0	1.90245	0	0	1.86533	0	0	0	0	0	0	0	0	0	0	0	0	0	0	0	0
sp|Q9NYG2|ZDHC3_HUMAN	KPDCDDWESGLNAMECALHLEK	0	0	0	0	0	0	0	0	0	0	0	2.03908	0	0	0	0	2.20038	0	0	1.71998	0	0	2.04426	2.23301	0	2.05083	0	0	0	1.94995	0	0	0	0	0	0	0	0	0	0	0	1.85696	0	0	0	2.12658	2.13258	0
sp|P57773|CXA9_HUMAN	YCELMVELGEWDK	0	0	0	2.52343	0	0	0	0	2.38997	0	0	0	0	0	0	2.3621	0	0	0	0	0	0	0	0	0	0	2.55624	0	0	0	0	0	0	0	2.34492	0	0	0	0	2.43284	0	2.24802	0	0	0	0	0	2.50795
sp|P15085|CBPA1_HUMAN	VQWTPPALYK	0	0	0	0	0	0	0	0	2.07155	2.03674	2.24843	0	0	0	0	2.38342	0	0	1.96952	0	0	0	0	0	0	0	0	0	0	0	2.03665	0	0	0	0	0	0	2.00355	0	2.23829	0	0	0	0	0	0	0	0
sp|Q6UW78|UQCC3_HUMAN	EHLWNSK	1.95907	0	0	2.18058	0	2.15274	0	0	2.33933	0	0	2.05411	0	0	0	0	0	0	0	0	0	0	0	0	0	0	0	0	1.9777	0	0	2.04344	1.97557	2.10196	0	0	0	0	2.11976	0	0	0	0	0	0	0	0	0
sp|Q15149|PLEC_HUMAN	AAANWVANGASLEDCHSNLFSLAELTGLK	0	0	0	2.22782	2.1353	2.23318	2.06051	0	0	0	0	0	1.98267	2.08237	0	0	2.41534	0	0	0	0	0	2.16691	0	0	0	0	0	0	0	2.13213	0	2.22141	0	0	0	0	0	0	0	0	1.78816	0	0	0	0	0	2.1129
sp|A8MT65|ZN891_HUMAN	MYSSGWPAGAAEPR	0	0	0	2.40169	0	0	0	0	0	0	2.50855	2.24079	2.23438	2.13104	0	0	0	0	2.27445	0	0	0	0	0	0	0	0	0	0	0	0	0	0	0	0	0	0	2.32467	0	0	0	0	0	0	0	0	2.09561	0
sp|A0A0D9SF12|CC163_HUMAN	SAWAAASLSR	0	0	0	0	0	0	0	0	0	0	0	0	0	0	0	0	0	2.31801	0	0	2.22995	0	0	0	0	0	0	0	0	0	0	0	2.11269	0	0	0	0	0	0	2.52788	2.23794	0	2.27626	2.34548	2.38245	0	0	0
sp|Q6UXV1|IZUM2_HUMAN	RQPLLWPMDAEPPPPPPWVWMVPGSAGLLR	1.93498	2.28806	0	0	0	0	0	0	0	0	0	0	2.03551	2.2072	0	0	0	0	0	0	0	0	0	0	0	0	2.11321	2.1418	0	0	0	0	0	0	1.86653	0	0	0	0	0	0	0	2.54061	0	0	2.22902	0	0
sp|Q8NH56|O52N5_HUMAN	MAPPWVPAMGFTLAPSLGCFVGSR	2.15791	0	2.22527	0	0	0	0	2.1978	2.56494	0	0	2.20037	0	0	0	0	2.31779	0	0	0	0	0	0	0	0	0	0	0	0	0	2.4629	0	0	0	0	0	0	0	0	0	0	0	0	0	0	2.32895	0	0
sp|P49796|RGS3_HUMAN	AVTGWLESLR	0	0	0	0	0	0	0	0	0	0	0	0	0	0	2.95841	0	0	0	0	0	0	0	0	0	0	0	0	0	0	0	0	0	0	0	0	3.00328	0	0	0	3.17165	0	0	3.39144	0	0	0	0	0
sp|Q9BQE3|TBA1C_HUMAN;sp|Q6PEY2|TBA3E_HUMAN;sp|P0DPH8|TBA3D_HUMAN;sp|P0DPH7|TBA3C_HUMAN;sp|Q71U36|TBA1A_HUMAN;sp|P68363|TBA1B_HUMAN	LCWYDYVEVRDGFWR	0	0	0	0	0	2.5615	0	0	0	0	0	0	0	0	0	2.30836	0	0	0	0	0	0	2.33144	0	0	0	0	2.32904	0	0	0	0	0	0	0	0	0	0	0	0	0	0	0	2.36604	2.47585	0	1.99757	0
sp|Q8IY26|PLPP6_HUMAN	KSLLFTLAVFMLLAQLVSGNWYVK	0	0	0	0	0	0	0	0	0	0	0	0	0	0	0	0	0	0	0	0	0	0	0	0	0	0	0	0	0	0	0	0	0	0	0	0	0	0	0	0	0	0	0	4.3785	0	0	0	0
sp|Q7L5A3|F214B_HUMAN	LLSEEHWYLDLPELK	0	2.17004	0	0	2.09166	0	0	0	0	0	0	0	0	0	2.25731	0	0	2.06456	0	2.16384	0	0	0	2.27134	0	0	2.03932	2.03888	0	0	2.1532	1.95026	0	0	0	0	0	0	0	2.30975	0	0	0	0	0	0	0	0
sp|Q3MIR4|CC50B_HUMAN	NDVHWWRAR	0	0	0	0	0	0	0	0	0	0	0	0	0	0	0	0	0	0	0	0	0	0	0	2.50242	0	0	0	0	0	2.22665	0	0	0	0	0	2.37505	0	2.43585	2.44708	0	0	1.95158	0	0	0	0	0	2.44646
sp|Q8N7I0|GVQW1_HUMAN	MEPWKQCAQWLLHCK	0	0	0	2.20853	0	0	1.99022	0	1.90962	0	0	0	0	0	0	0	0	0	0	0	2.21826	0	0	0	2.292	0	1.82262	0	0	0	0	0	0	2.13024	2.07187	0	0	0	0	2.2788	0	0	0	0	0	0	0	0
sp|A2RU30|TESP1_HUMAN	MWQLLAAACWMLLLGSMYGYDK	0	0	2.06954	0	0	0	2.57843	0	0	0	0	0	2.51121	2.67957	2.71603	0	2.55329	2.47834	2.52144	0	0	0	0	0	0	0	0	0	0	0	0	0	0	0	0	0	0	0	0	0	0	0	0	0	0	0	0	0
sp|P54098|DPOG1_HUMAN	EDPWLWDLEWDLQEFK	1.71761	0	0	0	0	0	0	0	0	0	2.01784	1.89397	0	0	1.94858	2.26903	0	0	2.09133	0	0	1.88661	0	2.3417	2.475	0	0	0	0	0	0	0	0	0	0	0	0	0	0	2.14619	0	1.68531	2.15359	0	0	0	0	0
sp|Q6UXS9|CASPC_HUMAN	DSCSTMSQWPNWASDDRK	0	2.2011	0	2.21396	0	1.90901	0	0	2.05217	0	0	1.84738	2.09927	2.03967	0	0	0	0	2.12803	0	0	0	0	2.30587	0	0	1.94082	2.23955	2.01387	0	0	2.12757	0	2.30221	0	0	0	0	0	0	0	0	0	0	0	0	0	0
sp|P00338|LDHA_HUMAN	WEVADLQPQLK	0	0	0	0	0	0	0	0	0	0	0	0	0	0	0	0	0	0	0	2.0891	0	2.48504	2.45947	0	0	2.35858	0	0	0	0	0	2.09898	0	0	0	0	0	0	2.43562	0	0	2.20376	0	0	0	0	0	0
sp|Q15013|MD2BP_HUMAN	MEHWGQPLPGAGQPWR	0	0	0	0	0	0	0	0	0	0	0	0	2.61149	2.78004	0	0	0	0	0	0	0	2.69515	0	0	0	0	0	0	0	0	0	0	0	0	0	0	0	0	0	0	0	0	2.65439	0	2.64425	0	0	0
sp|Q6NUI1|C144L_HUMAN;sp|Q3MJ40|C144B_HUMAN;sp|A2RUR9|C144A_HUMAN	VAWLVYVLGQQPLAR	0	0	2.4702	0	0	0	0	0	0	0	0	0	0	0	0	0	2.53836	0	0	1.96118	0	0	0	0	0	0	1.89239	0	0	0	2.03531	2.31774	0	0	0	0	0	0	0	2.3713	0	0	0	0	2.12633	0	0	0
sp|Q5QGT7|RTP2_HUMAN	ANWTSPQK	0	0	0	0	0	0	0	0	0	0	0	0	0	0	0	0	0	0	0	0	0	0	0	0	0	0	0	0	0	0	0	0	0	0	0	0	0	0	0	2.39461	0	0	2.94129	0	2.46044	2.27616	0	0
sp|Q16560|U1SBP_HUMAN	WPPGHPVK	0	0	0	0	2.20983	0	2.20993	2.26182	0	0	2.40888	0	0	0	0	0	0	0	0	0	0	0	0	0	0	0	0	0	0	0	2.17465	0	0	0	0	1.87993	0	0	0	2.25036	0	2.01495	0	0	0	0	0	0
sp|Q14155|ARHG7_HUMAN	YLLAGLNYGGHVTDDWDRR	0	0	0	0	2.21183	2.27125	0	0	0	0	0	2.05287	0	0	0	2.17341	0	0	2.20889	0	0	0	0	0	0	2.08375	0	2.1723	2.10711	1.94362	0	0	0	0	2.2348	0	0	0	0	0	2.10513	2.01721	0	0	0	0	2.06184	0
sp|P49458|SRP09_HUMAN	MVMKASVDDDDSGWELSMPEK	0	0	0	0	0	0	2.44065	2.29674	0	0	0	0	0	0	0	0	0	2.44653	0	0	0	0	0	0	0	0	0	0	0	0	0	0	0	2.26153	0	0	0	0	0	2.53262	2.21205	0	0	0	2.42294	0	0	2.33521
sp|Q9P218|COKA1_HUMAN	MMAAVPPGLEPWNR	0	0	0	0	0	0	0	0	0	0	0	0	0	0	0	0	0	0	2.53024	0	0	0	2.14132	0	0	0	2.17495	0	1.9777	0	0	0	0	0	0	2.18222	0	0	0	0	2.16816	0	2.31449	0	0	0	2.02505	0
sp|O75445|USH2A_HUMAN	QQWLTALELAK	2.21688	0	0	2.36282	0	0	0	0	0	0	0	0	0	0	0	0	0	0	0	0	0	0	0	0	2.47494	0	0	0	0	2.24414	0	2.07923	2.16421	0	2.5903	2.35546	0	0	0	0	0	0	0	0	0	0	0	0
sp|Q9UKJ5|CHIC2_HUMAN;sp|Q5VXU3|CHIC1_HUMAN	LWNEELKYAR	0	0	2.99228	2.96053	3.26103	0	0	3.34294	0	0	3.63891	0	2.72287	2.44223	0	0	0	0	0	0	0	3.38167	0	0	0	0	0	0	0	0	0	0	0	0	0	0	0	0	0	0	0	0	0	0	0	0	0	0
sp|Q8IWF2|FXRD2_HUMAN	DWASALR	0	0	0	0	0	0	3.75145	0	0	0	0	0	0	0	0	0	0	0	0	0	3.47223	0	0	0	0	0	0	2.95508	0	0	0	0	0	0	0	0	0	0	0	0	0	0	0	0	0	0	0	0
sp|P01780|HV307_HUMAN	YPNPLLYCTCWD	0	2.26872	0	0	0	0	0	0	2.18578	0	0	0	0	0	0	0	0	0	0	0	0	0	2.24152	2.25465	0	0	0	2.19979	0	0	2.22087	0	0	0	0	0	0	2.25924	2.1977	0	0	0	2.26144	0	2.207	0	0	0
sp|P19419|ELK1_HUMAN	LGQGWGWEASCFACLLR	0	0	0	0	0	0	3.18014	0	0	0	0	0	0	0	2.91688	0	0	0	3.0223	0	0	0	0	0	0	0	2.65667	0	0	0	0	0	0	0	0	0	2.55584	0	0	0	0	0	0	0	0	2.58918	0	0
sp|Q9UKW4|VAV3_HUMAN	VNDLWQLLEPVK	0	0	0	2.23095	0	0	2.34522	0	0	0	0	0	1.99252	1.87942	0	0	0	0	0	0	2.73174	0	0	0	2.51777	0	0	0	0	0	0	0	0	0	0	0	0	0	0	0	0	0	2.40142	0	0	2.24103	0	0
sp|O75969|AKAP3_HUMAN	MEWENQTLLVEFFLK	0	2.92954	0	0	0	0	2.85162	0	0	0	3.16384	0	0	0	0	0	0	0	0	0	0	0	0	3.0454	3.008	0	0	0	0	0	2.72002	0	0	0	0	0	0	0	0	0	0	0	0	0	0	0	0	0
sp|H0YKK7|GG6LS_HUMAN;sp|A6NEY3|GG6L3_HUMAN;sp|A6NI86|GG6LA_HUMAN;sp|A6NEM1|GG6L9_HUMAN	MQPSWTPAPVQR	0	2.47599	0	2.21512	0	0	2.38953	0	0	0	0	0	0	0	0	0	0	0	0	0	0	0	0	2.24453	0	0	0	0	0	0	0	0	0	0	0	0	0	0	0	0	0	0	0	0	0	0	0	2.33521
sp|Q86Y33|CD20B_HUMAN	TGWHATEQYLLEPEK	0	2.50144	0	2.32506	0	0	0	0	0	2.50758	0	0	2.38156	2.20152	0	0	0	0	0	0	2.6942	2.39076	0	0	2.79741	2.48745	0	0	0	0	0	0	0	0	2.35438	0	0	0	0	0	0	0	0	0	2.47423	0	0	0
sp|Q9P0V9|SEP10_HUMAN;sp|Q9NVA2|SEP11_HUMAN;sp|Q92599|SEPT8_HUMAN	YHDCDPWTAK	0	0	0	0	0	0	0	0	0	0	0	0	0	0	0	0	0	2.33145	0	0	2.39447	0	2.2588	0	2.54221	2.38432	2.25314	0	0	0	2.3376	0	2.26556	0	0	0	0	0	2.27163	0	0	0	0	0	0	0	0	0
sp|O76082|S22A5_HUMAN	WLGTSGK	0	2.49689	0	0	0	0	0	0	0	2.4358	0	0	2.38692	2.27598	0	0	0	0	0	2.5341	0	0	0	2.30244	0	0	0	0	0	0	0	0	0	0	0	0	0	0	0	0	2.20731	0	0	0	0	0	0	0
sp|Q5VWI1|TCRGL_HUMAN	EEDLLWAAQAFMMAHPEPEGAVEGAR	2.11794	0	0	0	2.38071	0	2.22999	0	0	2.15242	0	0	2.10517	2.00692	0	0	2.34663	0	0	0	0	0	0	0	2.50942	0	2.22291	0	0	0	0	0	0	0	0	0	0	0	0	0	0	0	2.47083	0	0	0	0	0
sp|Q16512|PKN1_HUMAN	MYFSQEEWELLDPTQK	0	0	0	0	0	2.18299	2.2896	2.26944	2.16942	0	0	0	0	0	0	0	0	0	0	0	0	0	0	0	0	0	0	0	2.04048	0	0	0	2.14295	0	0	0	2.18288	0	0	0	0	2.06608	2.4205	0	0	0	0	0
sp|Q9Y2G5|OFUT2_HUMAN	MPEWPPCLSVAPALVLTMAAGK	0	0	0	0	0	0	0	0	0	0	0	2.53894	0	0	0	0	0	0	0	0	0	2.62758	2.56203	0	0	0	0	0	0	0	0	0	0	0	0	0	0	2.54485	0	0	2.45728	0	2.6984	2.36621	0	0	2.38564	0
sp|Q5HYC2|K2026_HUMAN	MPLALTLLLLSGLGAPGGWGCLQCD	1.91672	0	0	0	2.28514	2.22125	0	0	0	0	2.50849	0	2.01773	2.0147	0	0	0	2.21163	0	0	0	0	2.23228	0	0	0	1.93562	0	0	0	0	0	0	0	2.43934	0	0	0	0	0	0	0	2.16748	0	0	0	0	0
sp|Q17RS7|GEN_HUMAN	DFLEEPLPGVGTYDDFNTLDWVR	0	0	2.50788	2.5354	0	0	0	0	0	0	0	0	0	0	0	0	0	0	0	0	0	0	0	0	2.60777	0	0	0	0	2.22994	0	0	0	0	0	0	0	0	0	0	0	0	2.82482	0	0	2.32544	0	0
sp|Q9BUK6|MSTO1_HUMAN	EAYYWLR	0	0	2.1158	0	2.46686	0	2.26163	2.21022	2.33782	0	0	0	2.29314	2.18793	0	0	0	0	0	0	0	0	0	0	0	0	1.98281	0	0	0	2.3017	0	0	0	2.44188	0	0	2.32627	0	0	0	0	0	0	0	0	1.93466	0
sp|Q6P3V2|Z585A_HUMAN	LWEEAVK	0	0	0	0	0	0	0	3.05852	0	0	0	0	0	0	0	0	0	0	0	0	0	0	0	0	0	0	0	0	0	0	2.82893	0	0	0	0	0	0	0	0	0	0	0	2.86802	0	0	0	0	2.74324
sp|Q95460|HMR1_HUMAN	EWPLSGGAWNLGAQTYPELLLTGHADGSLK	0	0	0	0	0	0	0	0	0	0	0	0	0	0	0	2.5336	0	2.55258	2.45808	0	0	2.44511	0	2.61779	0	2.71747	0	0	2.02384	0	2.64115	0	0	2.60283	0	0	0	0	0	0	0	0	0	0	0	0	0	0
sp|O95452|CXB6_HUMAN	WLLDMTWLNLVELSK	0	0	2.44513	0	2.36801	0	0	0	0	0	0	0	0	0	0	0	0	0	0	1.83972	0	0	0	0	0	0	2.33699	2.44681	0	0	0	0	0	2.45304	0	0	2.30775	0	0	0	0	2.27314	0	2.45168	0	2.36313	2.35957	0
sp|Q8TD26|CHD6_HUMAN	GWGLLGPRNELFDAAK	0	0	0	0	0	2.18049	0	0	0	0	0	0	0	0	0	2.54594	0	0	0	0	2.56975	2.34108	2.75573	0	0	0	0	0	0	0	0	0	0	0	2.42076	0	0	0	0	0	2.49919	0	2.45373	2.55878	0	0	0	0
sp|Q9P2P1|NYNRI_HUMAN	AGWNAYLDNLMADGTCQDAALVGYKDSPSVWAAVPGK	0	2.57831	0	0	0	0	0	0	0	0	2.58982	0	0	0	2.28895	0	0	0	0	0	0	0	0	2.50139	0	2.4364	0	2.4171	2.03213	0	0	0	0	0	2.32164	0	0	0	2.38282	2.44481	0	0	0	0	0	0	0	0
sp|P13497|BMP1_HUMAN	LDSQNAQGYEWLFLAWSPDHSHVR	0	0	0	0	0	2.53969	0	0	2.60094	0	0	0	0	0	0	2.34834	0	0	0	0	0	0	0	0	0	0	0	0	0	2.40314	0	0	2.26265	0	0	0	0	0	0	0	2.15212	0	0	2.5271	2.47295	0	2.2636	0
sp|P14314|GLU2B_HUMAN	AVPNMRFGLFLLWWGWVLATESR	0	0	0	2.55127	0	0	0	0	2.39201	0	0	0	0	0	0	0	2.64336	0	0	0	2.52258	0	0	0	2.60456	0	0	0	0	0	0	1.76238	0	0	0	2.30848	0	0	2.38998	0	0	0	0	0	0	0	0	2.40454
sp|P62070|RRAS2_HUMAN	GMWASLDALWEMPAEK	0	0	0	0	2.39268	0	0	0	0	2.21965	0	0	0	0	0	0	0	0	0	0	0	0	0	0	0	0	0	0	0	0	0	0	0	0	0	0	0	2.27899	0	0	2.07153	1.92024	2.48496	0	2.20956	0	0	0
sp|Q9NYK1|TLR7_HUMAN	WPVQAAAEAR	0	0	0	0	0	0	0	0	0	0	0	0	0	0	0	0	0	0	2.34528	0	2.13416	0	0	0	0	0	0	0	0	0	2.32634	0	0	0	0	0	0	0	0	0	0	0	0	0	0	0	0	0
sp|Q9NQC7|CYLD_HUMAN	ETGANLALCQWGFDDEANHLLLQNNLPAVR	0	2.40975	2.62893	0	0	0	0	0	0	2.44413	0	0	1.91903	1.96048	2.64775	0	0	0	0	0	0	0	0	0	0	0	0	0	0	2.47186	0	0	2.20125	0	0	0	0	0	0	0	2.45162	0	0	0	0	0	2.28731	0
sp|Q01826|SATB1_HUMAN	AMTYVLNQGLALYWGTSR	1.98201	0	0	0	0	0	0	0	2.39826	0	0	0	2.2958	2.13755	0	0	0	0	0	0	0	0	0	2.40333	2.54994	2.37816	0	0	0	0	2.52705	0	2.28694	2.35636	0	0	2.11061	0	0	0	2.21657	0	0	0	0	0	0	0
sp|A4D256|CC14C_HUMAN	EGTWVVLQNCHLATSWMPTLEK	2.37533	0	0	0	0	0	2.79314	2.47158	0	0	0	2.48349	0	0	0	0	0	2.5991	0	0	0	0	0	0	0	2.67675	0	0	0	0	0	0	0	0	0	0	0	0	0	0	0	0	0	0	0	0	0	0
sp|Q5TGI4|SAMD5_HUMAN	SGAGGSWGR	2.07367	0	2.35939	2.48792	2.38917	0	0	2.17001	0	0	0	0	0	0	0	0	2.30292	0	0	0	0	0	0	0	0	0	0	0	0	0	0	1.80416	0	2.35488	0	2.26812	0	0	0	0	0	2.14252	0	0	0	0	0	0
sp|Q9UGC7|RF1ML_HUMAN	EDVPQGVSPPTWTK	2.09185	0	0	0	0	0	0	0	2.3603	0	2.54814	0	0	0	0	0	0	0	0	0	0	0	0	0	0	0	0	2.35807	0	0	0	1.90407	0	2.38936	0	2.18898	0	0	0	0	0	0	0	2.42364	2.29476	0	2.03994	0
sp|O43390|HNRPR_HUMAN	QLLAAACWMLLLGSMYGYDK	0	0	0	0	0	0	0	0	0	0	0	0	2.36801	2.27479	0	0	0	2.5644	0	0	0	0	0	0	0	0	0	0	0	2.4293	0	2.43365	0	0	0	0	0	0	0	0	0	2.34957	2.70475	0	2.56141	0	0	0
sp|Q8N7X0|ADGB_HUMAN	QYQTWEEFSR	0	0	0	0	0	0	2.40416	0	0	0	0	0	0	0	0	0	0	0	0	0	2.50246	0	2.21298	0	2.65924	0	0	0	0	0	0	0	0	2.44829	2.38353	0	0	0	0	0	0	0	2.59421	0	0	0	0	0
sp|Q01831|XPC_HUMAN	APWMAENLAPDHWER	0	0	2.28214	0	0	0	0	0	0	2.40914	0	0	0	0	0	2.48876	0	0	0	0	0	0	0	2.76837	0	2.41189	0	0	0	1.95721	2.51694	0	0	0	0	0	0	0	0	0	2.22181	0	2.59199	0	0	0	0	0
sp|Q96Q35|AL2SB_HUMAN	MAAPEAEVLSSAAVPDLEWYEK	2.11621	2.55422	0	0	0	0	0	0	0	0	0	0	0	0	0	0	0	0	0	0	2.61842	0	0	0	0	0	0	0	0	0	2.47765	0	2.20933	0	0	0	0	2.4367	0	0	0	0	2.44424	0	2.33957	0	2.31615	0
sp|Q14669|TRIPC_HUMAN	WDDNEHRLTDVGSVK	0	0	2.73	0	0	2.59402	0	2.43761	0	0	0	0	0	0	0	0	0	2.51889	0	2.03364	0	0	0	0	0	2.497	0	0	0	0	0	0	0	0	0	2.46008	0	0	0	2.85552	0	2.3541	0	0	0	0	0	0
sp|P41240|CSK_HUMAN	TLNLYLLDSNLFWLYAERLGAPSSTQVK	0	2.64546	0	0	0	0	0	0	0	0	0	0	2.47437	2.41973	2.58741	2.5051	0	0	2.67645	0	0	0	0	0	0	0	0	0	0	2.48981	2.60953	0	0	0	0	0	0	0	0	0	2.36151	0	0	0	0	2.59279	0	0
sp|Q8NGJ2|O52H1_HUMAN	MPVWGGGNK	0	0	0	2.48048	2.43186	2.54635	0	0	0	0	0	0	0	0	0	0	2.57843	0	2.42132	2.18816	0	0	0	0	2.64641	0	0	0	0	0	0	0	2.38491	0	0	0	0	0	0	0	0	0	0	0	0	0	0	0
sp|Q9Y6N9|USH1C_HUMAN	AWNQGGDWLDLVVAVCPPK	0	0	0	0	0	1.8155	0	1.72279	0	0	0	0	0	0	0	0	1.83276	0	0	0	2.22048	1.90349	0	0	0	0	0	0	1.56505	0	0	0	0	1.89474	1.77989	1.59961	1.74132	0	0	0	1.68614	0	1.88071	0	1.83554	1.69212	1.68591	1.83972
sp|Q9Y6N9|USH1C_HUMAN	DSYSRHAPWGGK	0	0	0	0	0	1.8155	0	1.72279	0	0	0	0	0	0	0	0	1.83276	0	0	0	2.22048	1.90349	0	0	0	0	0	0	1.56505	0	0	0	0	1.89474	1.77989	1.59961	1.74132	0	0	0	1.68614	0	1.88071	0	1.83554	1.69212	1.68591	1.83972
sp|Q14C87|T132D_HUMAN	MTLGYWNLR	0	0	0	0	0	0	0	0	0	0	0	0	0	0	0	0	0	0	0	0	2.86598	0	0	0	0	0	0	0	0	0	0	0	2.54452	0	0	0	0	0	0	2.97493	0	0	0	0	0	0	0	2.60642
sp|Q149M9|NWD1_HUMAN	LWFQGNSMQLAR	2.66188	0	0	0	0	0	0	0	0	0	0	0	0	0	0	2.9221	0	0	0	0	0	0	0	0	0	0	0	0	0	3.12368	0	0	0	3.14431	0	3.39255	2.94234	0	0	0	0	0	0	0	0	0	0	0
sp|P46977|STT3A_HUMAN	DTVLLEFYAPWCGHCK	0	0	0	0	0	0	0	0	0	0	0	0	0	0	0	0	0	0	0	0	0	0	0	0	0	2.49903	2.24067	0	0	0	2.3293	0	2.28734	0	2.39785	0	2.43804	2.43008	0	2.38284	0	0	0	0	0	0	0	0
sp|O75844|FACE1_HUMAN	GMWASLDALWEMPAEK	1.63596	0	0	0	2.12421	0	0	0	0	0	2.13102	0	0	0	0	0	0	0	0	0	0	0	0	0	0	0	0	0	1.88377	0	0	1.82558	0	0	0	2.18688	0	1.98883	0	0	1.88987	0	2.07385	0	0	0	0	0
sp|Q13214|SEM3B_HUMAN	MEFGLSWLFLVALLK	0	0	0	0	2.4595	0	0	0	0	0	0	0	0	0	0	0	0	0	0	0	0	2.47069	0	0	0	0	0	0	0	0	0	0	0	0	2.47078	0	0	0	2.39207	0	0	0	0	0	0	0	2.2106	0
sp|F7VJQ1|APRIO_HUMAN	MEHWGQPLPGAGQPWRQPLPTSGR	1.83621	0	0	0	0	0	0	0	0	0	0	0	0	0	2.28498	0	0	0	0	0	2.4357	0	0	0	0	0	0	2.28078	0	0	2.35569	0	0	0	0	0	0	0	0	0	0	0	0	0	2.60207	2.26882	0	0
sp|Q8N7K0|ZN433_HUMAN	AWNQGGDWLDLVVAVCPPK	0	0	0	0	0	0	0	0	0	0	0	0	0	0	0	0	2.72828	0	0	0	2.6604	0	0	0	2.84951	0	0	0	0	0	0	0	0	0	0	2.81809	0	0	0	2.72627	0	0	2.8336	0	0	2.64414	2.46479	0
sp|Q6P1L6|ZN343_HUMAN	YKSWTLGDPK	0	0	0	2.5988	0	0	2.59351	0	0	0	0	0	0	0	0	0	0	2.54749	0	0	0	0	0	0	0	0	0	0	2.21405	0	2.56312	0	0	0	0	2.4265	0	0	0	0	0	0	0	0	0	0	0	0
sp|P50461|CSRP3_HUMAN	TNDLLLPSPLAVLTFTLCSVVLWWLVCDYLLPLLLF	0	0	0	0	0	0	0	0	0	0	0	0	2.44495	2.56172	0	0	0	0	0	0	0	0	0	0	0	0	0	0	0	0	2.35391	0	0	0	2.06613	0	0	0	0	0	2.29323	0	0	0	2.67439	2.24557	0	0
sp|Q96BY7|ATG2B_HUMAN	MTLVTAGGAWTGPGCWHEVK	0	0	2.39169	2.5371	0	0	0	0	2.2337	0	0	0	0	0	0	0	2.96766	0	0	0	0	0	0	0	0	0	0	0	0	0	2.80047	0	0	0	0	0	0	0	0	0	0	0	2.86079	0	0	0	2.21143	0
sp|Q9NRH1|YAED1_HUMAN	QPFNYPYPQLYWVDSSASSPWAPPGTVLPCPTSVPR	0	0	0	0	2.39427	0	0	2.46802	2.3876	0	0	0	2.28761	2.27722	0	0	0	0	2.44169	0	0	0	0	0	0	0	0	0	0	0	2.3433	0	0	0	2.53574	0	0	0	0	0	0	0	0	0	0	0	0	0
sp|Q5H9J9|T11X2_HUMAN	VECEPSWQPFQGHCYR	0	0	0	0	0	0	0	0	0	0	0	0	0	0	0	0	0	0	0	0	0	0	0	0	2.65648	0	0	0	0	0	0	0	2.13499	0	0	0	0	2.40957	0	2.56099	0	0	2.62516	0	0	0	0	2.5944
sp|Q96PE6|ZIM3_HUMAN	AAAVQEAVGVCSYGMQLSWDLNDPQMPQELALFDQFREWPDGYVR	2.64796	0	0	0	0	0	0	0	0	0	0	0	0	0	0	0	0	0	0	0	0	0	0	0	0	0	0	0	0	3.39083	0	0	3.18426	0	0	3.48464	0	0	0	0	0	0	0	0	0	3.39196	0	0
sp|Q63HN8|RN213_HUMAN	SLDPGNPAPGAEPAQPPCPWPVWTADLCPAAR	0	0	0	0	0	0	0	0	0	0	0	0	0	0	0	0	0	0	0	0	3.05264	0	0	0	0	0	0	0	0	0	0	0	0	0	2.85447	0	0	0	0	0	0	0	0	0	0	0	0	0
sp|Q8WTZ4|CA5BL_HUMAN	AGTSSYWEDLR	0	0	0	0	2.70068	0	2.65453	2.64239	0	0	0	0	0	0	0	0	0	2.42613	0	0	0	0	0	0	0	0	0	0	0	2.53475	0	0	0	0	0	0	0	0	0	0	0	0	0	0	0	0	0	0
sp|Q9HCJ0|TNR6C_HUMAN	GSPGGPPPGWVRD	2.14855	0	0	2.48749	0	0	0	2.34938	2.51515	0	0	0	0	0	0	0	0	0	0	0	0	0	2.51818	0	0	0	2.44049	2.5776	2.35144	0	0	0	0	0	0	2.37918	0	0	0	0	0	0	0	0	0	0	0	0
sp|Q9NY28|GALT8_HUMAN	DAAGQLWYTGLTNSDAWEAWYNLPR	2.2602	0	0	0	0	0	0	0	0	2.6047	0	0	0	0	0	0	2.66828	0	2.60538	2.30603	2.5936	0	0	0	0	0	0	0	0	0	0	0	0	0	0	0	2.36272	0	0	2.69833	0	0	0	0	0	0	0	0
sp|Q9UDR5|AASS_HUMAN	SGEVYTCQVEHPSLTSPLTVEWR	0	0	0	0	2.37872	0	0	0	0	0	2.78914	0	0	0	0	0	0	0	0	0	0	2.47404	0	0	0	2.40612	0	2.46693	0	0	0	0	0	0	0	0	2.52621	0	0	0	0	0	0	2.41978	0	0	0	0
sp|P22695|QCR2_HUMAN	SPVAGVGNGGSLWPR	0	0	0	0	0	0	0	0	0	0	2.57424	0	0	0	0	0	0	0	0	2.21369	0	2.4165	0	0	0	0	0	0	2.19436	0	0	0	0	0	2.58773	0	2.25526	0	2.51763	0	0	2.14586	0	0	0	0	0	0
sp|P50542|PEX5_HUMAN	SAVTGPGELWMQADDSVVAQNLHETLLEAMK	0	0	0	0	0	0	0	0	0	0	0	0	0	0	0	0	0	0	3.85609	0	0	0	0	0	0	0	0	0	3.22762	0	0	0	0	0	0	0	0	0	0	0	0	0	0	0	0	0	0	0
sp|P25391|LAMA1_HUMAN	SKDYEFMWNPHLGYLLTCPSNLGTGLR	0	0	0	0	0	2.5007	0	0	0	0	0	2.32594	0	0	0	0	0	2.41035	0	0	0	0	2.50394	2.48776	0	0	2.42855	0	2.28274	2.22684	0	0	0	0	2.45608	0	0	0	2.47467	0	0	0	0	0	0	0	0	0
sp|Q86UQ0|ZN589_HUMAN	LLVLGNNWK	0	0	0	0	0	0	0	0	0	0	0	0	0	0	0	0	0	0	0	0	0	0	0	0	0	0	0	2.99707	0	0	0	0	0	0	0	0	0	0	0	0	0	0	3.60098	0	0	0	0	0
sp|Q6TDU7|CASC1_HUMAN	MAEDWLDCPALGPGWK	0	2.47483	0	0	2.47977	0	0	0	0	0	0	0	0	0	0	0	2.26431	0	0	0	0	0	0	0	0	0	2.37476	0	0	0	0	0	0	2.53619	0	0	0	0	0	0	0	0	0	0	0	0	0	0
sp|Q8IYR2|SMYD4_HUMAN	QGWETYLK	0	0	0	0	0	0	0	0	0	0	0	0	0	0	0	0	0	2.89464	0	0	0	0	0	0	0	0	0	0	0	2.88571	3.00011	0	0	0	0	0	3.01718	0	0	0	0	0	0	0	0	0	0	0
sp|P11532|DMD_HUMAN	LKELSPGELVGWFR	0	0	0	0	0	0	0	2.62556	0	0	0	2.46993	2.4455	2.4498	0	0	0	2.49735	0	0	0	0	0	0	2.71048	0	0	0	0	0	0	0	0	0	0	0	0	0	0	2.72418	0	2.50522	0	0	0	0	0	0
sp|O95747|OXSR1_HUMAN	EFWLSWVFLVALSK	0	0	0	0	0	0	0	0	0	0	0	0	0	0	0	0	2.7866	0	0	0	0	0	0	0	0	0	0	0	0	2.53622	0	0	2.51369	0	0	2.30928	0	0	0	2.59427	0	0	2.6413	0	0	2.22422	0	0
sp|Q0P670|SPEM2_HUMAN	DEPWYNQK	0	0	0	0	2.57852	0	0	0	0	0	0	0	0	0	0	0	2.80122	0	0	0	0	0	0	0	0	0	0	0	0	0	0	0	0	0	0	2.83126	0	0	0	0	0	0	2.66862	0	0	0	0	0
sp|Q6DCA0|AMERL_HUMAN	EWLLSASWQR	2.37484	0	0	0	0	0	0	0	0	0	0	0	0	0	0	0	2.82829	0	0	0	0	0	0	0	0	2.9032	2.59223	0	0	0	0	0	0	0	0	0	0	0	0	0	0	0	0	0	0	0	0	0
sp|P48643|TCPE_HUMAN	AGAGWGWR	2.39379	0	0	0	0	2.95528	0	0	0	0	0	2.84392	0	0	0	0	0	0	0	0	0	0	0	3.03075	0	0	0	0	0	0	0	0	0	0	0	0	0	0	2.91337	0	2.93222	0	0	0	0	0	0	0
sp|Q569K6|CC157_HUMAN	TASWDQPGTPGR	0	0	2.25647	0	0	2.45274	0	0	0	0	0	0	0	0	0	0	0	0	0	0	0	0	0	2.61442	0	2.58363	0	0	0	0	0	0	0	2.45858	2.67883	0	2.33442	0	0	0	0	0	0	2.51233	0	0	0	0
sp|O75391|SPAG7_HUMAN	APWGAGERWLHGAAVDR	0	0	0	0	0	0	0	3.12634	0	0	0	0	0	0	0	0	0	0	0	0	0	0	0	0	2.82547	0	0	0	0	0	0	0	0	0	0	0	0	0	0	0	0	2.31641	2.75022	0	2.52843	0	0	0
sp|Q9UKU9|ANGL2_HUMAN;sp|O95841|ANGL1_HUMAN	GGWWYNACAHSNLNGVWYR	0	0	0	0	0	0	0	0	0	2.98865	0	2.68914	0	0	0	0	0	0	2.91804	0	0	0	0	0	0	0	0	3.00244	0	0	0	0	0	0	2.96249	0	0	0	0	0	0	0	0	0	0	0	0	0
sp|Q02930|CREB5_HUMAN	LPWSLFLLHVLLFSLQEYLCASSLLMGTSK	0	0	0	0	2.51522	0	0	0	0	0	0	0	0	0	0	0	0	0	0	0	0	2.69766	0	0	0	0	0	0	2.06909	0	0	0	0	0	0	2.91152	0	0	0	0	0	2.4621	0	0	0	0	2.63216	0
sp|Q99547|MPH6_HUMAN	GLAMAVQFFWNR	0	2.48096	0	0	2.49506	0	0	0	0	0	0	0	0	0	0	0	0	0	2.45798	2.41501	0	2.41711	0	0	0	0	0	0	0	0	0	0	0	0	0	0	0	0	0	2.75437	0	0	0	0	0	0	0	0
sp|O43462|MBTP2_HUMAN	LVLLAGWALFLFLAYK	0	0	0	0	0	0	0	0	0	0	0	0	2.9784	2.93402	0	0	0	0	0	0	0	0	0	0	0	0	0	0	0	0	0	0	0	0	3.02084	0	0	0	0	0	0	0	0	0	0	0	0	0
sp|O14777|NDC80_HUMAN	WLCVVGGWDGSR	0	0	2.62386	2.7522	2.63857	0	0	0	2.6595	0	2.7224	0	0	0	0	0	0	0	0	0	0	2.73448	0	0	0	0	0	0	0	0	0	0	0	0	0	0	0	0	0	0	0	0	0	0	0	0	0	0
sp|Q9UPX0|TUTLB_HUMAN	EQVMADVAWMKQALEEQLQLER	0	0	0	0	2.33437	0	0	0	0	0	0	0	0	0	0	2.45877	2.82276	0	0	2.67012	0	0	0	0	3.10882	0	0	2.374	0	0	0	0	0	0	0	2.8954	0	0	0	0	0	0	0	0	0	0	0	0
sp|Q9BVM2|DPCD_HUMAN	AASFFSDFGLMWYLEELK	0	0	2.40676	0	0	0	2.47504	0	0	0	0	0	0	0	0	0	0	2.67911	2.50205	0	0	0	0	0	0	0	0	0	0	0	0	0	0	0	0	0	0	0	0	0	0	0	2.61328	0	0	0	0	0
sp|Q969H4|CNKR1_HUMAN	LPPELDVGGGGAWGLGLGLWALLWPTR	2.46174	0	0	0	0	0	0	0	0	0	0	0	0	0	0	0	0	0	2.74729	0	0	0	0	0	0	0	0	0	0	0	0	0	0	0	0	2.50766	0	2.71294	0	2.73941	0	0	0	0	0	0	2.22404	0
sp|Q96JL9|ZN333_HUMAN	ALWSWWLLWAGATLLWGLTQEASVDLK	0	0	0	0	0	0	0	0	0	0	0	0	0	0	2.94831	0	0	0	0	0	2.94898	0	0	0	0	0	0	0	0	0	0	0	0	0	0	0	0	0	2.72331	0	0	0	3.13524	0	0	0	0	0
sp|Q8NGT0|O13C9_HUMAN	WWGLQNK	0	0	0	0	0	0	0	0	0	0	2.61492	0	0	0	0	0	0	0	0	0	0	0	0	2.55459	2.87372	0	0	0	0	0	2.84684	0	0	2.13886	0	0	0	0	0	0	2.32669	0	0	0	0	0	0	0
sp|Q5VWC8|HACD4_HUMAN	LLYSWGELLGK	2.74049	0	0	0	0	0	0	0	0	0	0	0	0	0	0	0	0	0	0	0	3.1416	0	0	3.1614	0	0	0	0	2.82976	0	0	0	0	3.03808	0	0	2.93327	0	0	0	3.04503	0	0	0	0	0	0	0
sp|Q96MN9|ZN488_HUMAN	QAPGQGLEWMGLLNPSGGSTSYAQK	0	0	0	0	0	0	0	0	0	2.5951	0	0	0	0	0	0	0	0	0	0	0	0	2.88688	0	3.3585	0	0	0	0	0	0	0	0	0	0	0	0	3.11801	0	0	0	0	0	0	0	2.54455	0	0
sp|Q9BRP9|YK016_HUMAN	DWMPLAKEYDPLK	0	0	2.52172	2.50884	0	0	2.40972	0	0	0	0	0	0	0	0	0	0	0	0	0	0	0	0	0	0	0	0	0	0	0	0	0	0	0	0	0	0	0	0	0	0	0	0	0	0	2.45768	0	2.66618
sp|Q5VZE5|NAA35_HUMAN	MGVPTALEAGSWR	0	0	2.65161	0	0	0	2.47868	0	0	0	0	0	0	0	0	0	0	0	2.5239	0	0	0	0	0	0	0	0	0	0	0	0	0	0	0	0	0	0	2.25656	0	0	0	0	0	0	3.18096	0	0	0
sp|Q96G97|BSCL2_HUMAN	DSYGQEWTR	0	0	0	0	0	0	0	0	0	0	0	0	0	0	2.92199	0	0	0	0	0	0	0	0	0	0	0	0	0	0	0	0	0	2.76051	0	0	0	0	0	0	0	2.86256	0	0	0	0	0	0	0
sp|Q9BRP9|YK016_HUMAN	TWLTGLKYLMAGLSDEDSLAK	2.20818	0	0	0	0	0	0	0	0	0	0	0	0	0	0	0	0	2.58738	0	0	0	0	0	0	0	0	2.56152	0	0	0	0	0	0	0	2.56811	0	0	0	0	2.75104	0	0	0	2.25763	0	0	0	0
sp|Q5VXJ0|LIPK_HUMAN	VLYAWDNGHQLTYTLHFVV	0	0	0	0	0	0	0	0	0	0	0	0	0	0	0	0	0	2.5364	0	0	0	0	0	0	0	0	2.45	0	0	2.21116	0	2.17838	0	0	0	0	0	0	2.70178	0	0	0	2.76538	0	2.80836	0	0	0
sp|Q6B0I6|KDM4D_HUMAN	WLVEYVMVR	0	2.81701	2.32703	0	0	0	0	0	0	0	0	0	0	0	2.61786	0	0	0	0	0	0	2.88672	0	0	0	0	0	0	0	0	0	0	0	0	2.79225	0	0	0	0	0	0	2.48035	0	0	0	0	0	0
sp|Q969R2|OSBP2_HUMAN	NTQLDNSWGSEER	2.24593	0	0	2.73098	0	0	0	0	0	0	0	0	0	0	0	0	0	0	0	0	0	0	0	0	0	0	0	2.6353	0	2.49677	0	0	0	2.97242	2.77569	0	0	0	0	0	0	0	0	0	0	0	0	2.7257
sp|Q92609|TBCD5_HUMAN	RPEGSLTYWVPERLR	0	0	0	0	0	0	0	0	0	0	0	0	0	0	0	0	0	0	0	0	0	0	0	0	0	0	0	0	0	0	0	2.8855	0	0	0	0	0	0	0	2.89575	0	0	2.85211	0	0	0	0	0
sp|Q2T9J0|TYSD1_HUMAN	MFPLMLALMTVWLLCYVLTLTDVLPTDPK	2.30436	0	2.77527	0	0	0	0	0	0	0	0	0	0	0	0	0	0	0	0	0	0	0	2.77433	0	0	2.46279	0	0	0	0	0	0	0	0	0	0	0	0	0	3.05233	2.27153	0	0	2.83576	0	0	2.61241	0
sp|Q9UI17|M2GD_HUMAN	AADMDLEWR	0	2.64427	0	0	2.53093	0	0	0	0	2.4399	0	0	0	0	0	0	0	0	0	0	2.61227	2.70629	0	0	0	0	0	0	2.18652	0	0	0	0	2.47954	0	0	0	0	0	0	0	0	0	2.39717	0	0	0	0
sp|Q02880|TOP2B_HUMAN	LMVLSMACVAFFLLQGAWPHEGFR	0	2.86842	0	0	0	0	0	0	0	0	0	0	0	0	0	0	0	0	0	0	0	0	2.62448	0	0	0	0	0	0	2.46741	0	0	0	0	2.8247	0	0	0	0	0	0	2.43074	0	0	0	2.77907	2.67977	2.73272
sp|Q96JE9|MAP6_HUMAN	MQWAVGR	0	0	0	0	0	0	0	0	0	0	0	0	0	0	2.61154	0	0	0	0	0	0	0	0	0	0	0	0	2.60154	0	0	0	0	0	0	0	0	2.44342	0	0	0	0	0	0	0	0	0	0	0
sp|Q8IZU2|WDR17_HUMAN	MLGWCEALAR	0	0	0	2.83755	0	0	0	0	2.67006	0	0	0	2.44752	2.3462	0	2.61239	0	0	0	0	0	3.00955	0	0	0	0	0	0	0	0	0	0	0	0	0	0	0	0	0	2.78439	0	2.4529	0	2.68474	0	2.58067	0	0
sp|Q9Y673|ALG5_HUMAN	MDACCCSVGAAWGTEECEECPMR	0	0	0	2.66059	0	0	0	0	0	0	0	0	0	0	2.52853	0	0	0	0	0	0	0	2.44519	0	0	2.51295	0	2.45009	0	0	0	0	0	0	0	2.37221	0	0	0	0	0	0	2.63839	0	0	0	0	0
sp|P83876|TXN4A_HUMAN	WELVALLLLTLAYLFWPK	0	0	0	0	0	0	0	0	0	0	0	0	0	0	0	0	0	0	0	0	0	0	0	0	0	0	0	0	0	3.37852	0	0	3.29512	0	0	0	0	0	0	0	0	0	0	0	0	3.19486	0	0
sp|Q96MN2|NALP4_HUMAN	MAAAGWR	0	2.91237	0	0	0	0	2.78548	0	0	0	0	0	0	0	0	0	0	2.68768	2.71619	0	0	0	0	0	0	0	0	0	0	0	0	0	0	0	0	0	0	0	0	0	0	0	2.85357	0	2.86146	0	0	0
sp|Q15139|KPCD1_HUMAN	MAYSWQTDPNPNESHEK	0	0	2.63032	0	2.66738	0	0	0	0	2.65231	0	0	0	0	2.63894	0	0	0	0	0	0	0	2.74153	0	0	0	0	0	0	0	0	0	2.4529	2.81883	0	0	0	0	0	0	0	0	0	0	0	0	0	0
sp|P98196|AT11A_HUMAN	MWLPVVGLPR	0	0	0	0	0	0	0	0	0	3.27837	0	0	2.85141	3.02963	0	0	3.3874	0	0	0	0	0	0	0	0	0	0	0	0	0	0	0	0	0	0	0	0	0	0	3.37527	0	0	3.46633	0	0	0	0	0
sp|O75369|FLNB_HUMAN	STWWFHR	0	0	0	0	0	0	0	0	0	0	0	0	0	0	3.15555	0	0	0	0	0	0	0	0	0	0	0	0	3.05447	2.91833	0	0	0	0	0	0	0	0	0	0	0	0	0	0	0	0	0	0	0
sp|Q9NUY8|TBC23_HUMAN	MATNWGSLLQDK	0	0	2.94465	0	0	3.06175	0	0	0	0	0	0	0	0	0	0	0	0	0	0	0	0	0	0	0	0	2.50266	0	0	2.96222	3.0477	0	2.62224	0	0	0	0	3.08621	0	0	0	0	0	0	0	0	0	0
sp|Q17R89|RHG44_HUMAN	MPSETLWELAKAEVEK	0	0	0	2.578	2.58825	0	0	0	0	0	0	0	0	0	0	0	0	0	0	0	0	0	0	0	0	0	0	0	0	0	0	2.64243	0	0	0	0	0	0	0	0	0	0	2.81717	2.73884	0	0	0	0
sp|Q86VQ6|TRXR3_HUMAN	LLQVEGYWLAVGDK	0	0	0	0	0	0	0	0	0	2.90675	3.1223	0	0	0	0	0	0	0	0	0	0	0	0	0	3.05271	0	0	0	0	0	0	2.93286	0	0	3.03067	0	3.11969	3.0006	0	0	0	0	0	0	0	0	0	0
sp|Q9UMX1|SUFU_HUMAN	EVESFHSETDQDTPWLLPQEK	0	0	0	0	0	0	0	0	2.67208	0	0	0	0	0	0	0	0	0	0	0	0	0	0	0	0	2.61781	0	0	0	0	0	0	0	0	0	0	0	0	0	0	0	0	0	0	0	0	0	0
sp|Q6ZVH6|YK004_HUMAN	TAWTMGAR	0	0	0	0	0	0	0	0	0	0	0	0	0	0	2.72304	0	0	0	0	0	2.96372	0	0	0	0	0	0	0	0	0	0	0	0	0	0	2.81802	0	0	0	0	0	0	0	0	2.80553	0	0	0
sp|Q86X45|TILB_HUMAN	MAFPAGFGWAAATAAYQVEGGWDADGK	0	0	0	0	0	0	0	0	0	3.07845	0	0	0	0	0	0	3.60889	0	0	0	0	0	0	0	0	0	0	0	0	0	0	0	0	0	0	0	0	0	0	0	0	0	0	0	3.58651	0	0	0
sp|Q8TEJ3|SH3R3_HUMAN	GLLSGWAR	0	0	0	0	0	0	0	0	0	0	0	2.80004	0	0	0	0	0	0	0	0	0	0	0	3.58072	0	0	0	0	0	0	0	3.04117	0	0	2.98851	0	0	0	0	0	0	0	0	0	0	0	0	0
sp|O00142|KITM_HUMAN	NDFWEGLK	0	2.72077	0	0	0	0	0	0	2.64307	0	0	0	0	0	2.64074	0	0	0	0	0	0	0	0	0	0	0	0	0	0	0	0	0	0	0	0	0	0	2.79199	2.81119	0	0	0	0	0	2.75755	0	0	0
sp|O43699|SIGL6_HUMAN	SWMGRQAGGR	0	0	0	0	0	3.19691	0	0	3.12689	0	0	0	0	0	0	0	0	2.96698	0	0	0	3.23394	0	0	0	0	2.88409	0	0	0	0	0	0	0	0	0	2.82512	0	0	0	0	0	0	0	0	0	0	0
sp|Q9UL01|DSE_HUMAN	EKMELLDNNWTALLELWDER	0	0	0	0	0	3.46383	0	0	0	0	0	0	3.22903	2.91421	0	0	0	0	0	0	0	0	0	0	0	0	0	0	3.42557	3.50583	0	0	0	0	0	0	0	0	0	0	0	0	0	0	0	0	0	0
sp|O75431|MTX2_HUMAN	EGPAEWGPEAALGPEAVLR	0	0	0	2.60053	0	0	0	0	0	0	0	0	0	0	0	0	2.97824	0	0	0	0	0	0	0	0	0	2.50953	0	0	0	0	0	0	0	2.40375	0	0	2.88871	0	2.99121	0	0	0	0	0	0	0	0
sp|O75339|CILP1_HUMAN	PSETLWELAK	0	0	0	0	0	0	2.70076	0	0	0	0	0	0	0	0	0	0	0	0	0	2.83135	0	0	0	0	0	0	0	0	0	0	0	0	2.56787	0	0	0	0	0	2.95822	0	2.22016	0	0	0	0	0	0
sp|Q06033|ITIH3_HUMAN	LTDGGWCLPK	0	0	0	0	0	0	0	0	0	0	0	0	0	0	2.76286	0	0	0	2.84971	0	3.23426	0	0	0	0	3.02481	0	0	2.5462	0	0	0	2.55969	0	0	0	0	0	0	0	0	0	0	0	0	0	0	0
sp|Q96IY1|NSL1_HUMAN	SSPGPSQPPAEDPPWPAR	0	0	0	0	0	0	0	0	0	0	0	0	0	0	0	0	0	0	0	0	0	0	0	0	0	0	0	0	0	0	0	0	0	0	0	3.16502	0	3.08569	0	0	0	0	0	0	0	3.05768	3.12108	0
sp|P46663|BKRB1_HUMAN	ATLEDVASHWWVNWGYATRVGEQEAPHEGGHPGSDSAR	0	0	0	2.70886	0	0	0	0	0	0	0	0	0	0	0	0	0	0	0	0	3.10778	0	0	0	0	0	0	0	2.6708	0	0	0	2.54031	0	0	0	0	0	0	0	0	2.88003	0	0	0	0	0	0
sp|Q9UBY0|SL9A2_HUMAN	GALALQSAWR	0	3.11548	0	0	2.89725	0	0	0	0	2.6932	0	2.69306	0	0	0	0	0	0	0	0	0	0	0	0	0	0	0	0	0	0	0	0	0	0	0	0	0	0	2.94337	0	0	0	0	0	0	0	0	0
sp|Q96MT4|CF195_HUMAN	LNDSYSCLGWFSPGQVFVLDEYCAR	0	0	0	0	2.92838	0	2.6417	0	0	0	0	0	0	0	2.58278	0	0	2.79373	0	0	0	0	0	0	0	0	0	0	0	0	0	0	2.53051	0	0	0	0	0	0	0	0	0	0	0	0	0	0	2.96824
sp|Q16560|U1SBP_HUMAN	YLPWLYHPPSAMQQGPK	0	0	2.68052	2.62159	0	0	2.75028	0	0	0	0	0	0	0	0	2.75278	0	2.71714	2.66358	0	0	0	0	0	0	0	0	0	0	0	0	0	0	0	0	0	0	0	0	0	2.56295	0	0	0	0	0	0	0
sp|P42226|STAT6_HUMAN	LNWDDLAAK	0	0	0	2.64353	0	0	0	0	0	0	2.83498	0	0	0	2.5403	0	0	2.45546	0	0	0	0	0	2.65972	0	0	0	0	0	0	0	0	0	0	0	0	0	0	0	0	0	0	0	0	2.7575	0	0	0
sp|O43306|ADCY6_HUMAN	DPYWNDTEPLCRAMCGGELSAVAGVVLSPNWPEPYVEGEDCLWK	0	3.04327	0	0	0	0	0	0	0	0	0	0	0	0	0	0	0	0	0	0	0	0	0	3.39672	0	0	0	0	0	0	0	0	0	0	0	0	0	0	0	0	0	0	0	0	0	2.81374	2.63008	0
sp|Q709C8|VP13C_HUMAN	WGHEALEAHGSYFHMAAWGLPALK	3.06102	0	0	0	3.23223	0	0	0	0	0	0	0	0	0	0	0	0	3.27781	0	2.69659	0	0	0	0	0	0	0	2.97797	0	0	0	0	0	0	0	0	0	0	0	0	3.05382	2.95338	0	0	0	0	0	0
sp|P0C7W0|PRR29_HUMAN	RSAAKPWNPALR	3.24307	0	3.4578	3.16657	3.02723	0	0	0	0	0	0	0	0	0	0	0	3.44385	0	0	0	0	0	0	3.36206	0	0	0	0	0	0	0	0	0	0	0	0	0	0	0	0	0	0	0	0	0	0	0	0
sp|Q9C0C7|AMRA1_HUMAN	LEPLWSNLLLR	2.37467	0	0	0	2.69431	0	0	0	0	0	0	0	0	0	0	0	0	0	0	0	0	0	2.70354	2.69615	0	2.74181	0	0	0	0	0	0	0	2.6954	2.72633	0	0	0	0	0	0	0	0	2.57313	0	0	0	0
sp|Q8NEG7|DEN6B_HUMAN	VLGGVWVAYEK	0	2.69234	2.67471	0	0	0	0	2.74825	0	0	2.83546	2.30421	0	0	0	0	0	0	0	0	2.795	0	0	0	0	0	0	0	0	0	2.71169	2.52474	0	0	0	0	0	0	2.6909	0	0	0	0	0	0	0	0	0
sp|Q8NB25|F184A_HUMAN	MAAYLQWR	0	0	2.55723	0	0	0	0	0	0	0	0	0	0	0	0	0	0	0	0	0	0	0	0	0	0	0	0	0	0	0	2.77345	2.3714	2.64167	0	0	0	0	0	0	0	0	0	2.86419	0	0	2.46424	0	0
sp|P17181|INAR1_HUMAN	DLFELGAFNWELMESLK	0	0	0	0	0	0	6.87634	0	0	0	0	0	0	0	0	0	0	0	0	0	0	0	0	0	0	0	0	0	0	0	0	0	0	0	0	0	0	0	0	0	0	0	0	0	0	0	0	0
sp|Q96RP9|EFGM_HUMAN	SALWTVLPSRMSLR	0	0	0	0	2.70693	2.63219	0	0	0	0	0	0	0	0	0	0	0	0	2.45767	0	0	0	0	0	0	0	0	0	0	0	2.71999	0	2.38851	2.63424	0	0	0	0	0	0	0	0	0	0	0	0	0	0
sp|Q9P2D8|UNC79_HUMAN	EFTPEVQASWQK	2.73022	0	0	0	0	0	0	0	0	0	0	0	0	0	0	2.95313	2.93368	0	0	0	0	0	0	0	0	2.84089	0	0	0	0	0	0	0	0	0	2.70879	0	0	0	0	0	2.45037	0	0	0	0	0	3.16023
sp|Q9NVZ3|NECP2_HUMAN	YLGMWQAGQR	0	0	0	0	0	0	0	0	0	0	0	0	0	0	0	0	0	0	0	0	0	0	3.42919	0	3.6491	0	0	0	0	0	0	2.97843	0	0	0	0	0	0	3.03621	0	0	0	0	0	0	0	0	0
sp|P12955|PEPD_HUMAN	ELFFLNMWQK	0	0	0	0	0	0	0	0	0	0	2.82191	0	0	0	0	0	0	0	2.81702	0	0	0	0	0	2.97077	0	0	0	0	0	0	0	0	2.57131	0	0	0	0	0	0	0	0	0	0	0	0	0	2.69424
sp|P19113|DCHS_HUMAN	DVLDQWTDK	0	0	0	0	0	0	0	0	3.08536	0	0	2.94151	0	0	0	2.96236	0	0	0	0	0	3.00357	0	0	0	0	0	0	0	0	2.96978	0	0	0	0	0	0	0	0	0	2.77966	0	0	0	0	0	0	0
sp|Q96JD6|AKCL2_HUMAN	DAENQKNWLDPAK	0	0	0	0	0	0	0	0	0	0	2.93416	0	0	0	0	0	0	0	0	0	0	0	0	0	0	0	0	2.82201	2.46402	0	2.86782	0	0	0	0	0	0	0	0	0	0	0	0	0	0	0	0	0
sp|Q8WXX0|DYH7_HUMAN	LVLWDLNK	2.67719	0	0	0	0	2.80372	0	2.82431	0	0	0	3.05034	0	0	0	0	0	0	0	0	0	0	0	0	0	0	0	0	0	0	0	0	0	0	3.41081	0	0	0	0	0	0	0	0	0	0	0	0	0
sp|Q13797|ITA9_HUMAN	DASLGSLGLTWCFLESPLEVSSGR	0	0	0	0	0	0	0	0	0	0	3.09636	0	0	0	0	0	0	0	2.83874	0	0	0	0	0	3.31822	0	0	0	0	0	0	0	0	0	0	0	0	0	0	0	0	0	3.31267	0	0	0	0	2.73511
sp|P07098|LIPG_HUMAN	MVLLHWCLLWLLFPLSSR	0	0	0	0	2.94639	0	0	0	0	0	0	0	0	0	0	0	0	0	0	0	3.29054	0	0	0	0	0	0	0	0	2.98807	0	2.95372	2.80106	0	0	0	0	0	3.07061	0	2.91579	0	0	0	0	0	0	0
sp|Q9ULG1|INO80_HUMAN	WNVPRTVSR	0	0	3.01169	0	0	0	0	0	0	0	0	0	0	0	0	0	0	0	2.96753	0	0	0	0	3.35926	3.17398	0	0	0	0	0	0	0	0	2.85479	0	0	0	0	0	0	0	0	0	0	0	0	0	0
sp|Q86YV9|HPS6_HUMAN	LSLCCCFLLWAPALTLK	0	0	0	0	0	0	0	0	0	0	3.86662	0	0	0	0	0	0	0	0	0	0	0	3.31148	0	0	0	0	0	0	0	0	0	0	0	0	3.95578	0	0	0	0	0	0	0	0	0	0	0	0
sp|Q5J8X5|M4A13_HUMAN	MATDSWALAVDEQEAAAESLSNLHLK	0	0	0	0	0	0	0	0	0	0	0	0	0	0	0	0	0	3.03401	0	0	0	0	0	0	0	0	0	0	0	0	0	0	0	3.23474	0	0	0	0	0	0	3.05945	0	0	0	0	0	0	3.13528
sp|P24863|CCNC_HUMAN	GNFWQSSHYLQWLLDK	0	0	0	2.36246	0	0	0	0	0	0	0	0	0	0	0	0	0	2.33096	0	0	0	0	0	0	0	0	0	2.55505	0	0	0	2.21884	0	0	0	0	0	2.72107	0	0	0	0	0	0	0	0	0	0
sp|Q5TA45|INT11_HUMAN	SRSWTSPK	0	0	0	0	0	0	0	0	0	0	0	0	0	0	0	0	0	0	0	0	0	0	0	0	0	0	0	0	0	0	0	2.56759	0	0	0	0	0	0	0	3.00601	0	0	0	0	0	0	0	2.97532
sp|Q14690|RRP5_HUMAN	MGEWTLLER	0	0	0	0	0	0	0	0	0	0	0	0	0	0	0	0	0	0	0	0	0	0	0	0	0	0	0	0	0	0	0	0	0	0	0	0	0	0	0	0	0	0	0	4.04904	0	0	0	0
sp|P08F94|PKHD1_HUMAN	LWGTGGR	0	0	0	0	0	0	0	4.71725	0	0	0	0	4.86235	4.00678	0	0	0	0	0	0	0	0	0	0	5.73262	0	0	0	0	0	0	0	0	0	0	0	0	0	0	0	0	0	0	0	0	0	0	0
sp|P27824|CALX_HUMAN	RYVWLSGETLSFSK	0	0	0	0	2.93726	0	0	0	0	0	0	0	0	0	0	0	3.09444	0	0	0	0	0	0	0	0	2.72831	0	0	0	0	0	2.75806	0	0	0	0	0	0	0	0	0	0	2.783	0	0	0	0	0
sp|Q13228|SBP1_HUMAN	SWVYELR	0	0	2.92883	0	0	0	0	0	0	0	0	2.85731	0	0	0	0	0	0	0	0	0	2.64541	0	0	0	3.12396	2.97676	0	2.84782	0	0	0	2.98186	0	0	0	0	0	0	0	2.81714	0	0	0	0	0	0	0
sp|Q9UBD9|CLCF1_HUMAN	MDLLWLLPSLWLLLLGGPACLK	0	3.03279	0	0	0	2.64986	2.92807	0	0	0	0	0	0	0	2.96735	0	0	0	0	0	0	0	0	0	0	0	0	0	0	0	2.89471	0	0	0	0	0	0	0	0	0	0	0	0	0	0	0	0	0
sp|Q9UGP8|SEC63_HUMAN	EAFVVEEWVK	0	0	0	0	0	0	2.95917	0	0	0	0	0	0	0	0	0	0	0	0	0	0	0	0	0	0	0	2.93232	0	0	0	0	0	0	3.17354	3.07606	3.07065	3.11362	0	0	0	0	0	0	0	0	0	0	3.1144
sp|Q9Y3C6|PPIL1_HUMAN	ADPWQECMDYAVTLAR	0	4.11831	0	0	0	0	0	0	0	0	0	0	0	0	0	0	0	0	0	0	0	0	0	0	0	0	0	0	0	0	0	0	0	0	0	0	0	0	0	0	0	0	0	0	0	0	0	0
sp|Q9C0H2|TTYH3_HUMAN	FPMWTLK	0	0	0	0	0	0	0	2.55066	0	0	0	0	0	0	0	0	0	0	0	0	0	0	0	0	0	0	0	0	0	0	0	0	0	0	0	0	0	0	0	2.68018	0	0	2.7866	0	2.57335	0	0	0
sp|Q6ZN54|DEFI8_HUMAN	MWPLLTMHLTQLNR	0	3.47895	0	0	0	0	0	0	0	0	0	0	0	0	0	0	0	3.28158	0	0	0	0	0	0	0	0	0	0	0	0	0	0	3.09908	0	0	3.08048	0	0	0	0	0	0	0	0	0	3.29145	0	0
sp|O75747|P3C2G_HUMAN	MVYYPELFVWVSQEPFPNK	0	0	0	0	2.90166	0	0	0	0	0	0	0	0	0	2.79459	0	0	0	0	0	0	0	0	0	0	0	0	0	0	0	0	0	0	0	0	0	0	0	0	0	0	0	2.79433	0	0	0	2.39081	0
sp|Q9Y5X9|LIPE_HUMAN	VMAYFVENFWGEK	0	3.05874	0	3.21251	0	0	0	0	0	0	0	0	0	0	0	0	0	2.99147	0	0	0	2.89577	0	0	0	0	0	0	0	0	0	0	0	0	0	0	0	0	0	0	0	0	0	0	0	2.79666	0	0
sp|P43166|CAH7_HUMAN	MSEFWLLSAPGDK	0	0	0	0	0	0	0	3.18554	0	0	0	0	0	0	0	0	0	0	0	0	0	0	0	0	0	0	0	0	0	0	0	0	0	0	0	0	2.75371	0	0	0	0	0	0	0	0	0	0	0
sp|Q08043|ACTN3_HUMAN;sp|P35609|ACTN2_HUMAN;sp|P12814|ACTN1_HUMAN;sp|O43707|ACTN4_HUMAN	QDVLHWLNEEK	0	0	0	0	0	0	0	0	0	0	0	0	0	0	2.8956	0	0	0	0	0	0	0	0	0	3.29738	0	0	0	0	0	0	0	0	0	2.97277	2.8187	0	0	0	0	0	0	0	0	0	0	0	0
sp|P28161|GSTM2_HUMAN	MSHPSWLPPK	0	0	0	0	0	0	0	0	0	0	0	0	0	0	3.12374	0	0	0	0	0	3.09135	0	0	0	0	0	0	0	0	0	2.71162	0	0	0	0	0	0	0	0	3.23011	0	0	0	0	0	0	0	0
sp|Q0JRZ9|FCHO2_HUMAN	TPGMSWQQHYYGGSAAK	0	0	0	0	0	0	0	0	0	0	0	0	0	0	0	0	0	0	0	0	0	0	0	0	0	0	0	0	0	0	0	0	0	0	0	0	0	0	0	0	0	0	2.99763	0	0	0	0	0
sp|Q6ZPB5|SDIM1_HUMAN	MALTDGGWCLPK	0	2.87217	0	0	0	0	0	2.77554	0	0	0	0	0	0	0	0	0	2.90171	0	0	0	0	0	2.98375	0	3.02957	0	0	0	0	0	0	0	0	0	0	0	0	0	0	0	0	0	0	0	0	0	0
sp|Q96RV3|PCX1_HUMAN	AAAAAALESWQAAAPR	0	0	0	0	0	0	0	0	0	0	0	0	0	0	0	0	0	0	0	0	0	3.08858	0	0	0	0	0	0	0	0	0	0	0	0	2.95948	0	0	0	0	0	0	2.55873	0	0	0	0	2.74527	2.65231
sp|P50461|CSRP3_HUMAN	KVWVMSLEK	0	0	0	0	0	0	0	0	0	0	0	0	2.93093	2.82497	0	0	3.45824	0	0	0	0	0	0	0	0	0	0	0	0	0	0	0	0	3.05913	0	0	0	0	0	0	0	0	0	0	0	0	0	0
sp|Q8TCX1|DC2L1_HUMAN	EVWEMLGPR	2.46768	0	0	0	0	0	2.76286	0	0	0	0	0	0	0	0	0	0	0	0	0	0	0	0	0	0	0	2.85438	0	0	0	0	0	2.87168	3.02428	0	0	0	0	0	2.94798	0	0	0	0	0	2.78147	0	0
sp|Q9BSH4|TACO1_HUMAN	WTADELAQLCYEHYGLR	0	0	0	0	0	0	0	0	0	2.77003	0	0	0	0	0	0	0	2.76712	0	0	0	0	0	0	0	0	0	0	0	0	0	0	0	0	0	0	0	0	0	2.99219	0	0	0	0	0	0	0	0
sp|P21980|TGM2_HUMAN	LPDPEAVKPDDWDEDAPAKLPDEEATKPEGWLDDEPEYVPDPDAEKPEDWDEDMDGEWEAPQLANPR	0	0	0	0	0	0	0	0	0	0	0	0	0	0	0	0	2.81618	0	0	0	0	0	0	0	0	2.48366	0	2.68327	0	0	0	0	0	0	2.43934	2.61834	0	0	0	2.82506	0	0	0	0	0	0	0	0
sp|Q8NA54|IQUB_HUMAN	WTMPSPFTGSSTR	1.51133	1.71811	0	0	0	0	0	1.68154	0	0	0	0	1.56345	1.53131	1.7207	0	0	0	1.78535	0	0	1.7139	1.65045	0	0	0	1.73205	1.70393	0	0	0	0	1.59387	0	1.68188	1.60691	0	0	0	0	1.64686	0	1.74609	0	0	0	0	1.7596
sp|P40238|TPOR_HUMAN	WMLDLNSALQAAK	0	0	0	0	0	0	0	0	0	0	0	0	0	0	0	0	0	0	3.28224	0	0	0	0	0	0	0	0	0	0	0	0	0	0	0	0	0	0	0	0	3.30188	0	0	0	0	0	3.40998	0	0
sp|Q9UPS6|SET1B_HUMAN	LPPMALPSVSWMLLSCLLLLCQVQGEETQK	0	0	0	0	0	0	0	0	0	0	0	0	0	0	2.99127	0	0	2.97714	0	2.51285	0	2.69462	2.9401	0	0	0	0	0	0	0	0	0	0	0	0	0	0	0	0	0	0	0	0	0	0	2.58285	0	0
sp|A2RU67|F234B_HUMAN	YWDGWFR	0	3.1372	0	0	0	0	0	0	0	0	0	0	0	0	0	0	3.23439	0	0	0	0	0	0	0	0	0	2.60895	0	0	0	0	0	0	0	0	0	0	0	0	0	0	0	3.27754	0	0	0	0	0
sp|Q96BY7|ATG2B_HUMAN	LDSWSVWKLQELPLAVQK	0	0	0	0	2.806	0	0	0	0	0	0	0	0	0	0	0	0	0	3.33343	0	0	0	0	0	0	0	0	0	0	2.86969	0	0	0	0	0	2.95356	0	2.70214	0	3.33059	0	0	0	0	0	0	0	0
sp|Q71F56|MD13L_HUMAN	HLCLEYMTPWLSNLVR	0	0	0	0	3.49092	0	0	0	0	0	0	0	0	0	0	0	0	0	3.57469	0	0	0	0	0	0	0	0	0	0	0	0	0	0	0	0	0	0	0	0	0	0	0	0	0	0	0	0	0
sp|P49406|RM19_HUMAN	PVPGTDSAPLAGLAWSSASAPPPR	0	0	0	0	0	0	0	0	0	0	0	0	0	0	0	0	0	0	0	0	0	0	3.59878	0	0	0	0	0	3.0451	0	0	0	0	0	0	0	0	0	0	0	0	3.05803	0	0	0	0	0	3.14847
sp|P29122|PCSK6_HUMAN	LRSYQWEVLMPALEGK	0	0	0	0	0	0	0	0	0	0	0	0	0	0	0	0	0	0	0	0	0	0	0	0	0	0	0	0	0	0	0	0	0	3.0806	0	3.52364	0	0	0	0	3.26893	0	0	0	0	0	0	0
sp|Q7RTR0|NLRP9_HUMAN	WSVESGR	0	0	0	0	0	0	0	0	0	0	0	0	3.34003	3.31774	0	0	0	0	0	0	3.54475	0	0	0	0	0	0	0	0	0	0	0	0	0	2.70953	0	0	0	0	3.47105	0	0	0	0	0	0	0	0
sp|P07737|PROF1_HUMAN	GEGTLDLAWLK	0	0	0	0	0	0	0	0	0	0	0	0	0	0	0	0	0	0	0	0	0	0	0	3.26096	0	3.05196	0	0	0	0	0	0	0	0	0	0	2.68533	0	3.04148	3.35479	0	0	0	0	0	0	0	0
sp|P30536|TSPO_HUMAN	SSQHLVTFEDVAVDFTQEEWTLLDQAQR	0	0	0	0	0	0	0	0	3.05803	0	0	0	0	0	2.99242	2.94894	0	0	0	0	0	0	0	0	0	0	0	0	0	0	2.8595	0	0	0	2.80178	0	0	0	0	0	0	0	3.2779	0	3.18283	0	0	0
sp|Q7Z7M1|AGRD2_HUMAN	AAATGPSFWLGNETLK	0	0	2.76167	0	0	0	0	3.19834	0	0	0	0	0	0	0	0	0	0	0	0	0	0	0	0	0	0	0	0	0	0	0	2.6596	0	0	0	0	0	0	0	0	0	0	0	0	0	3.0317	0	0
sp|Q01459|DIAC_HUMAN	TLLGYFEHYLQWLEFSLSEK	0	0	0	0	0	0	0	0	3.58073	0	0	0	0	0	0	0	0	0	0	2.98582	0	3.53893	0	0	0	0	0	0	0	0	0	0	0	0	0	0	0	0	0	0	0	0	0	3.20025	0	0	0	0
sp|P22612|KAPCG_HUMAN	GWNAYLDNLMADGTCQDAALVGYK	0	0	0	0	0	0	0	0	0	0	0	0	0	0	0	0	3.1771	0	2.78313	0	0	0	0	0	0	3.14376	0	0	0	0	0	0	0	0	0	0	0	0	2.66147	0	0	0	0	0	0	0	0	0
sp|Q6UXK5|LRRN1_HUMAN	LLPWLDK	0	0	0	0	0	0	0	0	0	0	0	0	0	0	0	0	0	0	0	0	0	0	0	0	3.75325	0	0	0	0	0	0	0	0	3.73617	3.46184	0	0	0	0	0	0	0	0	0	0	0	0	0
sp|O00534|VMA5A_HUMAN	AQLVAGDDEEAGWTELAEQEVAR	0	3.14433	0	0	0	0	0	0	0	0	0	0	0	0	0	0	0	0	0	0	0	0	2.92114	0	0	0	0	0	0	2.81304	0	0	0	0	0	0	0	0	0	0	0	0	0	0	0	0	0	0
sp|A6NCJ1|CS071_HUMAN	NDPPVPALLWAQEVGQVLAGR	0	0	0	0	0	3.35026	0	0	0	0	0	0	0	0	0	0	0	0	3.25768	0	0	0	0	0	0	0	0	0	0	0	0	0	0	0	0	0	0	0	0	3.26913	0	0	0	0	0	0	0	0
sp|P19971|TYPH_HUMAN	DTEDGSAWK	0	0	0	0	0	0	0	0	0	3.36663	0	0	0	0	0	0	0	0	0	0	0	0	0	0	3.9646	0	0	0	0	0	0	0	0	0	0	0	0	0	0	0	0	0	0	0	0	0	0	3.45541
sp|P01859|IGHG2_HUMAN	LLRWHHR	0	0	0	0	0	0	0	0	3.82216	0	0	0	0	0	0	0	0	0	0	0	0	0	0	0	0	0	0	0	0	0	0	0	0	0	0	0	0	0	3.88733	0	0	0	0	0	0	0	0	0
sp|Q53FZ2|ACSM3_HUMAN	NNGTLYAYLFLHHAGVLPWHDGK	0	0	0	0	0	0	0	0	0	0	0	0	0	0	0	3.27625	0	0	0	0	0	3.07297	0	0	0	0	0	3.26462	0	0	3.48046	0	0	0	0	0	0	0	0	0	3.23176	0	0	3.45989	0	0	0	0
sp|Q16560|U1SBP_HUMAN	QEMYQWK	0	0	2.79128	0	0	0	2.84674	0	0	0	0	0	0	0	0	0	0	0	0	0	0	0	0	0	0	0	0	0	0	0	0	0	0	0	0	0	0	0	0	0	0	0	0	0	0	2.86347	0	0
sp|P12277|KCRB_HUMAN	SAELFWPSMASLPSR	0	0	0	0	0	0	0	0	0	0	0	0	0	0	0	0	0	0	0	0	0	0	0	0	0	0	0	0	0	0	0	3.50717	3.35842	0	0	0	0	3.51723	0	0	0	0	0	0	0	0	0	0
sp|Q6AI08|HEAT6_HUMAN	LLWDLESR	0	0	0	0	0	0	0	3.39424	0	0	0	0	0	0	0	0	3.64581	0	0	0	0	0	0	3.52715	0	0	0	0	0	0	0	0	0	0	3.17618	0	0	0	0	0	0	0	3.43256	0	0	0	0	0
sp|Q9NYK1|TLR7_HUMAN	YDPVWMTVTR	0	0	0	0	0	0	0	0	0	0	0	0	0	0	0	0	0	0	0	0	0	0	0	0	0	0	0	0	0	0	0	0	0	0	2.85234	0	0	2.57006	0	2.87356	0	0	3.37561	0	0	0	0	0
sp|P11487|FGF3_HUMAN	MDWLMGK	0	0	0	0	0	0	0	0	0	0	0	0	0	0	0	0	0	0	0	0	0	0	0	0	0	0	0	0	0	0	0	0	0	0	0	0	0	0	0	3.47744	0	3.15726	0	0	0	0	0	0
sp|O75844|FACE1_HUMAN	NAFWNHLK	1.63596	0	0	0	2.12421	0	0	0	0	0	2.13102	0	0	0	0	0	0	0	0	0	0	0	0	0	0	0	0	0	1.88377	0	0	1.82558	0	0	0	2.18688	0	1.98883	0	0	1.88987	0	2.07385	0	0	0	0	0
sp|P07737|PROF1_HUMAN	LGVHPLSCHGWVLGEHGDSSVPVWSGMNVAGVSLK	0	0	0	0	0	0	0	0	0	0	0	3.41909	0	0	0	0	0	0	3.31642	0	0	0	0	0	0	3.27642	0	0	0	0	0	0	0	3.05779	0	0	0	0	3.29523	0	0	0	0	0	0	0	0	0
sp|Q9UHB6|LIMA1_HUMAN	RAGWTPR	0	0	0	0	0	0	0	0	0	0	0	0	0	0	0	0	0	3.20849	0	0	3.15979	0	0	0	0	0	3.03077	0	2.92345	0	0	2.62159	0	0	3.32917	0	0	0	0	0	0	0	0	0	0	0	0	0
sp|Q8IXZ2|ZC3H3_HUMAN	GPGGNSAPFQLQMFDLVCSTSWANTDK	2.76705	0	0	0	0	3.07302	0	0	0	0	0	0	0	0	0	0	0	0	2.86574	0	0	0	0	0	0	0	0	0	0	0	0	0	0	0	3.17241	0	0	3.0578	0	0	0	0	0	0	3.11851	0	3.18817	0
sp|O95256|I18RA_HUMAN	MAMTWLVFSLWPLTVFMGHLGGHSLFSCEPLTLR	0	0	0	3.32948	3.18658	0	0	0	3.18471	0	0	0	0	0	0	0	0	0	0	0	0	0	0	0	0	0	0	0	0	0	0	0	0	0	0	0	0	0	0	0	0	0	0	0	0	0	0	0
sp|Q96BY2|MOAP1_HUMAN	MYFCWGADSR	0	3.12113	0	0	0	0	0	0	3.0789	0	3.12657	0	0	0	0	0	0	0	0	0	0	0	0	0	0	0	0	0	0	2.82506	0	0	0	0	0	0	0	3.18956	0	0	0	0	0	0	0	0	0	0
sp|P46098|5HT3A_HUMAN	TVLQEPVQAALWQALNHYAYR	0	0	0	0	0	0	0	0	0	0	0	0	0	0	0	0	0	0	0	0	0	0	0	0	0	0	0	0	0	0	0	0	0	0	0	0	0	0	0	0	0	0	0	4.39153	0	0	0	0
sp|Q96PZ0|PUS7_HUMAN	YWDLMNLSEK	0	0	0	0	0	0	0	0	0	0	0	0	0	0	0	0	0	0	0	0	0	0	0	0	0	0	0	0	3.167	0	0	0	0	0	0	3.4674	0	0	0	0	3.33271	0	0	0	0	0	0	0
sp|O75582|KS6A5_HUMAN	MTPLAPWDPK	0	0	3.04878	0	0	0	0	0	0	0	3.16582	0	0	0	0	0	0	2.87047	0	2.78883	0	0	0	3.23422	0	0	0	0	0	0	0	0	0	0	0	0	0	0	0	0	0	0	0	0	0	0	0	0
sp|Q9NS85|CAH10_HUMAN	MWPSQLLLFMMLLAPLLHAFSR	0	3.66322	0	0	0	0	0	0	0	0	0	0	0	0	0	0	0	0	0	0	0	4.42588	0	4.24683	0	0	0	0	0	0	0	0	0	0	0	0	0	0	0	0	0	0	0	0	0	0	0	0
sp|Q8NEP9|ZN555_HUMAN	ADLNLEWLSLPR	0	0	0	3.14896	0	0	0	0	0	0	0	0	0	0	0	0	3.10542	0	0	0	0	0	0	0	0	0	0	0	0	3.02923	0	0	0	0	0	0	0	3.12245	3.08889	0	0	0	0	0	0	2.66444	0	0
sp|Q9NR99|MXRA5_HUMAN	LAGASWMLGR	0	0	0	0	0	0	0	0	0	0	0	0	0	0	0	0	0	3.20806	0	0	2.87889	0	0	0	0	3.43116	0	0	0	0	0	0	0	3.1948	0	0	0	0	0	0	0	0	0	0	0	0	0	3.43581
sp|Q9NNW5|WDR6_HUMAN	LLSWLRWNEAPSR	0	0	0	0	0	2.60463	0	0	0	0	0	0	0	0	0	0	0	0	0	0	0	0	0	0	3.75416	0	0	0	0	0	0	0	0	2.89293	0	0	0	0	0	0	0	0	3.3088	0	0	0	0	0
sp|Q15642|CIP4_HUMAN	MLFWHTQPEHYNQHNSGSYLR	0	0	0	0	0	0	0	3.67989	0	0	0	0	0	0	0	0	0	0	0	0	0	0	0	0	0	0	0	0	3.33087	0	3.48081	3.22218	0	0	0	0	0	0	0	0	0	0	0	0	0	0	0	0
sp|Q9H7M9|VISTA_HUMAN	SSGDPAHLGLCLWLWLGATLGR	0	0	0	0	0	0	2.92609	0	0	0	0	0	0	0	0	0	0	0	0	0	0	0	0	0	0	0	0	0	0	0	0	0	0	3.00022	0	3.12524	0	3.13472	0	0	0	0	0	0	0	2.75255	0	0
sp|A5YM72|CRNS1_HUMAN	LPALLFGMAWALADGR	0	0	0	0	0	0	0	2.71889	0	0	0	2.64328	0	0	0	3.1358	0	0	0	0	0	0	0	0	0	0	0	0	0	0	0	0	2.83624	0	0	0	0	0	0	0	0	0	0	0	0	0	0	0
sp|Q6NW34|NEPRO_HUMAN	MPGSPRPAPSWVLLLR	0	0	0	0	0	0	0	0	0	0	0	0	0	0	0	0	0	0	3.35057	0	0	0	0	0	0	0	3.12266	0	0	0	0	0	0	0	0	2.97649	0	0	0	0	3.30629	0	3.47399	0	0	0	0	0
sp|P20848|A1ATR_HUMAN	MYGFVNHALELLVLRNYGPEVWEDLK	0	0	0	0	0	0	0	0	0	0	0	0	0	0	0	0	0	0	0	0	0	0	0	0	0	0	0	0	0	0	4.77478	0	0	0	0	0	0	0	0	0	0	0	4.45624	0	0	0	0	0
sp|Q8N4E4|PDCL2_HUMAN	AEGWLWRWGWGR	0	0	0	0	0	0	0	0	0	0	0	0	0	0	0	0	0	0	0	0	0	0	0	0	0	3.40759	0	0	0	0	3.73845	0	0	0	0	0	0	0	3.54306	3.65689	0	0	0	0	0	0	0	0
sp|Q6PEY0|CXB7_HUMAN	HEPVGVCGQLLPWNFPLVMQGWK	0	0	0	2.94784	0	3.14666	0	0	3.19602	0	0	0	0	0	2.98954	0	0	2.80938	0	0	0	0	0	0	0	0	0	0	0	0	0	0	0	0	0	0	0	0	0	0	0	0	0	0	0	0	0	0
sp|Q8TEE9|SAP25_HUMAN	AQALPWLLLWMGAGVLPAHGTQHGLR	0	0	0	0	3.15159	0	0	0	0	0	3.04367	0	0	0	3.20496	0	0	2.94663	0	0	0	0	0	3.04028	0	0	0	0	0	0	0	0	0	0	0	0	0	0	0	0	2.821	0	0	0	0	0	0	0
sp|Q15125|EBP_HUMAN	TNWGSLLQDKQQLEELAR	0	0	0	0	0	0	0	3.08915	0	0	3.35346	0	0	0	0	0	0	0	0	0	0	0	0	0	0	0	0	0	0	0	0	0	0	0	0	0	0	2.78005	0	0	0	0	0	0	0	3.10189	0	0
sp|Q96EX1|SIM12_HUMAN	MLHLHGWQTMQGR	0	0	0	0	0	0	0	0	0	0	0	0	0	0	0	0	0	0	0	0	0	0	0	0	0	0	0	0	0	0	0	0	0	0	0	0	0	3.22241	0	0	0	0	3.39037	0	0	0	0	0
sp|Q8WV35|LRC29_HUMAN	MSCVPWK	2.63721	0	0	0	3.09277	0	0	0	0	0	3.43678	0	0	0	0	0	0	0	0	0	0	0	0	0	0	0	0	0	0	0	3.08098	0	3.0351	0	0	0	0	0	0	0	0	0	0	0	0	0	0	0
sp|Q6P2S7|TTC41_HUMAN	SEWQLVK	0	0	0	0	0	0	0	0	0	0	3.12757	0	0	0	0	0	0	0	0	0	0	0	0	3.03171	0	0	0	0	0	0	2.94476	0	0	0	0	0	0	0	0	0	0	0	0	0	2.88377	0	0	0
sp|Q09472|EP300_HUMAN	EAQAAMEGLNGQDLMGQPLSVDWCFVR	0	0	0	0	0	0	0	0	0	0	0	0	0	0	0	0	0	0	0	0	0	0	0	0	0	0	3.31416	0	0	0	3.97818	0	0	0	0	0	4.23303	0	0	0	0	0	0	0	0	0	0	0
sp|P49458|SRP09_HUMAN	MTTPAGSGSGFGSVSWWGLSPALDLQAESPPVD	0	0	0	0	0	0	0	0	0	0	0	0	0	0	0	0	0	0	2.95219	0	3.08267	0	0	0	0	0	0	0	0	0	0	0	0	0	0	0	0	0	0	2.95621	0	0	0	0	0	0	0	2.99301
sp|Q8NDA2|HMCN2_HUMAN	HEPVGVCGQLLPWNFPLLMQAWK	0	0	0	0	0	3.47005	0	0	0	3.88096	0	0	0	0	0	0	0	0	0	0	0	0	3.47025	0	0	0	0	0	0	0	0	0	0	0	0	0	0	0	0	0	0	0	0	0	0	0	0	0
sp|O15550|KDM6A_HUMAN;sp|O14607|UTY_HUMAN	SVDLWLR	2.91977	0	0	0	0	0	0	0	0	0	0	0	0	0	3.42108	0	0	0	0	0	0	0	0	0	0	0	0	3.36128	0	0	0	0	0	0	0	0	0	0	0	0	0	0	0	0	0	0	0	0
sp|Q6Q788|APOA5_HUMAN	AEQWELDEEGLR	3.00059	0	3.31538	0	0	0	0	0	0	0	0	0	0	0	0	0	0	0	0	0	0	0	0	0	0	0	0	3.03509	0	0	3.11995	0	3.12234	0	0	0	0	0	0	0	0	0	0	0	0	2.94099	0	0
sp|Q9BUV0|RSRP1_HUMAN	LVTAGGAWTGPGCWHEVK	0	0	3.14065	0	0	0	0	0	0	0	0	0	0	0	0	0	0	0	0	0	0	0	0	0	0	0	0	0	0	0	0	0	0	0	0	0	0	0	0	3.29849	0	0	0	0	0	3.08087	0	0
sp|Q9UPQ9|TNR6B_HUMAN	FPAGFGWAAATAAYQVEGGWDADGK	0	3.15532	0	0	0	0	0	0	0	0	0	0	3.08961	3.18443	0	0	0	0	0	0	0	0	0	0	3.18378	0	0	2.96655	0	0	0	0	0	0	0	0	2.77024	0	0	0	0	0	0	0	0	0	0	0
sp|Q8N4L1|T151A_HUMAN	LSWGGGESR	0	3.4338	0	0	0	0	3.67364	0	0	0	0	0	0	0	3.34869	0	0	0	0	0	0	0	0	0	0	0	0	0	0	0	0	0	0	0	0	0	0	0	0	0	0	0	0	0	0	0	0	0
sp|Q8TF63|DCNP1_HUMAN	VFPLSCAVQQYAWGK	0	0	0	0	0	0	3.37129	0	0	0	0	0	0	0	0	0	0	0	0	0	0	0	0	0	0	0	3.22925	0	0	0	0	0	0	0	0	3.05689	0	0	0	0	0	3.09315	0	0	0	0	0	0
sp|Q16445|GBRA6_HUMAN	SSLPWLCLLLWLENALGK	0	0	3.0162	0	0	0	0	0	0	0	0	0	0	0	0	0	0	0	0	0	0	0	0	0	3.44339	0	0	0	0	2.96607	0	0	0	0	0	0	0	0	0	0	0	0	0	0	0	0	0	0
sp|Q14997|PSME4_HUMAN	RGLSQLPAVATMSWVLLPVLWLLVQTQALALK	0	0	0	0	0	0	0	0	4.62395	0	0	0	0	0	0	0	0	0	0	0	0	0	0	0	0	0	0	0	0	0	0	0	0	0	0	0	0	0	0	0	0	0	0	0	0	0	0	4.32826
sp|Q15652|JHD2C_HUMAN	QTDVYSMALVLWEMTSR	0	0	0	0	0	0	0	0	0	0	0	0	0	0	0	0	0	0	0	0	3.32993	0	0	0	0	0	0	0	0	0	0	0	0	0	0	0	0	0	3.30565	0	0	0	0	3.36762	3.28309	0	0	0
sp|Q9UPG8|PLAL2_HUMAN	AAPLWESKK	0	0	0	0	0	0	0	0	0	0	0	0	0	0	0	0	0	0	0	0	0	0	0	0	0	0	2.90736	0	0	0	3.25296	0	0	0	0	0	0	0	0	0	0	0	0	0	0	0	0	0
sp|P0CF97|F200B_HUMAN	LLEWENNRLYHK	0	0	3.08107	3.24864	0	0	0	3.04689	3.16078	0	0	0	0	0	0	0	0	0	0	0	0	3.04246	0	0	0	0	0	0	0	0	0	0	0	0	2.96791	0	0	0	0	0	0	0	0	0	0	0	0	0
sp|O60477|BRNP1_HUMAN	SPWFLLVGR	0	0	0	0	0	0	3.02435	0	0	0	0	0	0	0	0	0	0	0	0	2.77282	0	0	0	3.42294	3.02911	0	0	0	0	0	0	0	0	0	0	2.80829	0	0	0	0	0	0	0	0	0	0	0	0
sp|Q6IA86|ELP2_HUMAN	WTPLLLLLLSHCTGSLSQPVLTQPTSLSASPGASAR	0	0	0	0	0	0	0	0	0	0	0	0	0	0	0	0	0	0	0	0	0	0	0	0	0	3.20115	0	0	0	0	0	0	0	0	0	0	0	0	0	0	0	0	3.30171	0	0	2.98844	0	3.27314
sp|P46939|UTRO_HUMAN	VLMPCNWWVAR	0	0	0	0	0	0	0	0	3.23711	0	3.34471	0	0	0	0	0	0	0	0	0	0	0	0	0	0	0	0	0	0	3.25674	0	0	0	0	0	0	3.37364	0	0	0	0	0	0	0	0	0	0	0
sp|P24043|LAMA2_HUMAN	DAEAWFNER	0	0	0	0	0	0	0	0	3.55617	0	0	0	0	0	0	0	0	0	0	0	0	0	0	0	0	0	2.69532	0	2.97229	0	0	3.02828	0	0	0	0	0	3.4373	0	0	0	0	0	0	0	0	0	0
sp|P01876|IGHA1_HUMAN	LSCAASGFTFSSYEMNWVR	0	0	0	0	0	0	0	0	0	0	0	0	0	0	0	0	0	0	0	0	0	3.81448	3.84113	0	0	0	0	0	0	0	0	0	0	0	0	0	0	0	0	0	0	0	0	0	0	0	0	0
sp|Q68DQ2|CRBG3_HUMAN	MGFWLLALLTLLMYSTAAK	0	0	3.10392	0	0	0	0	2.90607	0	0	3.04677	0	0	0	0	3.20407	3.23081	0	0	2.71835	0	0	0	0	0	0	0	0	0	0	3.05125	0	0	0	0	0	0	0	0	0	0	0	0	0	0	0	0	0
sp|Q96RU3|FNBP1_HUMAN	LWNWDEASPQEVPPGNK	0	0	0	0	0	0	0	0	0	0	0	0	0	0	3.90836	0	0	0	0	0	0	0	0	0	0	0	0	0	0	0	0	0	0	0	0	0	0	0	0	0	0	0	0	0	0	0	0	0
sp|P06730|IF4E_HUMAN	GWGWDGR	0	0	0	0	0	3.06394	0	0	0	3.07115	0	0	0	0	0	3.14003	0	0	0	2.75978	0	0	0	0	0	0	0	0	0	0	0	0	0	0	0	0	0	0	0	0	0	2.50032	0	3.11684	0	0	0	0
sp|Q9P2N7|KLH13_HUMAN	AFWTQLMLLLWK	2.91811	0	0	0	0	0	0	0	0	0	0	0	0	0	0	0	0	0	0	0	0	0	0	0	0	0	0	0	0	0	0	0	0	0	0	0	0	0	2.92275	3.59347	0	0	3.5203	0	0	0	0	0
sp|Q9BUB4|ADAT1_HUMAN	QWENTLEQMQK	0	0	0	0	0	0	0	0	0	0	0	0	0	0	0	0	0	3.15611	0	0	0	0	0	0	0	0	0	0	0	0	0	0	0	0	0	0	0	0	0	3.32632	0	0	3.16962	0	0	0	0	0
sp|O75882|ATRN_HUMAN	EDLSAHLMVAGWDQREGGQVYGTLGGMLTR	0	0	0	0	0	0	0	3.51325	0	0	0	0	0	0	0	0	0	3.79007	0	0	0	0	0	3.86955	0	0	0	0	0	0	0	3.16505	0	0	0	0	0	0	0	0	0	0	0	0	0	0	0	0
sp|Q9Y570|PPME1_HUMAN	APGWAGVGAAVR	0	0	0	3.09229	0	0	0	0	3.07066	0	0	0	0	0	0	0	0	2.88765	3.18677	0	0	0	0	0	0	0	2.82688	0	0	0	0	0	0	0	3.05736	0	0	0	0	0	0	0	3.29179	0	0	0	0	0
sp|P60370|KR105_HUMAN	MAVPWEEYFR	0	0	0	0	0	0	0	0	0	0	0	0	0	0	0	0	0	0	0	0	0	0	0	0	0	0	0	0	0	0	0	0	0	0	0	0	0	0	0	0	0	0	4.81569	0	0	0	0	0
sp|Q9Y3C6|PPIL1_HUMAN	MTTWSLR	0	0	0	0	0	0	0	0	0	0	0	0	0	0	0	0	0	0	0	0	0	0	0	0	0	0	0	0	0	0	0	0	0	0	0	0	3.25963	3.79977	0	0	0	3.48029	0	0	0	0	0	0
sp|Q9Y6R7|FCGBP_HUMAN	WEVPSVYSGVLLGLK	0	0	0	0	0	0	0	0	0	0	0	0	0	0	2.87967	0	0	0	0	0	3.08245	0	0	0	0	0	0	0	0	0	0	0	0	0	0	0	0	0	0	0	0	0	3.02077	0	3.05311	0	0	0
sp|Q9Y219|JAG2_HUMAN	SEATWGR	0	0	0	0	0	0	0	0	0	0	0	0	0	0	0	0	0	0	0	0	0	0	0	0	0	0	0	0	0	0	0	0	0	0	0	0	0	0	0	0	3.49812	0	3.62195	0	0	0	0	0
sp|P55344|LMIP_HUMAN	GNFWQSSHYLQWLLDK	0	0	0	0	0	0	0	0	0	0	0	0	0	0	0	0	0	0	0	0	0	0	0	0	0	0	0	3.39819	0	0	0	0	0	0	0	0	0	3.26748	0	0	0	3.02864	3.35974	0	0	0	0	0
sp|Q69YH5|CDCA2_HUMAN	DSVASEDVAVNFTLEEWALLDPSQK	0	0	0	0	0	0	0	0	0	0	0	0	0	0	0	0	0	0	0	0	0	0	0	0	0	0	0	0	3.02482	0	0	2.87998	0	0	0	0	0	0	0	0	0	3.29818	0	0	0	3.02832	0	0
sp|Q04637|IF4G1_HUMAN	LSSFWQLLVDEK	2.97813	0	0	0	3.24868	0	0	0	0	0	0	0	0	0	0	0	0	0	0	0	3.54578	0	0	0	0	0	2.92845	0	0	0	0	0	0	0	0	0	0	0	0	0	0	0	3.57317	0	0	0	0	0
sp|P16471|PRLR_HUMAN	LLPPEWMDVEK	0	0	0	0	3.85043	0	0	0	0	0	0	0	0	0	0	0	0	0	4.40643	0	0	0	0	0	0	0	0	0	0	0	0	0	0	0	0	0	0	0	0	0	0	0	0	0	0	0	0	0
sp|P54803|GALC_HUMAN	EWLLSASWQR	0	0	2.9616	0	0	0	0	0	3.1263	0	0	0	0	0	0	0	0	0	0	0	0	0	0	0	0	0	0	0	0	0	0	0	2.74136	0	0	2.54297	2.7694	0	0	0	0	2.5208	0	0	0	0	0	0
sp|Q8WV92|MITD1_HUMAN	TLPTYLQWSSYLSYVR	0	0	0	0	0	4.32703	0	0	0	0	0	0	0	0	0	0	0	0	0	0	0	0	3.46252	0	0	0	0	0	0	0	0	0	0	4.15857	0	0	3.76877	0	0	0	0	0	0	0	0	0	0	0
sp|Q9UPN3|MACF1_HUMAN	SNFGPVWYVPDK	0	0	0	0	0	0	0	0	0	0	0	0	0	0	0	0	0	0	0	0	0	0	0	0	0	0	0	0	0	0	0	0	0	0	4.37919	0	0	0	0	0	0	0	0	0	0	0	0	0
sp|Q8WXR4|MYO3B_HUMAN	TWYPEVPK	0	0	0	0	0	0	0	0	0	3.56018	0	3.11562	0	0	0	0	0	0	0	0	0	0	0	0	0	0	0	0	0	0	0	2.85859	0	0	0	0	0	0	3.42459	0	0	0	0	0	0	0	0	0
sp|Q9Y5U2|TSSC4_HUMAN	MAQAVWSR	0	0	0	3.72958	0	0	0	0	0	0	0	0	0	0	0	0	0	0	0	0	0	0	0	0	0	0	0	0	0	0	0	0	3.5753	0	0	0	0	3.7205	0	0	0	0	0	0	0	0	0	0
sp|P78527|PRKDC_HUMAN	WQLLLPTALLLLVSAGMRTEDLPK	0	0	0	0	0	0	0	3.40203	0	0	0	3.17977	0	0	0	0	0	0	3.2625	0	0	0	0	0	0	0	0	0	0	0	0	2.90203	0	0	0	0	0	0	0	0	0	3.09463	0	0	0	0	0	0
sp|Q8N9P6|CI163_HUMAN	KWQGETQEFCPNAK	3.37969	0	0	0	0	0	3.55559	0	0	0	0	0	0	0	0	0	0	0	0	0	0	0	0	0	0	0	0	0	0	0	0	0	0	0	0	0	0	0	0	0	0	0	0	0	0	3.54843	0	0
sp|Q9BQS8|FYCO1_HUMAN	VWLNLTEMNK	0	3.22969	0	0	0	0	0	0	0	0	0	0	0	0	0	0	0	0	0	0	0	0	0	0	0	0	0	0	0	3.1678	0	0	0	0	0	0	3.02312	0	0	0	0	0	0	0	0	0	0	0
sp|P30837|AL1B1_HUMAN	LGGWTSPLK	0	0	0	0	0	3.41935	0	0	0	0	0	3.37566	0	0	3.38282	3.56427	0	0	0	0	0	0	0	0	0	0	0	0	0	0	0	0	0	0	0	0	0	0	0	0	0	0	0	0	0	0	0	0
sp|P12814|ACTN1_HUMAN	LCNGMSNRFWGWGR	0	0	0	0	3.37644	0	0	0	0	3.19126	0	0	0	0	0	0	0	0	0	0	0	0	0	0	0	0	0	3.56264	0	0	0	0	0	0	0	0	0	0	0	0	0	0	0	0	0	0	0	0
sp|Q16880|CGT_HUMAN	MLWFQGNSMQLAR	0	0	0	0	0	0	0	0	0	0	0	0	0	0	0	0	0	0	0	0	0	0	0	0	0	0	0	0	0	0	0	0	0	0	0	0	0	0	0	0	0	0	0	0	0	0	0	0
sp|Q9UBV7|B4GT7_HUMAN	LWYVATFLASVLGTR	0	0	0	0	3.16344	0	0	0	0	3.13015	0	0	0	0	0	0	0	0	0	0	0	0	0	0	0	0	0	3.27971	0	3.24941	0	0	0	0	0	0	0	0	0	0	0	0	0	0	3.28583	0	0	0
sp|A4D263|SPT48_HUMAN	MAESWLRLSGAGPAEEAGPEGGLEEPDALDDSLTSLQWLQEFSLLNAK	0	0	0	3.4923	0	2.60477	0	3.5038	0	0	0	0	0	0	3.52674	3.81423	0	0	0	0	0	0	0	0	0	0	0	0	0	0	0	0	0	0	0	0	0	0	0	0	0	0	0	0	0	0	0	0
sp|A6NJY4|YQ041_HUMAN	MTTNAGPLHPYWPQHLR	0	0	0	0	0	0	0	3.4161	0	0	3.56909	0	0	0	0	0	0	0	0	0	0	0	0	0	0	0	0	0	3.40449	0	0	0	0	0	0	0	0	0	0	0	0	0	0	0	0	0	2.80923	0
sp|Q9Y603|ETV7_HUMAN	ESGTDDFNVWLGLHD	0	0	0	0	0	0	0	0	0	0	0	3.02587	0	0	0	0	0	0	0	0	0	0	0	0	0	0	0	0	0	0	0	0	0	0	0	3.18521	0	0	0	0	0	2.94331	0	0	0	0	0	3.60887
sp|Q96C10|DHX58_HUMAN	GLHFKWPLGAPMLAALYAMSMVLK	0	0	0	0	0	0	0	0	0	0	0	0	0	0	0	0	0	0	0	0	0	0	0	0	0	0	0	0	0	0	0	0	0	0	0	4.73891	0	0	0	0	4.64851	0	0	0	0	0	4.53284	0
sp|P28336|NMBR_HUMAN	MMWSNFFLQEENR	0	0	4.02342	0	0	0	3.82885	0	0	0	0	3.21187	0	0	0	0	0	0	0	0	0	0	0	0	0	0	3.41361	0	0	0	0	0	0	3.55706	0	0	0	0	0	0	0	0	0	0	0	0	0	0
sp|Q96FF7|MISP3_HUMAN	ELPLDLNLQEPRWDQSTFLGR	2.89662	0	0	0	0	0	0	0	0	3.32507	0	0	0	0	0	0	0	0	0	0	0	0	0	0	0	0	0	0	0	0	0	0	0	0	0	0	0	3.51846	0	0	0	0	3.85979	0	0	0	0	0
sp|O75083|WDR1_HUMAN	DVLLEFYAPWCGHCKQLEPVYNSLAK	0	0	0	0	0	0	0	0	0	0	0	0	0	0	0	0	0	0	0	0	0	0	0	0	0	0	0	0	0	0	0	0	3.95105	0	0	0	0	0	0	0	0	0	0	0	0	0	0	0
sp|Q8IUW3|SPA2L_HUMAN	KMEVFLPLSTSAASSGPWAHSLFAFLPSWPK	0	0	0	0	0	3.38744	0	3.51419	0	0	0	0	3.17207	3.11578	0	0	0	0	0	0	0	0	0	0	0	0	0	0	0	0	0	0	0	0	0	0	0	0	0	0	3.03563	3.2069	0	0	0	0	0	0
sp|Q96PV0|SYGP1_HUMAN	MATLWGGLLR	0	0	3.05321	0	0	0	0	0	0	0	0	0	2.94707	2.81926	0	0	0	0	0	0	0	0	0	3.29158	0	0	0	0	0	0	0	0	0	0	0	0	0	0	3.24883	0	0	0	3.45204	0	0	0	0	0
sp|Q14571|ITPR2_HUMAN	NQENPPPYPGPGPTAPYPPYPPQPMGPGPMGGPYPPPQGYPYQGYPQYGWQGGPQEPPK	2.94545	0	0	0	0	0	0	0	0	0	0	0	3.05595	2.97241	0	0	0	0	0	0	0	0	0	0	0	0	3.01218	0	0	0	0	0	0	0	0	0	0	0	0	0	0	0	0	0	0	0	0	0
sp|O75616|ERAL1_HUMAN	GASDPEVAPWAR	0	0	0	3.30617	0	0	0	0	0	0	0	0	0	0	0	0	0	0	0	0	0	0	0	0	0	0	0	0	0	0	0	0	0	0	0	0	0	0	0	0	3.19945	0	0	0	0	0	0	0
sp|O95433|AHSA1_HUMAN	WLQLVVR	0	0	0	0	0	0	0	0	0	0	0	0	0	0	0	0	0	4.37174	0	0	0	0	0	0	0	0	0	0	0	0	0	0	0	0	0	0	0	5.1666	0	0	0	0	0	0	0	0	0	0
sp|P48637|GSHB_HUMAN	WTFGQGTK	0	0	0	0	0	0	0	0	0	0	0	0	0	0	0	0	0	0	0	0	0	0	0	0	0	0	0	0	0	3.16573	3.42752	0	3.03182	0	0	0	0	3.55675	0	0	0	0	0	0	0	0	0	0
sp|O75636|FCN3_HUMAN	MDLLWLLPSLWLLLLGGPACLK	0	0	0	0	2.72399	0	2.79012	0	0	0	0	0	0	0	2.50648	0	0	0	0	0	0	0	0	0	0	0	0	0	0	0	2.84098	0	0	2.78439	0	0	0	0	0	0	0	0	0	0	0	0	0	0
sp|Q75MW2|ZN767_HUMAN	MVVSTWR	0	0	0	0	0	3.28496	0	0	3.52058	0	3.72949	0	0	0	0	0	0	0	0	0	0	0	0	0	0	0	0	0	0	3.46703	0	0	0	0	0	0	0	3.5437	0	0	0	0	0	0	0	0	0	0
sp|Q9UKL4|CXD2_HUMAN	VPQTWVGK	0	0	0	0	0	0	0	0	0	0	0	0	0	0	0	0	0	0	0	0	0	0	0	0	0	0	0	0	0	0	0	0	0	0	0	0	0	0	0	0	0	0	0	0	0	0	0	0
sp|Q6UY09|CEA20_HUMAN	EWAKYMEVHEK	0	0	0	0	0	0	0	0	0	0	3.93386	0	0	0	0	0	0	0	0	0	0	0	0	0	0	3.59186	0	0	0	0	0	0	0	0	0	0	3.47123	0	0	0	0	0	0	0	3.871	0	0	0
sp|Q8NBV8|SYT8_HUMAN	MVMAYFVENFWGEK	0	0	3.27862	0	0	0	0	0	0	0	0	0	0	0	0	0	0	0	0	0	0	0	0	0	0	0	0	0	0	3.3206	0	0	0	0	0	0	0	0	0	0	0	0	3.30564	0	0	0	0	0
sp|Q9H0A3|T191A_HUMAN	MDVRALPWLPWLLWLLCR	0	0	0	0	0	0	0	0	0	0	0	0	0	0	0	0	0	0	0	0	0	0	0	0	0	0	0	0	0	0	0	0	0	0	0	3.54029	0	0	0	0	0	0	0	0	3.70256	0	0	3.71458
sp|Q01581|HMCS1_HUMAN	PPYHNWMHAFSVSHFCYLLYK	0	0	0	0	0	0	0	0	0	0	0	0	0	0	0	0	0	0	0	0	0	3.44973	0	0	0	0	0	0	0	0	0	0	0	0	0	0	0	0	0	3.71154	0	0	0	0	0	0	0	0
sp|Q6UXR6|YI004_HUMAN	ELEGQWWRGQLAADLHQALR	0	0	3.40484	0	0	0	0	0	0	0	0	0	3.6148	3.57062	0	0	0	0	0	0	0	0	0	0	0	0	0	0	0	0	0	0	0	0	0	3.3374	0	0	0	0	0	0	3.58718	0	0	0	0	0
sp|Q674R7|ATG9B_HUMAN	DYHAANQSYQYGPSSAGNGAGGGGSMGDYMAQEDDWDRDLLLDPAWEK	0	0	0	0	0	0	0	0	0	0	0	0	0	0	0	0	0	0	0	0	0	0	0	0	0	0	0	6.31987	0	0	0	0	0	0	0	0	0	0	0	0	0	0	0	0	0	0	0	0
sp|Q8IVU3|HERC6_HUMAN	MSLLLNLLREMLEYFGVPVEQVLLLWENK	0	3.52372	0	0	0	0	0	0	0	0	0	0	0	0	0	0	0	0	0	0	0	0	0	0	0	0	0	0	0	0	0	0	0	0	0	0	0	3.21274	0	0	3.02479	0	0	0	0	0	0	0
sp|A8K4G0|CLM7_HUMAN	GLFHLFMWYFLLVLYMGQLK	0	0	0	0	0	0	0	0	0	0	0	0	0	0	0	0	0	3.50145	0	0	0	0	0	0	0	0	0	0	3.1756	2.8545	0	0	0	0	0	0	3.48447	0	0	0	3.13282	0	0	0	0	0	0	0
sp|P60321|NANO2_HUMAN	AAAAAALSGAGTPPAGGGAGGGGAGGGGSPPGGWAVAR	0	0	0	0	0	0	0	0	0	0	0	0	0	0	0	0	0	0	0	2.6326	0	0	0	0	0	0	0	0	0	0	0	0	0	0	0	0	0	0	0	0	3.35829	3.01287	3.63417	0	0	3.52066	0	0
sp|P06702|S10A9_HUMAN	AVPTQETHVWYR	0	0	0	0	0	3.63043	0	0	0	0	0	0	0	0	0	0	0	0	0	0	0	0	0	0	0	0	0	0	0	0	4.04941	3.71138	0	0	0	0	3.78261	0	0	0	0	0	0	3.98257	0	0	0	0
sp|Q9HAW7|UD17_HUMAN	LNDPDDLAVNWVAR	0	0	0	0	0	0	0	0	0	0	0	3.00805	0	0	0	0	0	0	3.48962	0	0	0	0	0	0	0	0	0	0	0	3.8971	0	0	0	0	0	0	0	0	0	0	0	4.25567	0	0	0	0	0
sp|O43915|VEGFD_HUMAN	MSLYRSVVWFAK	0	0	0	0	0	3.31238	0	0	0	0	0	0	0	0	0	0	0	0	0	0	0	0	0	0	0	0	0	0	0	0	0	0	0	0	0	0	3.23365	3.2637	0	0	0	0	0	0	0	0	0	0
sp|P0CW00|TSPY8_HUMAN	MWPVFWTVVR	0	0	0	0	0	0	0	0	0	0	0	0	0	0	0	0	0	0	0	0	0	0	0	0	0	0	0	0	0	0	0	3.2173	0	0	0	0	0	0	0	0	0	0	4.03847	0	0	0	0	0
sp|P30419|NMT1_HUMAN	APWASLR	0	0	0	0	0	0	0	0	0	0	0	0	0	0	0	0	3.47875	0	0	0	0	0	0	0	0	0	0	0	0	0	0	0	0	3.51146	3.15818	2.98553	3.38991	0	0	0	0	0	0	0	0	0	0	0
sp|Q9Y4H2|IRS2_HUMAN	CSYGWQGR	2.6677	0	0	3.3852	0	0	0	0	0	0	0	0	0	0	0	0	0	0	0	0	0	0	0	0	0	0	0	0	0	0	0	0	0	0	0	0	0	0	0	0	0	0	0	0	0	0	0	0
sp|Q9UPU3|SORC3_HUMAN;sp|Q8WY21|SORC1_HUMAN	SLMHTLWAK	0	0	0	0	0	0	0	0	0	0	3.68786	0	0	0	0	0	0	0	0	0	0	0	0	0	0	0	0	0	0	0	3.65272	2.82467	0	0	0	0	0	0	0	0	0	0	0	0	0	0	0	0
sp|Q86V20|SHLD2_HUMAN	MPPGRWHAAYPAQAQSSR	0	0	3.04237	0	0	0	3.29349	0	0	0	0	0	2.8813	3.10362	0	0	0	0	0	0	3.40763	0	0	0	0	0	0	0	0	0	3.56117	0	0	0	0	0	0	0	0	0	0	0	0	0	0	3.26289	0	0
sp|Q9H6B9|EPHX3_HUMAN	MLPEAGSLWLLK	0	0	0	0	0	0	0	0	0	0	3.84159	0	0	0	3.75489	0	0	0	0	0	0	0	0	0	0	0	0	0	0	0	0	0	0	0	0	0	0	0	0	0	0	0	0	0	0	0	0	0
sp|Q9P2D3|HTR5B_HUMAN	GGWWYNACAHSNLNGVWYR	0	0	0	0	0	0	0	0	0	4.64065	0	0	0	0	0	0	0	0	0	0	0	0	0	0	0	0	0	0	0	0	0	0	0	0	4.56904	0	0	0	0	0	0	0	0	0	0	0	0	0
sp|Q9Y4P1|ATG4B_HUMAN	LSPWTPGLGAGEK	0	0	0	0	3.36648	0	0	0	0	0	3.23624	0	0	0	0	0	0	0	0	0	0	0	0	3.41563	0	3.27529	0	0	0	0	0	0	0	0	0	0	0	0	0	0	0	0	0	0	0	0	0	0
sp|P00558|PGK1_HUMAN	VVAAAAGWLLR	0	0	0	0	3.18475	0	0	0	0	0	3.43474	0	0	0	0	0	0	0	0	0	0	0	0	0	3.31176	0	0	3.37665	0	0	0	0	3.0626	0	0	0	0	0	0	0	0	0	0	0	0	0	0	0
sp|Q6UY13|YB003_HUMAN	DNYWLVTAR	0	0	0	0	0	0	0	0	0	0	0	3.31856	0	0	3.02967	0	0	0	0	0	0	0	0	0	0	0	0	0	0	0	0	0	0	3.07864	3.43882	0	0	0	0	0	0	0	0	0	0	0	0	3.40654
sp|O75629|CREG1_HUMAN	LSCAASGFTFSSYAMSWVR	0	0	0	0	0	0	0	0	0	0	0	0	3.12555	3.23761	0	0	0	3.20112	0	0	0	0	0	0	0	0	0	3.4515	0	3.32309	0	0	3.07994	0	0	0	0	0	0	0	0	0	0	0	0	0	0	3.45648
sp|P43681|ACHA4_HUMAN	ALWETMGQK	0	0	0	0	0	0	0	3.29208	0	0	0	0	0	0	0	3.23026	0	0	0	0	0	0	0	0	3.3788	0	0	0	0	0	0	0	0	0	0	0	0	0	3.17372	0	0	0	3.34101	0	0	0	0	0
sp|P24462|CP3A7_HUMAN	ELSDWLKLGDLTSK	0	0	0	0	0	0	0	0	0	0	3.47283	0	2.83405	2.73246	0	0	0	0	0	0	0	0	0	0	0	0	0	0	0	3.18103	0	3.34444	0	0	3.3504	0	0	0	0	0	0	0	0	0	0	0	0	0
sp|O43463|SUV91_HUMAN	QGWEGAK	0	3.23817	0	3.30372	0	0	0	0	0	0	0	0	0	0	0	0	0	0	0	0	3.65936	0	0	0	0	0	0	0	0	0	0	0	0	0	0	0	0	0	0	0	0	2.62382	0	0	0	0	0	0
sp|Q75QN2|INT8_HUMAN	VACFACGGKLSNWEPK	0	0	0	0	0	0	0	0	0	0	0	0	0	0	0	0	0	0	0	0	0	0	0	0	0	0	0	3.12835	0	0	0	0	0	0	3.09978	0	0	0	0	0	0	2.48152	3.58005	0	0	0	0	0
sp|P82094|TMF1_HUMAN	WNMQALDMLR	0	0	0	0	0	0	0	0	0	0	0	0	3.54126	3.52313	0	0	0	0	0	0	0	0	0	0	0	0	0	0	0	3.42508	0	0	0	0	3.37134	0	0	0	0	0	0	0	0	0	0	0	0	0
sp|Q9UPQ0|LIMC1_HUMAN	NLLWTFEDLHMLVGSNMPLFGGGR	0	0	0	0	0	0	0	3.72953	0	0	0	0	0	0	0	0	0	0	0	3.54891	0	0	0	0	3.90923	0	0	0	0	2.95602	0	0	0	0	0	0	0	3.63623	0	0	0	0	0	0	0	0	0	0
sp|Q9UNE7|CHIP_HUMAN	GPTPYWR	0	0	0	0	0	0	0	0	0	0	0	3.19223	0	0	0	0	0	0	3.36398	0	0	0	0	3.16634	0	0	0	0	0	0	0	0	3.17378	0	0	0	0	0	0	0	0	0	0	0	3.19901	0	0	0
sp|Q96ND0|F210A_HUMAN	SYNLSLWDTAGR	0	0	0	0	3.47546	0	0	0	0	0	0	0	0	0	0	0	0	0	0	0	0	0	0	3.78065	0	0	0	0	0	0	0	0	0	0	0	0	0	0	0	0	0	0	0	0	0	0	0	0
sp|Q00169|PIPNA_HUMAN	QTSFWRVYQELPWHMK	0	0	0	0	0	0	0	0	0	0	3.66189	0	0	0	0	0	0	0	0	0	0	0	0	3.69631	3.64081	0	0	0	0	0	3.44984	0	0	0	0	0	0	0	0	0	0	0	0	0	0	0	0	0
sp|Q9H5I5|PIEZ2_HUMAN	LSPEEPGWNGLAHR	0	0	3.1837	0	0	0	0	0	0	0	0	0	0	0	0	0	0	3.10901	0	0	0	0	3.31184	0	0	0	0	0	0	0	0	0	0	0	0	0	0	0	0	0	0	0	0	0	0	0	0	0
sp|Q3SY05|CA157_HUMAN	YLETLWLDNTNLEK	0	0	0	0	0	0	0	0	0	0	0	0	0	0	0	0	3.9849	3.41846	0	0	0	0	0	0	0	0	0	0	0	0	3.5325	0	0	0	0	0	0	0	0	0	0	0	0	0	0	0	0	0
sp|Q68CR1|SE1L3_HUMAN	NSGTLGNVTVQWVATLNGQLATGDLR	0	0	0	4.11243	0	0	0	0	0	0	0	0	0	0	3.45851	0	0	0	0	0	0	0	0	0	0	0	0	3.77769	0	0	0	3.22681	0	0	0	0	0	0	0	0	3.62606	0	0	0	0	0	0	0
sp|Q92576|PHF3_HUMAN	SDLYSFSMLMQELLTDDLPWK	0	0	0	0	0	0	3.36218	0	0	0	0	0	0	0	0	0	0	3.33352	0	0	0	0	3.31275	0	0	0	0	0	0	0	0	0	0	0	0	0	0	0	0	0	0	0	0	0	0	0	0	0
sp|Q16612|NREP_HUMAN	MAFSPWQLLSPVQWAK	0	0	0	3.69988	0	0	0	0	0	0	0	0	0	0	0	0	0	0	0	0	0	0	0	0	0	0	0	0	0	0	0	0	0	0	0	0	0	0	0	0	0	0	0	0	0	0	0	0
sp|P12955|PEPD_HUMAN	VSAGPWSSEKAEMNLLELNEK	0	0	0	0	0	0	0	0	0	0	0	0	0	0	0	0	0	0	0	0	0	0	0	0	0	0	0	0	0	3.61926	0	0	0	0	0	0	0	0	0	0	0	0	0	0	0	4.00669	0	0
sp|Q9NRD9|DUOX1_HUMAN	QQWQQLYDTLNAWK	0	0	0	0	0	0	0	0	0	0	0	0	0	0	0	0	0	0	0	0	0	0	5.24057	0	0	0	0	0	0	0	0	0	0	0	0	0	0	0	0	0	0	0	0	4.99727	0	0	0	0
sp|Q9UGJ0|AAKG2_HUMAN	MEPLGNWRSLR	0	0	0	0	0	0	0	0	3.52838	0	0	0	0	0	0	0	0	0	0	0	0	0	0	0	0	0	0	0	0	0	0	0	0	0	0	0	0	0	0	4.08668	0	0	0	0	0	0	0	0
sp|P0C7X3|CCYL3_HUMAN	QSWSRVYCSLAK	0	0	0	0	0	0	3.98626	0	0	0	0	0	0	0	0	0	0	0	3.6059	0	0	0	0	0	0	0	0	0	0	0	0	0	0	0	0	0	0	0	0	0	0	0	4.48752	0	0	0	0	0
sp|Q8N1V2|CFA52_HUMAN	LWALWPR	0	0	0	0	0	0	0	0	0	0	0	3.67031	0	0	0	0	0	0	0	0	0	0	0	0	0	0	0	0	0	0	0	0	0	0	3.43686	0	0	3.65717	0	0	0	0	0	0	0	0	0	0
sp|P61576|REC04_HUMAN	TFTVQDSTAMSWWR	0	0	0	0	0	0	0	0	0	0	0	0	0	0	0	0	0	0	0	0	0	0	0	0	0	0	0	0	0	0	0	0	0	0	0	0	0	0	0	0	0	0	4.24811	0	0	3.19862	3.32296	0
sp|Q969I6|S38A4_HUMAN	GPEPWVSASLLR	3.33475	0	0	0	0	3.32095	0	0	0	0	0	0	0	0	0	0	0	0	0	0	0	0	0	0	0	0	0	3.38219	0	0	0	0	0	0	0	0	0	0	0	0	0	0	0	0	0	0	0	0
sp|O95249|GOSR1_HUMAN	LPYPSALGDQYWEELLLPK	0	0	0	0	0	0	3.68588	0	0	0	0	0	0	0	0	0	0	0	0	0	0	0	0	0	0	0	0	0	0	3.56611	0	0	0	0	0	0	0	0	0	0	0	0	0	0	0	0	0	0
sp|Q96NG5|ZN558_HUMAN	TWQWLPR	0	0	0	0	0	3.98009	0	0	0	0	0	0	0	0	0	0	0	0	0	0	0	0	0	0	0	0	0	0	0	0	0	0	3.73508	4.17654	0	0	0	0	0	0	0	0	0	0	0	0	0	0
sp|O75094|SLIT3_HUMAN	MGFCLALAWTLLVGAWTPLGAQNPLSWEVQR	0	4.08397	0	0	0	0	0	0	0	0	0	0	0	0	0	0	0	3.53021	0	0	0	0	0	0	0	0	3.02261	0	0	0	0	0	0	0	0	0	0	0	0	0	0	0	4.07698	0	0	0	0	0
sp|Q96GU1|PAGE5_HUMAN	AMTLLEDWCR	0	0	0	0	0	0	0	0	0	0	0	0	0	0	0	0	0	3.44152	0	0	0	0	3.021	0	0	0	0	0	0	0	0	0	0	0	0	0	0	0	0	0	0	0	4.05532	0	0	0	0	0
sp|Q9BSH4|TACO1_HUMAN	MAAVPPGLEPWNR	0	0	0	0	0	0	0	0	0	0	0	0	0	0	0	0	0	0	4.08974	0	0	0	0	0	0	0	0	0	0	0	0	0	0	0	0	0	0	0	0	0	0	0	0	0	3.93333	0	0	0
sp|Q9UKC9|FBXL2_HUMAN	KEMEDWLAALK	0	0	0	0	0	0	0	0	0	0	0	4.13438	0	0	0	0	0	0	0	0	0	0	0	0	0	0	3.60243	4.15623	0	0	4.07579	0	0	0	0	0	0	0	0	0	0	0	0	0	0	0	0	0
sp|Q5JQC9|AKAP4_HUMAN	WRGTPEAYEGLGLR	0	0	0	0	0	0	3.88336	0	0	0	0	0	0	0	0	0	0	0	0	0	0	0	0	0	0	0	0	0	0	0	3.83761	0	0	0	0	0	3.594	0	0	0	0	0	0	0	0	0	0	0
sp|O75747|P3C2G_HUMAN	EELLPDGQLWANMDPEER	0	0	0	0	0	0	0	0	0	0	0	0	3.88679	3.99111	0	0	0	0	0	0	0	0	0	0	0	0	0	0	0	0	0	0	0	0	0	0	0	0	0	0	0	0	0	0	4.2928	0	0	0
sp|Q9Y2J2|E41L3_HUMAN	RLLAWLLFLANWGGAR	0	0	0	3.55647	0	0	0	0	0	0	3.4423	0	0	0	0	0	0	0	0	0	0	0	0	0	0	0	0	0	0	0	3.32929	0	0	0	0	0	0	0	0	0	0	0	0	0	0	0	0	0
sp|Q99704|DOK1_HUMAN	AWQMMQLLLLALVTAAGSAQPR	0	0	0	0	0	0	0	0	0	0	0	0	0	0	0	0	4.18287	0	0	0	3.91958	0	0	0	0	0	0	0	0	0	0	0	0	0	0	0	0	0	0	0	0	0	0	0	0	0	3.83041	0
sp|Q8IV13|CCNJL_HUMAN	MYPNPLLYCTCWDPWNLGPR	0	0	0	0	0	0	0	0	3.5683	0	0	0	0	0	0	0	0	0	0	0	0	0	0	0	0	0	0	0	0	0	0	0	0	0	0	0	0	0	0	0	3.50815	0	3.92932	0	0	0	0	3.39856
sp|P51795|CLCN5_HUMAN	ELSQRSTATMYLLGGYYWHPLSEVHLWD	0	0	0	0	0	0	0	0	0	0	0	0	0	0	0	0	0	0	0	0	4.26543	0	0	0	0	0	0	0	0	0	0	0	0	0	0	0	0	0	0	0	0	0	3.93678	0	0	0	0	0
sp|P54707|AT12A_HUMAN	DLSEMHEWMTQAEEEYLER	0	0	0	0	0	0	0	0	0	0	0	0	0	0	0	0	0	0	3.78703	0	0	0	0	0	0	0	0	0	0	0	0	0	0	0	0	0	0	0	0	0	3.4386	0	0	0	0	0	0	0
sp|O75159|SOCS5_HUMAN	MEASVLSPTSWEK	0	0	3.54802	0	0	0	0	0	0	0	0	0	0	0	0	0	0	0	0	0	0	0	0	0	0	0	0	0	0	0	0	3.51813	0	0	0	0	0	0	0	0	0	3.37171	3.88992	0	0	0	3.44226	0
sp|Q9BR10|SPT25_HUMAN	TQEWDPGK	0	0	0	0	0	0	0	0	0	0	0	0	0	0	0	0	0	0	0	0	0	3.61043	0	0	0	0	0	0	0	0	0	0	0	0	0	0	0	0	0	0	0	0	0	0	0	0	0	0
sp|P01767|HV353_HUMAN	GLNASSMAWAR	0	0	0	0	0	0	0	0	0	0	0	0	0	0	0	0	0	0	0	0	0	0	0	0	0	0	0	0	0	0	0	0	0	0	0	0	0	0	0	4.46649	0	0	4.73966	0	4.59505	0	0	0
sp|Q86YW9|MD12L_HUMAN	MAFWAGGSPSVVDYFPSEDFYR	0	3.87376	0	0	0	0	0	0	0	0	3.8438	0	0	0	0	0	0	0	0	0	0	0	0	0	0	0	0	0	0	0	0	0	3.53963	0	0	0	0	0	3.94734	0	0	0	0	0	0	0	0	0
sp|Q53LP3|SWAHC_HUMAN	MWLKPEEVLLK	0	0	0	0	0	0	0	0	0	0	0	0	0	0	0	0	3.85427	0	0	0	0	0	0	0	0	0	0	0	0	0	0	0	0	0	0	0	0	0	0	3.91404	0	0	0	0	0	0	0	0
sp|P07098|LIPG_HUMAN	GPSAELASRYWGR	0	4.47574	0	3.79704	0	0	0	0	0	0	0	0	0	0	0	0	0	0	0	0	0	0	0	0	0	0	0	0	0	0	0	0	0	0	0	0	0	4.72328	0	0	0	0	0	0	0	0	0	0
sp|Q969H4|CNKR1_HUMAN	AVADSWMEEVLK	0	0	3.57368	0	0	0	0	0	0	0	0	0	0	0	0	0	0	0	0	0	0	0	0	0	0	0	0	0	0	0	0	0	3.44521	3.64839	0	0	0	0	0	0	0	0	0	0	0	0	0	0
sp|P42773|CDN2C_HUMAN	APAAWLR	0	0	0	0	0	0	0	0	0	0	0	0	0	0	0	0	0	3.64091	0	0	0	0	0	0	0	0	0	0	0	0	0	0	0	0	0	0	0	0	0	0	0	0	0	0	0	0	0	0
sp|P05451|REG1A_HUMAN	APALSWR	0	0	0	0	0	0	0	0	0	0	0	3.51551	0	0	0	0	0	0	0	0	0	0	0	0	0	0	0	0	0	0	0	0	0	0	0	3.9395	0	0	0	0	3.77864	3.40392	0	0	0	3.31707	0	0
sp|Q9NT62|ATG3_HUMAN	EPLGVCVGLGAWNYPFQLASWK	0	0	0	0	0	0	0	0	0	0	0	0	0	0	0	0	0	0	0	0	0	0	0	4.47639	0	0	0	0	0	0	0	3.63819	0	0	0	0	0	0	0	0	4.04334	3.82577	0	0	0	0	0	0
sp|P80303|NUCB2_HUMAN	CAVFQLPPWHLDR	0	0	0	0	0	0	0	0	0	0	0	0	5.95326	6.36324	0	0	0	0	0	0	0	0	0	0	0	0	0	0	0	0	0	0	0	0	0	0	0	0	0	0	0	0	0	0	0	0	0	0
sp|P54803|GALC_HUMAN	NMASHPVSLHAVGVSYWK	0	0	2.9616	0	0	0	0	0	3.1263	0	0	0	0	0	0	0	0	0	0	0	0	0	0	0	0	0	0	0	0	0	0	0	2.74136	0	0	2.54297	2.7694	0	0	0	0	2.5208	0	0	0	0	0	0
sp|Q86UL3|GPAT4_HUMAN	MAQNVYGPGVRLGNWNEDVYLEEELMK	0	0	0	0	0	0	0	0	0	0	0	0	0	0	0	0	0	0	0	0	0	0	0	0	0	0	7.96386	0	0	0	0	0	0	0	0	0	0	0	0	0	0	0	0	0	0	0	0	0
sp|P01825|HV459_HUMAN;sp|A0A0C4DH41|HV461_HUMAN	WPPCGTLR	0	0	0	0	0	0	0	0	0	0	0	0	0	0	0	0	0	0	0	0	0	0	0	4.66973	0	0	0	0	0	0	0	0	0	0	0	0	0	0	0	0	0	0	0	0	0	0	4.29061	0
sp|P22891|PROZ_HUMAN	MNWELLLWLLVLCALLLLLVQLLR	0	0	0	0	0	0	0	0	0	0	0	0	0	0	0	0	0	0	0	0	0	0	0	3.64787	0	0	0	0	0	0	0	0	0	0	3.61427	0	0	0	0	0	0	0	3.6391	0	0	0	0	0
sp|O15230|LAMA5_HUMAN	MAGVSYAAPWWVSLLHR	0	0	0	0	0	0	0	0	0	0	0	0	0	0	0	0	0	0	0	0	0	0	0	0	0	0	0	0	0	3.24943	0	0	0	0	0	0	0	0	0	3.4885	0	0	3.71764	0	3.45449	0	0	0
sp|P24863|CCNC_HUMAN	ALTLWLLPWLCQCVSVRADSLLHLGALFEENAAK	0	0	0	2.3655	0	0	0	0	0	0	0	0	0	0	0	0	0	2.33396	0	0	0	0	0	0	0	0	0	2.55834	0	0	0	2.2217	0	0	0	0	0	2.72458	0	0	0	0	0	0	0	0	0	0
sp|Q05707|COEA1_HUMAN	LLPLWLCLGFHFLTVGWR	3.60997	0	0	0	0	0	0	0	0	0	0	0	0	0	0	0	0	0	0	0	0	0	0	0	0	0	0	0	0	0	0	0	0	0	0	0	0	4.31366	0	0	0	0	0	0	0	0	0	0
sp|P05091|ALDH2_HUMAN	LLWVQQALLALLLPTLLAQGEAR	0	0	0	0	0	3.70891	0	0	0	0	0	0	0	0	0	0	0	0	0	0	0	0	0	0	0	0	3.55829	0	0	0	0	0	0	0	0	0	0	0	0	0	0	0	0	0	0	0	0	0
sp|Q14643|ITPR1_HUMAN	EPASVTVTFDDVALYFSEQEWELLEK	3.51311	0	0	0	0	0	0	0	0	0	0	0	0	0	0	0	0	0	0	0	0	0	0	0	0	0	0	0	0	0	0	0	0	0	0	0	0	0	3.99051	0	0	0	0	0	0	0	0	0
sp|Q4G0U5|PCDP1_HUMAN	SEMLWNFHCWVESWMTRPDLQPGYEGWQALDPTPQEK	0	0	3.32085	0	0	0	0	0	0	0	0	0	0	0	0	0	3.87008	0	0	0	0	0	0	3.77072	0	0	0	0	0	0	0	0	0	0	0	0	0	0	0	0	0	0	0	0	0	0	0	3.422
sp|P09104|ENOG_HUMAN	TALYWAVEK	0	0	0	0	0	4.07511	0	0	0	0	0	0	0	0	0	0	0	0	0	0	0	0	0	0	0	4.30831	0	0	0	0	0	0	0	0	0	0	0	0	0	0	0	3.76662	0	0	0	0	0	0
sp|Q9UKQ9|KLK9_HUMAN	TWFPQLAAQKSSLGGGK	0	0	0	3.78756	0	0	0	0	0	0	0	0	0	0	0	0	0	0	0	0	0	0	3.87481	0	0	0	0	0	0	0	3.8093	0	0	0	3.77382	0	0	3.72266	0	0	0	0	0	0	0	0	0	0
sp|Q9NVE5|UBP40_HUMAN	AAEWASR	0	0	3.50415	0	3.32928	0	0	3.66523	0	0	0	0	0	0	0	0	0	0	0	0	0	0	0	0	0	0	0	0	0	0	0	0	0	0	0	0	0	3.68495	0	0	0	0	0	0	3.82808	0	0	0
sp|Q9P2D6|F135A_HUMAN	SCESSMVLGYWDLR	0	0	0	0	0	0	0	0	0	0	0	0	0	0	0	0	0	0	0	0	0	0	0	0	3.87978	0	0	0	3.30745	0	0	0	0	0	0	3.61232	0	0	0	0	0	3.40092	3.77619	0	0	0	0	0
sp|O43488|ARK72_HUMAN	GSGHWLPAAGLAGNR	0	0	0	0	5.11761	0	0	4.25116	0	0	0	0	0	0	0	0	0	0	0	0	0	0	4.69715	0	0	0	0	0	0	0	0	0	0	0	0	0	0	0	0	0	0	0	0	0	0	0	0	0
sp|Q96KS0|EGLN2_HUMAN	GLEWVSVLYSGGSTYYADSVK	0	0	0	0	0	0	0	0	0	0	0	0	0	0	0	0	0	0	0	0	0	0	0	0	4.00907	0	0	0	0	0	0	0	0	0	0	0	0	0	0	0	0	3.05069	0	0	0	0	0	0
sp|Q9ULU8|CAPS1_HUMAN;sp|Q86UW7|CAPS2_HUMAN	PSEDPRDWR	0	0	0	0	0	0	0	0	0	0	3.8503	0	0	0	3.45676	0	0	0	0	0	0	0	0	0	0	0	0	3.68179	0	0	0	0	3.08305	0	0	0	0	0	0	0	0	0	0	0	0	0	0	0
sp|Q3ZCN5|OTOGL_HUMAN	APPWVPAMGFTLAPSLGCFVGSR	0	0	0	0	0	0	0	0	0	0	0	0	0	0	0	0	0	0	0	0	0	0	0	0	0	0	0	0	0	0	0	0	0	0	0	0	0	0	0	0	0	0	0	0	0	0	3.601	0
sp|Q9H1B5|XYLT2_HUMAN	CYTANWNPLGDSAFYR	0	0	0	0	0	0	0	0	0	0	0	0	0	0	0	0	0	0	0	0	0	0	0	0	0	0	0	0	0	0	0	0	0	0	0	0	0	0	0	0	0	0	0	0	0	0	0	0
sp|P0DOX5|IGG1_HUMAN	WQYGDSAVGR	0	0	0	0	0	0	0	0	0	0	0	0	3.04362	3.30443	3.90832	0	0	0	0	0	0	0	0	0	0	4.19957	0	0	0	0	0	0	0	0	0	0	0	0	0	0	0	0	0	0	0	0	0	0
sp|P01764|HV323_HUMAN	AVHERGHWNNK	4.36094	0	0	0	0	0	0	0	0	0	0	0	4.77783	4.78813	0	0	0	0	0	0	0	0	0	0	0	0	0	4.73507	0	0	0	0	0	0	0	0	0	0	0	0	0	0	0	0	0	0	0	0
sp|Q06413|MEF2C_HUMAN	DVENTDWR	0	0	0	0	0	0	0	0	0	0	0	0	0	0	0	0	0	0	3.33948	0	0	0	0	3.5693	0	0	0	0	0	0	3.59273	0	0	0	0	0	0	0	0	0	0	0	0	0	0	0	0	0
sp|Q7L0J3|SV2A_HUMAN	MAESWSGQALQALPATVLGALGSEFLR	3.53025	0	0	0	0	0	0	0	0	0	0	0	0	0	0	3.74107	0	0	0	0	0	0	0	0	0	0	0	0	0	0	0	0	0	0	0	0	0	0	0	0	0	0	0	0	0	0	0	3.73829
sp|P49406|RM19_HUMAN	CLGLGPAGWHR	0	0	0	0	0	0	0	0	0	0	0	0	0	0	0	0	0	0	0	0	0	3.72291	0	3.56003	0	0	0	0	0	0	0	0	3.36817	0	0	0	0	0	0	0	3.46068	0	0	0	0	0	0	0
sp|O75410|TACC1_HUMAN	MDWGTELWDQFEVLER	0	0	0	3.69077	3.51874	0	0	0	0	0	0	0	0	0	0	0	0	3.46518	0	0	0	0	0	0	0	0	0	0	0	0	0	0	0	0	0	0	0	0	0	0	0	0	0	0	0	0	0	0
sp|Q9ULV8|CBLC_HUMAN	GLWLEAGR	0	0	3.9799	0	3.83673	0	0	0	0	0	0	0	0	0	0	0	0	0	0	0	0	0	0	0	0	0	0	0	0	0	0	0	0	0	0	0	0	0	0	0	0	0	0	0	0	0	0	0
sp|Q92908|GATA6_HUMAN	MWPVFWTVVRTYAPYVTFPVAFVVGAVGYHLEWFLR	0	3.53828	0	0	3.47751	0	0	0	0	0	0	0	0	0	0	0	0	0	0	0	0	0	0	3.56711	0	0	0	0	0	0	0	0	0	0	0	0	0	0	0	4.17137	0	0	0	0	0	0	0	0
sp|Q8N3G9|TM130_HUMAN	EYAREPCPWR	0	0	0	3.50675	0	0	0	0	0	0	0	0	0	0	0	0	0	0	0	3.14973	0	0	0	0	0	0	0	0	0	0	0	0	3.69452	0	0	0	3.58043	0	0	0	0	0	0	0	0	0	0	0
sp|Q96T52|IMP2L_HUMAN	TWKCAFMETSAK	0	0	0	0	0	0	0	0	0	0	0	0	3.56408	3.7293	0	0	0	0	0	0	0	0	0	0	0	0	0	0	0	0	0	0	0	0	0	3.70019	0	0	0	0	0	0	0	0	0	0	0	0
sp|Q7Z7M1|AGRD2_HUMAN	YWQNWTHNGR	0	0	0	3.94181	0	0	0	0	0	0	0	0	0	0	0	0	0	0	0	0	0	0	0	0	0	0	0	0	0	0	0	0	0	0	0	0	0	0	0	0	0	0	0	0	3.959	0	0	0
sp|Q6NUM6|TYW1B_HUMAN	WGAFLLYVSMK	0	3.50195	0	0	0	0	0	0	0	0	0	0	0	0	0	0	0	0	0	0	0	0	0	0	0	3.21902	0	0	0	0	0	0	0	0	0	0	0	0	0	0	0	0	0	0	0	0	0	0
sp|P43234|CATO_HUMAN	TAVEPEDQDLWEEEGLLMVK	0	0	0	3.69195	0	0	0	0	0	0	0	0	0	0	0	0	0	0	0	0	0	0	0	0	0	0	0	0	0	0	0	0	0	0	0	3.59427	0	0	0	0	0	0	0	0	3.82244	0	0	3.81771
sp|Q70IA6|MOB2_HUMAN	MYWVDAK	0	0	0	0	0	0	0	0	0	0	0	0	0	0	0	0	0	0	0	0	0	0	0	0	0	0	0	0	0	0	0	0	0	0	0	0	0	0	0	3.69287	0	0	0	0	3.70159	0	0	0
sp|P01764|HV323_HUMAN	MAGLRALFMYLWLQLDWVSR	0	0	0	0	0	0	0	0	0	0	0	0	0	0	3.37985	0	0	0	0	0	0	0	0	0	0	0	0	0	0	0	0	0	0	0	0	0	0	0	0	0	0	0	0	0	0	0	0	0
sp|F7VJQ1|APRIO_HUMAN	EPLGNWR	0	0	0	0	0	0	0	0	0	0	0	0	0	0	0	0	0	0	0	0	0	3.41994	0	0	0	0	0	0	0	0	3.4017	2.66779	0	0	0	0	0	0	0	0	0	0	3.49397	0	3.46478	0	0	0
sp|Q9Y5R4|HEMK1_HUMAN	MELWGRMLWALLSGPGR	0	0	0	0	0	0	0	0	0	0	0	0	3.15519	2.97934	0	0	0	0	0	0	0	0	0	0	0	0	0	0	0	0	0	0	0	0	0	0	0	0	0	0	0	0	0	0	0	0	0	3.2548
sp|Q5VYM1|CI131_HUMAN	RSWQWLPK	0	0	0	0	0	0	0	0	0	0	0	0	0	0	3.47455	0	0	0	0	0	0	0	0	0	0	0	0	0	0	0	0	0	0	3.52029	0	0	3.55561	0	0	0	0	0	0	0	3.85572	0	0	0
sp|Q9UHI7|S23A1_HUMAN	YYQVFQAANDWLEDAQELLQLAGNGLDVESAEENLK	0	0	0	0	0	0	0	0	0	3.64114	0	0	0	0	0	0	0	0	0	0	0	0	3.697	3.64378	0	3.57968	0	0	0	0	0	0	0	0	0	0	0	0	0	0	0	0	0	0	0	0	0	0
sp|Q5T686|AVPI1_HUMAN	YVLCVWDLWQPSGPQK	0	0	0	0	0	0	0	0	0	0	0	0	0	0	0	0	0	0	0	0	0	0	0	0	0	0	0	3.86318	0	0	0	0	3.55726	0	0	0	0	0	0	4.65392	0	0	0	0	0	0	0	0
sp|Q6UXN8|CLC9A_HUMAN	RQFASQANVVGPWLQTK	0	0	0	0	0	0	0	0	0	0	0	0	0	0	0	0	0	0	0	0	0	0	0	0	0	0	0	0	0	0	0	0	4.24151	0	0	0	0	0	0	0	0	0	0	0	0	0	0	0
sp|Q5THJ4|VP13D_HUMAN	DWNDVQGR	0	0	0	3.43339	0	0	0	0	0	0	0	0	0	0	0	0	0	0	0	0	0	0	0	0	0	0	0	0	0	0	3.99782	0	0	0	0	0	0	0	0	0	0	0	0	0	0	3.70887	0	0
sp|Q92754|AP2C_HUMAN	FKEPPAYGPMCDLLWSDPLEDFGNEK	0	0	0	4.15439	0	0	0	0	0	0	0	0	0	0	0	0	0	0	0	0	0	0	0	0	0	0	0	0	0	0	3.99873	0	0	0	0	0	0	0	0	0	0	0	0	0	0	0	0	0
sp|P28161|GSTM2_HUMAN	MGDWGFLEK	0	4.22071	0	0	0	0	0	0	0	0	0	0	0	0	0	0	0	0	0	0	0	0	0	0	0	0	0	0	0	3.48054	0	0	0	0	0	0	0	0	0	0	0	0	0	0	0	0	0	0
sp|Q9BXY0|MAK16_HUMAN	MNWTGLYTLLSGVNRHSTALGR	0	0	0	0	0	0	0	0	0	0	0	0	0	0	0	0	0	0	0	0	0	0	0	0	0	0	0	0	0	0	0	0	0	0	0	0	0	0	0	0	0	0	0	0	0	3.47577	0	3.5374
sp|Q99720|SGMR1_HUMAN	RAGWTGLLPLYVCLLLTCGFAK	0	0	0	0	0	0	0	0	0	0	0	0	0	0	0	0	0	0	0	0	0	0	0	0	0	3.63804	0	0	2.99104	0	3.62751	0	0	0	0	0	0	0	0	0	0	0	3.88653	0	0	0	0	0
sp|Q93052|LPP_HUMAN	ADTWDAK	0	3.28733	0	0	0	0	0	0	0	0	0	0	0	0	0	0	0	0	0	0	3.56144	0	0	0	0	0	0	0	0	3.23993	0	0	0	0	0	0	0	0	0	3.62864	0	0	0	0	0	0	0	0
sp|P49454|CENPF_HUMAN	WSSTLTK	0	1.50793	0	0	1.33451	0	1.49932	0	0	0	0	0	1.23701	1.19757	1.34114	1.49003	0	1.37578	1.36273	1.30602	0	0	1.34935	1.5172	0	1.46225	0	1.3711	0	0	1.60247	0	0	1.40992	0	1.39384	1.43215	1.2456	0	0	0	0	1.29383	0	0	0	1.1226	0
sp|Q8WYP3|RIN2_HUMAN	SLLSAWNDGK	0	0	0	0	3.52145	0	0	0	3.76695	0	0	0	0	0	3.6858	0	0	0	0	0	0	0	0	0	0	0	0	0	0	0	0	0	0	0	0	0	0	0	0	0	0	0	0	0	3.45984	0	0	0
sp|Q8N9W5|DAAF3_HUMAN	LLLEDWK	0	0	0	0	0	0	3.52064	0	0	0	0	0	0	0	0	0	0	0	3.45248	0	4.08878	0	0	0	0	0	0	0	0	0	0	0	0	0	0	0	0	0	0	0	0	0	0	0	0	0	0	3.44684
sp|Q96JB3|HIC2_HUMAN	WLRLGPPSLSLSPKPTVGR	0	0	0	0	0	0	0	0	0	0	0	0	0	0	0	0	0	0	0	0	0	0	0	0	0	0	0	0	0	3.63292	0	0	0	0	0	0	0	0	0	0	0	0	3.55441	3.37842	0	0	0	3.11562
sp|P48764|SL9A3_HUMAN	MLQTTWPQESVTFEDVAVYFTQNQWASLDPAQR	0	0	0	0	3.72268	0	0	0	0	0	0	0	0	0	0	0	0	0	0	0	0	0	0	0	0	0	0	0	0	0	0	0	0	3.44672	0	0	0	0	0	0	0	0	0	0	0	0	0	0
sp|Q0IIM8|TBC8B_HUMAN;sp|O95759|TBCD8_HUMAN	SLESWLTHAMVNLPEEMLR	0	0	0	0	0	0	0	0	0	0	0	0	0	0	0	0	3.82628	0	0	0	0	0	0	0	0	0	0	0	0	3.02983	0	0	0	0	0	0	0	0	0	0	0	0	0	0	0	0	0	0
sp|Q9H5Q4|TFB2M_HUMAN	LGLLCCVAFSLLWASPVNAGVTQTPK	0	0	0	0	0	0	0	0	0	0	0	0	3.45184	3.20048	0	0	3.06964	0	0	0	0	0	0	0	0	0	0	0	0	0	0	0	0	0	0	0	0	0	0	0	0	0	3.90595	0	0	0	0	0
sp|Q9BUB4|ADAT1_HUMAN	SAACWEEPWGLPGGFAK	0	3.85407	0	0	0	0	0	0	0	0	0	0	0	0	0	0	0	0	0	0	0	0	0	0	0	0	0	0	0	0	0	0	0	0	0	0	0	0	0	0	0	0	0	0	0	3.36692	0	0
sp|Q9BUB4|ADAT1_HUMAN	DSVHGLGYAWSPPVLNVSVGDTVAWHWQTHPFLR	0	0	0	0	0	0	0	0	0	0	5.25193	0	0	0	0	0	0	0	0	0	0	0	0	0	0	0	0	0	0	0	0	0	0	0	0	0	0	4.9509	0	0	0	0	0	0	0	0	0	0
sp|Q9Y5P0|O51B4_HUMAN	ALQASALAAWGGK	0	0	0	0	0	0	0	0	0	0	0	0	0	0	0	4.08608	0	0	0	0	0	0	0	0	0	4.04741	0	0	0	0	0	0	0	0	3.60999	0	0	0	0	0	0	0	0	0	0	0	0	0
sp|Q96Q35|AL2SB_HUMAN	MNNTDFLMLNNPWNK	0	0	0	0	3.54368	0	0	0	0	0	0	0	0	0	0	0	0	0	0	0	0	0	0	0	0	0	0	0	0	0	0	0	0	0	0	0	0	0	0	3.93476	3.2031	0	0	0	0	0	0	3.86486
sp|Q5JSH3|WDR44_HUMAN	LGLFHLFMWYFLLVLYMGQLK	0	0	0	0	0	0	0	0	0	0	0	0	0	0	0	0	0	0	0	0	0	0	0	0	0	0	0	0	0	0	0	0	0	0	0	0	0	3.88057	0	0	0	0	0	0	0	0	0	0
sp|P42680|TEC_HUMAN	AGGLPLELWR	0	0	0	0	0	0	0	0	0	0	0	0	0	0	0	0	0	0	0	0	0	0	0	0	0	0	0	0	3.31136	3.43029	0	0	0	3.40511	0	0	0	0	0	0	0	0	0	0	0	0	0	0
sp|O60885|BRD4_HUMAN	YCWNPDTGQMLGR	0	0	0	0	0	0	0	0	0	0	0	3.63361	0	0	0	0	0	0	0	0	4.62446	0	0	0	0	0	0	0	0	0	0	0	0	0	0	0	3.84017	0	0	0	0	0	0	0	0	0	0	0
sp|Q92569|P55G_HUMAN	MAGENHQWQGSLLYNMLMSAK	0	0	0	0	0	0	0	0	0	0	0	0	0	0	0	0	0	0	0	0	0	0	0	0	0	0	0	0	0	0	0	0	0	0	0	0	0	0	0	0	0	0	0	0	0	0	0	0
sp|Q9Y394|DHRS7_HUMAN	NWELLLWLLVLCALLLLLVQLLR	0	0	0	0	0	0	0	0	0	0	0	0	0	3.30947	0	0	0	0	0	0	0	0	0	0	0	0	0	0	0	0	0	0	0	3.59548	0	0	0	0	0	0	0	0	0	0	0	0	0	0
sp|P14770|GPIX_HUMAN	GQLEWAMWANEQALASGLLLLTGGLVATAGR	0	0	0	0	3.18298	0	0	0	0	0	0	0	0	0	3.37677	0	0	0	0	0	0	0	0	0	0	0	0	0	0	0	3.34598	0	0	0	0	0	0	0	0	0	0	2.99166	0	0	0	0	0	0
sp|Q9Y6X5|ENPP4_HUMAN	YLSDYWCWDLESK	0	3.4744	0	0	3.78502	3.88094	3.68439	0	0	0	0	0	0	0	0	0	0	0	0	0	0	3.15148	0	0	0	0	0	0	0	0	0	0	0	0	0	0	0	0	0	0	0	0	0	0	0	0	0	0
sp|Q14692|BMS1_HUMAN	VLELLYSWTMALPEEAK	3.15051	0	0	0	0	0	0	0	0	0	0	0	0	0	0	4.23818	0	0	3.38662	0	0	0	0	0	0	0	0	0	0	0	0	0	0	0	0	0	0	0	0	0	0	0	0	0	0	0	0	0
sp|A0A0C4DH31|HV118_HUMAN	QAPGQGLEWMGWLSAYNGNTNYAQK	0	0	0	0	0	0	0	0	0	0	0	0	0	0	0	0	0	0	0	0	0	0	0	0	0	0	0	3.4988	0	0	0	0	0	0	3.49293	0	0	0	3.58899	0	0	3.3494	0	0	0	0	0	0
sp|Q04609|FOLH1_HUMAN	MGFAEAFLEHLWK	0	0	0	0	0	0	0	0	0	0	0	0	0	0	0	0	0	0	0	0	0	0	0	0	0	0	3.40389	0	0	0	0	0	0	0	0	0	0	0	0	0	0	0	0	0	3.75901	0	0	0
sp|Q9UFE4|CCD39_HUMAN	FYGLGENMWVGPENEFTASLALR	0	0	0	0	0	0	0	0	0	0	0	0	0	0	0	0	0	0	0	0	0	0	0	0	0	0	0	0	0	0	0	0	0	0	0	0	3.15949	0	0	3.84019	0	0	3.58747	0	0	0	0	0
sp|P68366|TBA4A_HUMAN	AWPCLSR	0	0	3.84749	0	0	0	0	0	0	0	0	4.0459	0	0	0	0	0	0	0	0	0	0	0	0	0	0	0	0	0	0	0	0	0	0	0	0	3.76709	0	0	0	0	0	4.2489	0	0	0	0	0
sp|O75949|F155B_HUMAN	RGAWMWPGK	0	0	0	0	3.05423	0	2.96665	2.49102	0	0	0	0	0	0	0	0	0	3.01706	0	0	0	0	0	0	0	0	0	0	0	0	0	0	2.58344	0	0	0	0	2.90012	0	3.07448	0	0	0	0	0	0	0	0
sp|Q8IX15|HOMEZ_HUMAN	AAGVAAWLPFARAAALGWMPVASGPMPAPPR	0	0	0	0	0	0	0	0	0	0	0	0	0	0	0	0	0	0	0	0	0	0	0	0	0	3.79132	0	0	0	0	0	0	0	0	0	0	0	0	0	0	0	0	0	0	0	0	0	0
sp|Q9ULD2|MTUS1_HUMAN	ELAQELEELEWDMEELSWK	3.34209	0	0	0	0	0	0	0	4.23221	0	0	0	0	0	0	0	0	0	0	0	0	4.02667	0	0	0	0	0	0	0	0	0	0	0	0	0	0	0	0	0	0	0	3.63092	0	0	0	0	0	0
sp|Q9NZJ4|SACS_HUMAN	LLSNVTVMEGSPVTLEVEVTGFPEPTLTWWVAYNDKP	0	0	0	0	0	4.80003	0	0	0	0	0	0	0	0	0	0	0	0	0	0	0	0	0	4.47642	0	0	0	0	0	0	0	0	0	0	0	0	0	0	0	0	0	0	0	0	0	0	0	0
sp|O43193|MTLR_HUMAN	SSWQLSPAAPEHVAAALYQPR	0	0	0	0	0	0	0	0	0	0	0	0	0	0	0	0	0	0	0	0	0	0	0	0	0	0	0	0	0	0	0	0	3.91719	0	0	0	0	0	0	0	0	0	0	0	0	0	0	0
sp|Q6ZNA4|RN111_HUMAN	MWSGPPQPDQGLPPPLAAVPVPWK	0	4.48518	0	0	0	0	0	0	0	0	0	0	0	0	0	0	0	0	0	0	0	0	0	0	4.88028	0	0	0	0	0	0	0	0	0	0	0	0	0	0	0	0	0	4.45737	0	0	0	0	0
sp|O75494|SRS10_HUMAN	NRPGSFQYVPVQLQGGAPWGFTLK	0	0	3.28527	0	0	0	0	0	0	0	0	0	0	0	0	0	0	3.60432	0	0	0	0	0	0	0	0	0	0	0	0	0	0	0	0	0	0	0	0	0	3.67477	0	0	0	0	0	0	0	3.48457
sp|Q15650|TRIP4_HUMAN	LWDLQAGADRLK	0	0	0	0	0	0	0	0	0	0	0	0	0	0	0	0	0	0	0	0	0	0	0	0	0	0	0	0	0	0	3.48584	0	0	0	0	0	3.38729	3.70804	0	0	0	3.4398	0	0	4.0079	0	0	0
sp|Q147U1|ZN846_HUMAN	LVWYCAR	0	0	0	0	0	0	0	0	3.66813	0	0	0	0	0	3.45454	0	0	0	0	0	0	0	0	0	0	0	0	0	0	0	3.66278	0	0	0	0	0	0	0	0	0	3.34167	0	0	0	0	0	0	0
sp|Q9Y5S2|MRCKB_HUMAN	VLWGECLGGALYWK	0	3.69044	0	3.78438	0	3.1998	0	0	0	0	3.53397	0	0	0	0	0	3.85263	0	0	0	0	0	0	0	0	0	0	0	0	0	0	0	0	0	0	0	0	0	0	0	0	0	0	0	0	0	0	0
sp|Q86XP3|DDX42_HUMAN	WSLYHTR	0	0	0	0	0	0	0	0	0	0	0	0	0	0	0	0	0	0	0	0	0	0	0	0	0	0	0	0	0	0	0	0	0	0	0	0	3.90742	0	0	0	0	0	0	0	0	0	0	0
sp|Q8WYP3|RIN2_HUMAN	WGTELWDQFDNLEK	0	0	0	0	0	0	0	0	0	0	0	0	0	0	0	0	0	0	0	0	0	0	0	0	0	0	0	0	0	0	0	0	0	0	0	0	0	0	0	0	0	0	0	0	3.9252	0	0	0
sp|Q2PPJ7|RGPA2_HUMAN	QLLTTALVCLLLAGMWPEDVDSK	0	3.6773	0	0	0	0	0	0	3.7294	0	0	0	0	0	0	0	0	0	0	0	0	3.87357	0	0	0	0	0	0	0	0	0	0	0	0	0	0	0	0	0	0	0	0	0	0	0	0	0	0
sp|P48637|GSHB_HUMAN	WLLSSPK	0	0	0	0	0	0	0	3.73736	0	0	0	0	0	0	0	0	0	0	0	0	0	0	0	0	0	0	0	0	2.81819	0	0	0	0	0	0	0	0	0	0	0	0	0	0	0	3.86203	3.61419	0	0
sp|O75334|LIPA2_HUMAN	MQSWYSMLSPTYK	0	0	0	0	0	0	0	0	0	0	0	0	0	0	0	0	0	0	0	0	0	0	0	0	0	0	0	0	4.29999	0	0	4.015	0	0	0	0	0	0	0	0	4.61494	0	0	0	0	0	0	0
sp|Q8TDX9|PK1L1_HUMAN	MGRWCQTVAR	0	0	0	0	0	0	0	0	3.72873	0	0	0	0	0	0	0	0	0	0	0	0	0	3.68039	0	0	0	0	0	0	0	0	0	0	0	0	0	0	0	0	0	0	0	0	0	0	3.34632	0	0
sp|Q6P3W6|NBPFA_HUMAN;sp|Q5TAG4|NBPFC_HUMAN;sp|Q86T75|NBPFB_HUMAN;sp|Q3BBV2|NBPF8_HUMAN;sp|P0DPF3|NBPF9_HUMAN	MSNSVPLLCFWSLCYCFAAGSPVPFGPEGRLEDK	0	0	0	0	0	0	0	0	0	0	0	0	0	0	0	0	0	0	0	0	0	0	0	0	0	0	0	0	0	0	0	0	0	0	0	0	3.2752	0	0	3.4001	0	0	0	0	0	3.46178	0	0
sp|O75071|EFC14_HUMAN	LFWTDTGLNPRLESSSLQGLGR	3.48353	0	0	0	0	0	0	0	0	0	0	0	0	0	0	0	0	0	0	0	0	0	0	0	0	0	0	0	0	4.02205	0	0	0	0	0	0	0	0	0	0	0	0	0	0	0	0	0	0
sp|Q96M95|CCD42_HUMAN	MPSETLWELAK	0	0	0	0	3.69307	0	0	0	0	0	0	0	0	0	0	0	0	0	0	0	0	0	0	0	0	3.60366	0	0	0	0	3.68875	0	0	0	0	0	0	0	0	0	3.39736	0	0	0	0	0	0	0
sp|P05093|CP17A_HUMAN	WELVALLLLTLAYLFWPK	0	0	0	0	0	0	0	0	0	0	0	0	0	0	0	0	0	0	0	0	0	0	0	0	0	0	0	0	0	0	0	0	3.7693	0	0	0	0	0	0	0	0	0	0	0	0	3.92241	0	0
sp|Q9Y4W2|LAS1L_HUMAN	WESGAGPGLGSQGMDLVWSAWYGK	0	0	0	0	0	0	0	0	0	0	0	0	0	0	0	0	0	0	0	0	0	0	0	0	0	0	0	0	0	0	3.05498	0	0	0	0	0	0	0	0	0	0	0	0	0	0	3.22557	0	2.8806
sp|Q9NQH7|XPP3_HUMAN	MPMTLGYWNLR	0	3.83998	0	0	0	0	0	0	0	0	0	0	0	0	0	0	0	0	0	0	0	0	0	0	0	0	0	0	0	0	0	0	0	0	0	0	0	0	0	0	0	0	0	0	0	0	0	0
sp|P60228|EIF3E_HUMAN	SQGHWSNK	0	0	3.48978	0	0	3.61702	0	0	0	0	0	0	0	0	0	0	0	0	0	0	0	0	3.67333	0	0	0	0	0	0	0	0	0	0	0	0	0	0	0	0	0	0	0	0	0	0	0	0	0
sp|P50851|LRBA_HUMAN	KMFGWGDFHSNLK	0	0	0	0	0	0	0	0	0	0	0	0	0	0	0	0	0	3.81389	3.83458	3.2508	0	0	0	0	0	0	0	0	0	0	0	3.3226	0	0	0	0	0	0	0	0	0	0	0	0	0	0	0	0
sp|Q9NRZ9|HELLS_HUMAN	YLSLCCCFLLWAPALTLK	0	0	0	0	0	0	0	0	0	0	0	0	3.36315	3.24316	3.7625	0	0	0	0	0	0	0	0	0	0	0	0	0	0	0	0	0	0	0	0	3.599	0	0	3.86204	0	0	0	0	0	0	0	0	0
sp|Q6PI48|SYDM_HUMAN	SLVTWGNYAWVYYHLGR	0	0	0	0	0	0	0	0	0	0	0	3.28994	0	0	0	0	0	0	3.58618	0	0	0	0	0	0	0	0	3.58109	0	0	3.88414	0	0	0	0	0	0	0	0	0	0	0	0	0	0	0	0	0
sp|Q9Y3C7|MED31_HUMAN	SLLSLPVWVLMDEDVR	0	0	0	0	0	0	0	0	0	3.47898	0	0	0	0	0	0	0	0	0	0	0	0	0	0	0	0	0	0	0	0	0	3.12752	0	0	3.69875	0	0	0	0	0	0	3.25565	0	0	0	0	0	0
sp|Q8WVS4|WDR60_HUMAN	ENELQAGPWNTGR	0	0	0	0	0	0	0	0	0	0	0	0	0	0	0	0	0	0	0	3.59949	0	0	0	0	0	0	0	0	0	0	0	0	0	0	3.9126	0	0	0	0	4.3215	0	0	0	0	4.26106	0	0	0
sp|Q6AWC8|YK026_HUMAN	YYPELFVWVSQEPFPNK	0	0	0	3.38755	0	0	0	0	0	0	0	0	0	0	0	0	0	0	0	0	0	0	0	0	0	3.31414	0	0	0	0	0	0	0	0	0	0	0	0	3.14444	0	0	0	0	0	3.20652	0	0	0
sp|Q15013|MD2BP_HUMAN	MPVLPALWEVEMGR	0	0	0	0	0	0	0	0	0	0	0	0	0	0	0	0	0	3.96069	0	0	0	0	0	0	0	0	0	0	0	0	0	0	0	0	0	3.951	0	0	0	0	0	0	0	0	0	0	0	0
sp|P49406|RM19_HUMAN	MPWSSRGALLR	0	0	0	4.12618	0	0	0	0	0	0	0	0	0	0	0	0	0	0	0	0	0	0	0	0	0	0	0	0	0	0	0	0	0	0	0	0	0	0	0	4.15636	0	0	0	0	0	0	0	0
sp|P62495|ERF1_HUMAN	VAFVPDWLR	0	0	0	0	0	0	0	0	0	0	0	0	0	0	0	0	0	3.77039	0	0	0	0	0	0	0	0	0	0	0	0	3.99098	0	0	0	0	0	0	0	0	0	0	0	0	0	0	0	0	0
sp|Q9HAU0|PKHA5_HUMAN	PMTLGYWNLR	0	0	0	4.34196	0	0	0	0	0	0	0	0	0	0	0	0	4.23054	0	0	0	0	0	0	0	0	0	0	0	0	4.20791	0	0	0	0	0	0	0	0	0	0	0	0	0	0	0	0	0	0
sp|Q12907|LMAN2_HUMAN	DVAGPSRPSAAAFWSR	0	0	0	0	0	0	0	0	0	0	0	0	0	0	0	0	0	0	0	0	0	0	0	0	0	4.01892	0	0	0	0	3.7563	0	0	0	0	0	0	0	4.06326	0	0	0	0	0	3.99227	0	0	0
sp|Q8WWW8|GAB3_HUMAN	TLSLCPPWLQSPK	0	0	0	0	0	0	0	0	0	0	0	0	0	0	0	0	0	0	0	0	0	0	0	0	0	0	0	0	0	3.85381	0	0	0	0	0	0	0	3.67431	0	0	0	0	0	3.14453	0	0	0	0
sp|Q7Z443|PK1L3_HUMAN	YWDLMEYFDLK	0	0	0	0	0	0	0	0	0	4.06164	0	0	0	0	0	0	0	0	0	0	0	0	0	0	0	0	0	4.00948	0	0	0	0	0	0	0	0	4.0813	0	0	0	0	3.79585	0	0	0	0	0	0
sp|P24863|CCNC_HUMAN	VTLSCSGSSSNLGSNYVYWYQQLPGTAPK	0	0	0	0	0	0	0	0	0	0	0	0	4.57277	5.05779	0	0	0	0	0	0	0	0	0	0	0	0	0	0	0	0	0	0	0	0	0	0	0	0	0	0	0	0	0	0	0	4.51576	0	0
sp|P0DOX6|IGM_HUMAN;sp|A0A0C4DH43|HV70D_HUMAN	WLRLEEPR	3.57627	0	0	0	4.17765	0	0	0	0	0	0	0	0	0	0	0	0	0	0	0	0	3.77655	0	0	0	0	0	0	0	0	0	0	0	0	0	0	0	0	0	0	0	0	4.55167	0	0	0	0	0
sp|P00390|GSHR_HUMAN	FVETPAHFSWK	0	0	4.00204	0	0	0	0	0	0	0	0	0	0	0	0	0	0	0	0	0	0	0	0	0	0	0	0	0	0	0	0	0	0	0	0	0	0	0	0	4.18299	0	3.71381	0	0	0	0	0	0
sp|Q3LXA3|TKFC_HUMAN	AWGELEK	0	0	4.38612	0	4.92654	0	0	0	0	0	0	0	0	0	0	0	0	0	0	0	0	0	0	0	0	0	0	0	0	0	0	0	0	0	0	0	0	0	0	0	0	0	0	0	0	0	0	0
sp|Q9ULK0|GRID1_HUMAN	GYLFWTDWGHLAK	0	0	1.63038	0	0	0	0	0	0	0	1.74508	0	0	0	0	0	0	1.68837	1.64838	0	0	1.80638	0	0	0	0	1.65937	1.76889	0	0	1.82625	1.49388	0	0	0	0	0	1.70999	0	0	1.6215	1.64928	1.97321	1.81093	0	0	0	0
sp|O43448|KCAB3_HUMAN	LWKLLAYYSEVPVK	0	0	0	0	0	0	0	0	0	0	0	0	3.67393	3.72721	0	0	0	0	0	0	0	0	0	0	0	4.18268	0	0	0	0	0	0	0	0	0	0	4.01424	0	0	0	0	0	0	0	0	0	0	0
sp|Q86YV9|HPS6_HUMAN	CTYLTLPNWAR	0	4.17222	0	0	0	0	0	0	0	0	0	0	0	0	0	0	0	0	0	0	0	4.22301	4.05409	0	0	0	0	0	0	0	0	0	0	0	0	0	0	0	0	0	0	0	0	0	0	0	0	0
sp|Q9UHL0|DDX25_HUMAN	VEPFLGTWK	0	0	0	0	0	0	0	0	0	0	0	0	0	0	0	0	0	0	0	0	0	0	0	0	0	0	0	0	0	0	4.87474	0	0	0	0	0	0	4.45101	0	0	4.60854	0	0	0	0	0	0	0
sp|Q92624|APBP2_HUMAN	SVAMEPEEWLSLAR	0	4.34052	0	0	0	0	0	0	0	0	0	0	0	0	0	0	0	0	0	0	0	0	0	0	0	0	0	0	0	0	0	0	0	0	0	0	0	0	0	0	0	0	0	0	0	0	3.58551	0
sp|Q9NVN8|GNL3L_HUMAN	EGHYLHWDHVMVPHWDPKLSASYPR	0	0	0	0	0	0	0	0	0	0	0	0	0	0	0	0	0	0	0	0	0	0	0	0	0	0	0	4.01551	0	3.90773	0	0	0	0	0	0	0	0	0	0	0	0	0	0	0	3.72783	0	0
sp|O95843|GUC1C_HUMAN	YTGSDVWTPLEK	0	0	0	0	0	0	0	0	0	0	0	0	0	0	0	0	0	0	0	0	0	0	0	0	0	0	0	0	0	0	0	0	0	0	0	0	4.6809	0	0	0	0	4.57057	0	4.76666	0	0	0	0
sp|O75643|U520_HUMAN	MQLLGLLGLLWMLK	0	3.92874	0	0	0	0	0	0	0	3.9754	0	0	0	0	0	0	0	0	0	0	0	0	0	0	0	0	0	0	0	0	0	0	0	0	0	0	0	0	0	0	0	0	0	0	0	0	0	0
sp|O94983|CMTA2_HUMAN	ASQGGVLSLTLSSDWAEPR	0	0	0	0	0	0	0	0	0	0	0	0	0	0	0	0	0	0	0	0	0	0	0	0	0	0	0	0	0	0	0	0	0	0	0	0	0	0	0	0	0	0	0	0	0	0	0	4.22968
sp|Q96PY0|K1908_HUMAN	ALAGEDVWR	0	0	0	4.60989	0	0	0	0	0	0	0	0	0	0	0	0	0	0	4.69448	0	0	0	0	0	0	0	0	0	0	0	0	0	0	0	0	0	0	0	0	0	0	0	0	0	0	0	0	0
sp|Q96PE2|ARHGH_HUMAN	AGDALWLR	0	0	0	0	4.05485	3.76955	0	0	0	0	0	0	0	0	0	0	0	0	0	0	4.10848	0	0	0	0	0	0	0	0	0	0	0	0	0	0	0	0	0	0	0	0	0	0	0	4.02058	0	0	0
sp|O43278|SPIT1_HUMAN	PVPDLAAWVTSFAARR	0	0	0	0	0	0	0	0	0	0	0	0	0	0	0	0	0	0	0	0	0	0	0	4.1061	0	3.27938	0	0	0	0	0	0	0	0	0	0	0	0	0	0	0	0	0	0	0	0	0	0
sp|Q6ZRP7|QSOX2_HUMAN	MSWGTELWDQFDNLEK	0	0	0	0	0	0	4.0049	0	0	0	0	0	0	0	0	0	0	0	0	0	0	0	0	0	0	4.09121	0	4.08489	0	0	0	0	3.76947	0	0	0	0	0	0	0	0	0	0	0	0	0	0	0
sp|P17302|CXA1_HUMAN	HWGTLCGFLWLWPYLFYVQAVPLQK	0	0	0	0	0	0	0	0	0	0	0	0	0	0	0	0	0	0	0	0	0	0	0	0	0	0	0	0	3.5015	0	0	0	0	0	0	0	0	0	0	0	0	0	0	0	0	0	0	0
sp|Q8N4J0|CARME_HUMAN	AGEGSWLESK	0	0	0	0	0	0	0	4.10809	0	0	0	0	0	0	0	0	0	0	0	0	0	0	0	0	0	0	0	4.18311	0	0	0	0	0	0	0	0	3.61552	0	0	0	0	0	0	0	0	0	0	0
sp|P35606|COPB2_HUMAN	GPLTCTPAWQGQGR	0	0	0	0	0	0	0	0	0	0	0	0	0	0	0	0	0	0	0	0	0	0	0	0	0	0	3.90694	0	0	3.70248	0	0	0	3.98228	4.04836	0	0	0	0	0	0	0	0	0	0	0	0	0
sp|Q86YV0|RASL3_HUMAN	LMFAEWEDGER	3.81231	0	0	0	0	0	0	0	0	0	0	0	4.13283	3.9109	0	0	0	0	0	3.70654	0	0	0	0	0	0	0	0	0	0	0	0	0	0	0	0	0	0	0	0	0	0	0	0	0	0	0	0
sp|P01764|HV323_HUMAN	TPNFGLVSEVLLWLVK	0	0	0	3.73695	0	0	0	0	0	0	0	0	0	0	0	0	4.16419	0	0	0	4.01581	0	0	0	0	0	0	0	0	0	0	0	0	0	0	0	3.99559	0	0	0	0	0	0	0	0	0	0	0
sp|Q9UHV8|PP13_HUMAN	VRWADLEEK	0	0	0	0	0	0	0	0	0	4.04204	0	0	0	0	0	0	0	0	0	0	0	0	0	0	0	0	0	0	0	0	4.45113	0	0	0	0	0	0	0	0	0	0	0	0	0	0	0	4.10419	0
sp|Q5VSG8|MANEL_HUMAN	ELPYDLEDAMVFWLNK	0	0	0	0	0	0	0	0	0	0	0	0	0	0	0	4.16584	0	0	0	0	3.94526	0	0	0	0	0	0	0	0	0	0	0	0	0	0	0	0	0	0	0	0	0	0	0	3.88947	0	0	0
sp|Q9BWM7|SFXN3_HUMAN	MMWTWALWMLPSLCK	0	0	0	0	0	0	0	0	0	0	0	0	0	0	0	0	0	0	0	0	0	0	0	0	0	0	0	0	0	0	0	0	0	0	0	0	0	0	0	0	0	0	4.96666	0	0	0	0	0
sp|Q6IV72|ZN425_HUMAN	PVPGYSVPAAEHSTLTAWGK	0	0	0	0	0	0	0	0	0	0	0	0	0	0	0	0	0	0	0	0	0	0	0	0	0	0	0	0	0	0	0	0	0	0	0	0	0	0	4.20381	0	0	0	0	0	0	0	0	0
sp|P49189|AL9A1_HUMAN	NPHSWGLK	0	0	0	0	0	0	0	0	0	0	0	0	0	0	0	0	0	0	0	0	0	0	0	0	0	0	0	0	0	0	0	4.56129	0	0	0	0	0	0	0	0	4.95983	4.35146	0	0	0	0	0	0
sp|Q8TCW7|ZPLD1_HUMAN	GPTWLPPK	0	0	0	0	0	0	3.87233	0	0	0	0	0	3.86976	3.63499	0	0	0	0	0	0	0	0	0	0	0	0	0	0	0	0	0	0	0	0	0	0	0	0	0	0	0	0	4.31516	0	0	0	0	0
sp|Q9BT92|TCHP_HUMAN	LYCNGDGEWMVPLGR	0	0	0	0	0	0	0	0	0	0	0	0	0	0	0	0	4.8335	0	0	0	0	0	0	0	0	0	0	4.35991	0	0	0	0	0	0	0	0	0	0	0	0	0	0	0	0	0	0	0	0
sp|P01909|DQA1_HUMAN	VSWQEPGEK	0	0	0	0	0	0	0	0	0	0	0	0	0	0	0	0	4.77145	0	0	0	0	0	0	0	4.60095	0	0	0	0	0	0	0	0	0	0	0	0	0	0	0	0	0	0	0	0	0	0	0
sp|Q9Y2K9|STB5L_HUMAN	EWPLSGGAWNLGAQTYPELLLTGHADGSLK	0	0	0	0	0	0	0	0	0	0	0	0	0	0	0	0	0	0	0	0	0	3.30104	0	3.40273	0	3.47007	0	0	0	0	3.25728	0	0	0	0	0	0	0	0	0	0	0	0	0	0	0	0	0
sp|P0C869|PA24B_HUMAN	LGWLQPSRQPQLR	0	0	0	0	0	0	0	3.91681	0	0	0	0	0	0	0	0	0	0	0	0	0	0	0	0	0	0	0	0	0	0	0	0	0	0	0	0	3.82103	0	0	0	0	0	0	0	0	0	0	0
sp|A0A0B4J1U7|HV601_HUMAN	DGPDYEPNLWMWVNPNLVYPPGK	4.70296	0	0	0	0	0	0	0	0	4.98001	0	4.41565	0	0	0	0	0	0	0	0	0	0	0	0	0	0	0	0	0	0	0	0	0	0	0	0	0	0	0	0	0	0	0	0	0	0	0	0
sp|Q6ZMG9|CERS6_HUMAN	FEVLGLPFSLQLWDTAGQER	0	0	0	0	0	0	0	0	0	0	0	0	0	0	0	0	0	0	0	0	0	0	0	0	0	0	0	0	0	0	0	0	0	0	0	0	0	0	0	4.6116	0	0	0	0	0	4.46933	0	4.57812
sp|Q01581|HMCS1_HUMAN	DWMPLAK	0	4.50319	0	0	0	0	0	0	0	0	0	0	0	0	0	0	0	0	0	0	0	0	0	0	0	0	0	0	0	0	0	0	0	0	0	0	0	0	0	0	0	0	0	0	0	0	0	0
sp|A0A0U1RRI6|CENL3_HUMAN	CEDGYTLEGSPWSQCQADDRWDPPLAK	0	0	0	0	0	0	0	0	4.0349	0	0	0	0	0	3.8098	0	0	0	0	0	0	0	0	0	0	0	0	0	0	0	0	0	0	0	0	0	0	0	0	0	3.99283	0	0	0	0	0	0	0
sp|Q7L2E3|DHX30_HUMAN	NMLGHLSVVGALSWNHFLLSSGSRLGR	0	0	0	0	0	4.52657	0	0	0	0	0	0	0	0	0	0	0	0	0	0	4.59284	0	0	0	0	0	0	0	0	0	0	0	0	0	0	0	0	0	0	0	0	0	0	0	0	0	0	0
sp|Q2WGJ9|FR1L6_HUMAN	LFWGLFDSLAHK	0	0	0	4.01994	3.9046	0	0	0	0	0	0	0	0	0	0	0	0	0	0	0	0	0	0	0	0	0	0	0	0	0	0	0	0	0	0	0	0	0	0	0	0	0	0	0	0	0	0	0
sp|O75096|LRP4_HUMAN	MAKWGEGDPR	0	0	0	0	0	0	0	0	0	0	0	0	0	0	0	0	0	0	0	0	4.37834	0	0	0	0	0	0	0	0	0	0	0	0	0	0	0	0	4.11478	0	0	0	0	0	0	0	0	0	0
sp|P00918|CAH2_HUMAN	DHLLSLNLNNLSQEALSVFWPASTLK	0	0	0	0	0	0	0	0	0	4.10686	0	0	0	0	0	0	0	0	0	0	0	0	0	0	0	0	0	0	0	0	0	0	0	0	0	0	0	0	0	0	0	0	0	0	4.27827	3.58741	0	0
sp|Q9Y493|ZAN_HUMAN	QWYELQQLDSK	0	0	0	0	0	0	0	0	0	0	0	0	0	0	0	0	4.09328	0	0	0	0	0	0	0	0	0	0	0	0	0	0	0	3.76344	0	0	0	0	0	0	0	3.62477	0	0	0	0	0	0	0
sp|Q9BZA0|TTY10_HUMAN	EETWLSVWVHEAK	0	0	0	0	0	0	0	0	0	0	0	0	0	0	4.1377	0	0	0	0	3.88177	0	0	0	0	0	0	0	0	0	0	0	0	0	0	0	0	0	0	3.76738	0	0	0	0	0	0	0	0	0
sp|Q309B1|TR16L_HUMAN;sp|O95361|TRI16_HUMAN	EGLLPPELFYMGLTVWVSSD	0	0	0	0	0	0	0	0	0	0	0	4.25447	0	0	0	0	0	0	0	0	0	0	0	0	0	0	0	0	4.02142	0	0	0	0	0	0	0	0	0	0	0	4.49332	0	0	0	0	0	0	0
sp|Q9UD57|NKX12_HUMAN	GAEWEAR	0	0	0	0	0	0	0	0	0	0	3.51222	0	0	0	0	0	0	0	4.32349	0	0	0	0	0	0	0	0	0	0	0	0	0	0	0	0	0	3.75802	0	0	0	0	0	0	0	0	0	0	4.1879
sp|Q9BWF2|TRAIP_HUMAN	YLDLLTTWYCSFK	0	0	0	0	0	0	0	0	0	0	0	0	0	0	0	0	0	0	0	0	0	0	0	0	0	0	0	0	0	0	0	0	0	0	0	0	0	0	0	0	0	0	0	0	0	0	0	0
sp|Q9C0C9|UBE2O_HUMAN	CLGSWFNLGVLDSNFMANNK	0	0	0	0	0	0	0	0	4.5589	0	0	0	0	0	0	0	0	0	0	0	0	0	0	0	0	0	0	0	0	0	0	0	0	0	0	0	0	0	0	0	4.30917	0	0	0	0	0	0	0
sp|P22105|TENX_HUMAN	AAPSAGSWSTFQHK	0	0	0	0	0	0	0	0	0	4.93705	0	4.52545	0	0	0	0	0	0	0	0	0	0	0	0	0	0	0	0	0	0	0	0	0	0	0	0	0	0	0	0	0	0	0	0	0	0	0	0
sp|O95236|APOL3_HUMAN	MEFLWAPLLGLCCSLAAADR	0	0	0	0	0	0	4.24247	0	0	0	0	0	0	0	3.93961	0	0	0	0	0	0	0	0	0	0	0	3.94895	0	0	0	0	0	0	0	0	0	3.88637	0	0	0	0	0	0	0	0	0	0	0
sp|P01266|THYG_HUMAN	CEVSPPDADVTWLR	0	0	0	0	0	0	0	0	0	0	0	0	0	0	0	0	0	3.67686	0	0	0	0	0	0	0	0	0	0	0	0	0	0	0	0	0	0	0	0	0	0	0	0	0	0	0	0	0	0
sp|Q9NX36|DJC28_HUMAN	LLLTAWER	0	0	0	0	0	0	0	0	0	0	0	0	0	0	0	0	0	0	0	4.39633	0	0	0	0	0	0	0	0	0	0	0	0	0	0	0	0	0	0	0	0	0	0	0	3.7328	0	0	0	0
sp|Q86Y01|DTX1_HUMAN	WPPHAGK	0	0	0	0	0	0	0	0	0	0	0	0	0	0	0	0	0	0	0	3.51378	0	0	0	0	0	4.43578	0	0	0	0	0	0	4.05685	0	0	0	0	0	0	0	0	0	0	4.34091	0	0	0	0
sp|P41145|OPRK_HUMAN	LTWLEGK	0	0	0	0	0	0	0	0	4.18536	0	0	0	0	0	0	0	0	0	0	0	0	0	0	0	0	0	0	0	0	0	0	0	0	0	4.21124	0	0	0	0	0	0	0	0	0	0	0	0	0
sp|A7E2V4|ZSWM8_HUMAN	MAYFVENFWGEK	0	0	0	0	0	0	0	0	0	0	0	0	0	0	0	0	0	0	0	4.29027	0	0	0	0	0	0	0	0	0	0	0	0	0	0	0	0	0	0	0	0	0	0	0	0	0	0	0	0
sp|Q14953|KI2S5_HUMAN	CEWELLER	0	4.08564	0	0	0	0	0	0	0	0	0	0	0	0	0	0	0	0	0	0	0	0	0	0	0	0	0	0	0	3.76552	0	0	0	0	4.0791	0	0	0	3.99951	0	0	0	0	0	0	0	0	0
sp|A4QPB2|LRP5L_HUMAN	QLPPFDMWK	0	0	0	0	0	0	0	0	0	0	0	0	0	0	0	0	0	0	0	0	0	0	0	0	0	0	0	0	0	0	0	0	0	0	0	0	0	0	0	0	0	0	6.1712	0	0	0	0	0
sp|Q6P1L6|ZN343_HUMAN	MAWQMMQLLLLALVTAAGSAQPR	0	0	0	0	0	0	5.08519	0	0	0	0	0	0	0	0	0	0	0	0	0	0	0	0	0	0	0	0	0	0	0	0	0	0	0	0	0	0	0	0	0	0	0	0	0	0	0	0	0
sp|P63146|UBE2B_HUMAN	WGMPPQDAFTTQWLVR	0	0	0	0	0	0	0	0	0	0	0	0	0	0	0	0	0	0	0	0	0	0	0	0	0	0	0	0	4.40253	0	0	4.50541	0	0	0	0	0	0	0	4.81892	0	0	0	0	0	0	0	0
sp|Q8N5I4|DHRSX_HUMAN	MSAACWEEPWGLPGGFAK	0	0	0	0	0	0	0	4.27694	0	0	0	0	0	0	4.02906	0	0	0	0	4.04228	0	0	0	0	0	0	0	0	0	0	0	0	0	0	0	0	3.64231	0	0	0	0	0	0	0	0	0	0	0
sp|A0A0B4J1X5|HV374_HUMAN	LSCAASGFTFSSYWMHWVR	0	0	0	4.05712	0	0	0	0	0	0	0	0	0	0	0	0	0	0	0	0	0	4.07847	0	0	0	0	0	0	0	0	0	0	3.99558	0	0	0	0	0	0	0	0	0	0	0	0	0	0	0
sp|A0A0C4DH42|HV366_HUMAN;sp|P01767|HV353_HUMAN	LLLWTQK	0	0	0	0	0	0	0	0	0	0	0	0	0	0	0	4.00731	0	4.21663	0	0	0	0	0	0	0	0	0	4.21471	0	0	0	0	0	0	0	0	0	0	0	0	0	0	0	0	0	0	0	0
sp|P19022|CADH2_HUMAN	FRLLSWSLGR	0	0	0	4.08271	0	0	0	0	0	0	0	0	0	0	0	0	0	0	0	0	0	0	0	0	0	0	0	0	3.83531	0	0	0	0	0	0	3.63037	0	0	0	0	0	0	0	0	0	0	0	0
sp|O14917|PCD17_HUMAN	KDNEAELWMK	0	0	0	0	0	0	0	0	0	0	4.32131	0	0	0	0	0	0	0	0	0	0	0	0	0	0	0	0	0	3.62229	0	0	3.86681	0	0	0	0	0	0	0	0	0	0	0	0	0	0	0	0
sp|O43559|FRS3_HUMAN	YMWTPSK	0	0	0	0	0	0	0	0	0	0	0	0	0	0	0	0	0	4.08599	0	0	0	0	3.87029	0	0	0	0	0	0	0	0	0	0	0	0	0	0	0	0	0	0	0	0	4.15957	0	0	0	0
sp|Q8NBQ5|DHB11_HUMAN	QFLWGPAFMVTPVLEPYVQTVNAYVPNAR	0	0	0	0	0	0	0	0	0	0	0	0	0	0	0	0	0	0	0	0	0	0	0	0	0	0	0	0	0	0	0	0	0	0	0	0	0	0	0	0	0	0	0	0	0	0	0	0
sp|P52741|ZN134_HUMAN	MLWFQGALPAALATAK	0	0	4.22463	0	0	0	0	0	0	0	0	0	0	0	0	0	0	0	0	0	0	0	0	0	0	0	0	0	0	0	0	0	0	0	0	0	0	0	0	0	0	0	0	0	0	3.76321	0	0
sp|Q0VF49|K2012_HUMAN	WSNQSAVTEFLLR	0	0	0	0	0	0	0	0	0	0	0	3.77323	0	0	0	0	0	0	0	0	0	0	0	0	0	0	0	0	0	0	0	0	0	0	0	0	0	0	0	0	0	0	0	0	0	0	0	0
sp|Q8TC44|POC1B_HUMAN	MGQCRNWK	0	0	0	0	3.92865	0	0	0	0	0	3.97913	0	0	0	0	0	0	0	0	0	0	0	0	0	0	0	0	0	0	0	0	0	0	0	0	0	0	0	0	0	0	0	4.12289	0	0	0	0	0
sp|Q9UIK5|TEFF2_HUMAN	LGGHWDMNSAPR	0	4.0784	0	0	0	0	0	0	0	0	0	0	0	0	0	0	0	0	0	0	0	0	0	0	0	0	0	0	0	3.84003	0	0	0	0	0	0	0	0	0	0	0	0	4.02807	0	0	0	0	0
sp|P54762|EPHB1_HUMAN	METWSVEQVCSWLVEK	0	0	0	0	0	0	0	0	0	0	0	0	0	0	0	0	0	0	0	0	0	0	0	0	0	0	0	5.80246	0	0	0	0	0	0	0	5.89097	0	0	0	0	0	0	0	0	0	0	0	0
sp|Q8N344|MIER2_HUMAN	LATVNWAR	4.00113	0	0	0	0	0	0	4.60299	0	4.01069	0	0	0	0	0	0	0	0	0	0	0	0	0	0	0	0	0	0	0	0	0	0	0	0	0	0	0	0	0	0	0	0	0	0	0	0	0	0
sp|Q6Y7W6|GGYF2_HUMAN	MSGGGDVVCTGWLR	0	0	0	0	0	0	0	0	0	0	0	0	0	0	0	0	0	0	5.5639	0	0	0	0	0	0	0	0	0	0	0	0	0	0	0	0	0	0	0	0	0	0	0	5.97805	0	0	0	0	0
sp|O95249|GOSR1_HUMAN	MNPDLDTGHNTSAPAHWGELK	0	0	0	4.33568	0	0	0	0	0	0	0	0	0	0	0	0	0	0	0	0	0	0	0	0	0	0	0	0	0	0	0	0	3.7768	4.30842	0	0	0	0	0	0	0	0	0	0	0	0	0	0
sp|Q9H270|VPS11_HUMAN	AGLGASLHVWGWLMLGSCLLAR	0	0	0	0	0	0	0	0	0	0	0	0	0	0	0	0	0	0	0	0	0	0	0	0	0	0	0	0	0	0	0	0	0	0	0	0	0	0	0	0	0	0	4.16675	0	0	3.65125	0	0
sp|Q92949|FOXJ1_HUMAN	AFLWSSTLR	0	0	0	0	0	0	4.00951	0	0	0	0	0	0	0	4.15099	0	0	0	0	0	0	0	0	0	0	0	0	0	0	0	0	0	0	0	0	0	0	0	0	0	0	0	0	0	0	0	0	0
sp|P57738|TCTA_HUMAN	ERWPWPSGGAWLLVAAR	0	0	0	0	0	0	0	0	0	0	0	0	0	0	0	0	0	0	0	0	0	0	0	0	0	0	0	0	0	0	0	0	0	0	0	0	0	0	0	0	0	0	0	0	0	0	0	4.41692
sp|Q8IZY2|ABCA7_HUMAN	AAGPAAGPTGPEPMPSYAQLVQRGWGSALAAAR	0	0	0	0	0	0	4.4959	0	0	0	0	0	0	0	0	0	0	0	0	0	0	0	0	0	0	0	0	0	0	0	0	0	0	0	0	0	0	0	0	0	0	0	0	0	0	0	0	0
sp|A0A0B4J235|TVAM2_HUMAN	PQTVLLPGPAPWGFR	0	0	0	0	0	0	0	0	0	0	0	0	0	0	0	0	0	0	0	0	0	0	0	0	0	0	0	0	0	0	0	0	0	0	0	0	0	0	0	0	0	0	0	0	0	0	0	0
sp|P24863|CCNC_HUMAN	MAGNFWQSSHYLQWLLDK	0	0	0	0	0	0	0	0	0	0	0	0	0	0	0	0	0	0	0	0	0	0	0	0	0	0	0	0	0	0	0	0	3.00379	0	0	3.04181	0	0	0	0	0	0	0	0	3.6268	0	0	0
sp|Q92604|LGAT1_HUMAN	MALTLEEAPWLGWLLVK	0	0	3.18705	3.27712	0	0	0	0	3.10602	0	0	0	0	0	0	0	0	0	0	0	0	0	0	0	0	0	0	0	0	0	0	0	0	0	0	0	0	0	0	0	2.6288	0	0	0	0	0	0	0
sp|Q96JY6|PDLI2_HUMAN	STASELLAFMVSLSGWVLVSSTLPTDYWK	0	0	0	0	0	0	0	0	0	0	0	0	0	0	0	0	0	3.93261	0	0	0	0	0	0	0	0	0	0	0	0	0	0	3.87124	0	0	0	0	0	0	0	0	0	0	0	0	0	0	0
sp|Q9H8P0|PORED_HUMAN	SGPTWLPPK	0	0	0	0	4.21818	0	0	0	0	0	0	0	0	0	0	0	0	0	0	0	0	0	0	0	0	0	0	0	0	0	0	0	0	0	0	0	0	0	0	3.83745	0	0	0	0	0	3.99775	0	0
sp|Q9UMR2|DD19B_HUMAN	SGPGPNDSACVSWLYYSAVDPLK	0	0	0	0	0	0	0	0	0	0	0	0	0	0	0	0	0	6.02319	0	0	0	0	0	0	0	0	0	0	0	0	0	0	0	0	0	0	0	0	0	0	0	0	0	0	0	0	0	0
sp|Q96D96|HVCN1_HUMAN	WSSGGSGK	0	0	0	0	0	0	0	0	0	0	0	0	0	0	0	0	4.16691	0	0	0	0	0	0	3.92084	0	0	0	0	0	0	3.90708	0	0	0	0	0	0	0	0	0	0	0	0	0	0	0	0	0
sp|Q460N5|PAR14_HUMAN	MLLGYWDLR	0	0	0	0	0	0	0	0	0	0	0	0	0	0	0	0	0	0	0	0	0	0	0	0	0	0	0	0	0	0	0	0	0	0	0	0	0	0	0	0	0	0	4.44592	0	0	0	0	4.01974
sp|Q9UII2|ATIF1_HUMAN	LEGQWWRGQLAADLHQALR	0	0	0	0	0	0	3.96045	0	0	0	0	0	0	0	3.99467	0	0	0	0	0	0	0	0	0	0	0	0	0	0	3.64643	0	0	0	0	0	0	0	0	0	0	0	0	0	0	0	0	0	0
sp|Q9BYK8|HELZ2_HUMAN	WLWMLGVHR	0	0	4.61028	3.97549	0	0	0	0	0	0	0	0	0	0	0	0	0	0	0	0	0	0	0	0	0	0	0	0	0	0	0	0	0	0	0	0	0	4.25348	0	0	0	0	0	0	0	4.5638	0	0
sp|O75636|FCN3_HUMAN	MDPSVTLWQFLLQLLR	0	0	0	0	2.67143	0	2.73629	0	0	0	0	0	0	0	2.45812	0	0	0	0	0	0	0	0	0	0	0	0	0	0	0	2.78617	0	0	2.73067	2.16109	0	0	0	0	0	0	0	0	0	0	0	0	0
sp|P0DP09|KV113_HUMAN;sp|A0A0C4DH72|KV106_HUMAN;sp|A0A0C4DH69|KV109_HUMAN;sp|A0A0B4J2D9|KVD13_HUMAN;sp|A0A087WSZ0|KVD08_HUMAN	MGLLSQGSPLSWEETK	0	0	0	0	0	0	0	4.1638	0	0	0	0	0	0	0	0	0	0	0	0	0	0	0	0	0	0	0	3.51748	0	0	0	0	0	0	0	0	0	0	0	0	0	0	0	0	0	0	0	0
sp|O14787|TNPO2_HUMAN	GFLRYGWR	0	0	0	0	0	0	0	0	0	0	0	0	0	0	4.04233	0	0	0	0	0	0	0	0	0	0	0	0	0	0	0	0	0	0	0	0	0	0	0	0	0	0	0	0	0	0	0	0	0
sp|Q14695|K0087_HUMAN	DEEPWGPLGK	0	4.37886	0	0	0	0	0	0	0	0	0	0	0	0	0	0	0	0	0	0	0	0	0	0	0	0	0	0	0	0	0	0	0	0	0	0	0	3.73287	0	0	0	0	3.92787	0	0	0	0	0
sp|P20827|EFNA1_HUMAN	RWPWPSGGAWLLVAAR	0	0	0	0	0	0	4.36058	0	0	0	0	0	0	0	3.67453	0	0	0	0	0	0	0	0	0	0	0	0	0	0	0	0	0	0	0	0	0	0	0	0	0	0	0	0	0	0	0	0	3.89173
sp|F7VJQ1|APRIO_HUMAN	EGHYLHWDHVMVPHWDPK	1.83621	0	0	0	0	0	0	0	0	0	0	0	0	0	2.28498	0	0	0	0	0	2.4357	0	0	0	0	0	0	2.28078	0	0	2.35569	0	0	0	0	0	0	0	0	0	0	0	0	0	2.60207	2.26882	0	0
sp|P01229|LSHB_HUMAN	WDGDQQLYVTVSSTYSGK	0	0	0	0	0	0	0	0	0	0	4.93678	0	0	0	0	0	0	0	0	0	0	0	0	0	0	0	0	0	0	0	4.5191	0	0	0	0	0	0	0	0	0	0	0	0	0	0	0	0	0
sp|Q8N6K7|SAMD3_HUMAN	DMWDKLR	0	0	0	0	0	0	0	0	0	0	0	0	0	0	3.72077	0	0	0	3.54995	0	0	0	0	0	0	0	0	3.47048	0	0	0	0	0	0	0	0	0	0	0	0	0	0	0	0	0	3.58096	0	0
sp|Q9NZJ7|MTCH1_HUMAN	MWHALSR	0	0	0	0	0	0	5.13139	0	0	0	0	0	0	0	0	0	0	0	0	0	0	0	0	0	0	0	0	0	0	5.06947	0	0	0	0	0	0	0	0	0	0	0	0	0	0	0	0	0	0
sp|P35212|CXA4_HUMAN	GLPCPCPALPHFWQLR	0	4.17524	0	0	0	0	0	0	0	0	0	0	0	0	0	0	0	0	0	0	0	0	0	0	0	0	0	0	0	0	0	0	0	0	0	0	0	0	0	0	0	0	0	0	0	0	0	0
sp|O75844|FACE1_HUMAN	MGMWASLDALWEMPAEK	0	0	0	0	0	0	0	0	0	0	0	0	2.41038	2.33391	3.21108	0	0	0	0	0	0	0	0	0	0	0	0	0	0	0	0	0	0	0	0	2.89639	0	0	0	0	0	0	0	0	0	0	0	0
sp|Q9BQB6|VKOR1_HUMAN	MEGHVYWTDDEVWALR	0	0	0	0	0	0	0	0	0	0	0	0	0	0	0	0	0	0	0	0	0	0	0	0	0	0	0	0	0	0	0	0	0	0	0	0	0	0	0	4.28266	0	0	0	0	0	0	3.78481	0
sp|Q969S8|HDA10_HUMAN	WHPQYRSSK	0	0	0	0	0	0	0	0	0	3.83269	0	0	0	0	0	0	0	0	0	0	0	0	0	0	0	0	0	0	0	0	3.91916	0	0	0	0	0	0	3.95229	0	0	0	0	0	0	0	0	0	0
sp|Q6ZTK2|YP015_HUMAN	WTCPRCQQPVFFAEK	0	4.72833	0	0	0	0	0	0	0	0	0	0	0	0	0	0	0	0	0	0	0	0	0	0	0	0	0	0	0	0	0	0	0	0	0	0	0	0	0	0	0	0	0	0	0	0	0	0
sp|Q9UP83|COG5_HUMAN	QWLLDTLYAFNSGNVER	0	0	0	0	0	0	0	0	0	0	0	0	0	0	4.0289	0	0	0	0	0	0	0	0	0	0	0	0	0	0	0	0	0	0	0	0	0	0	0	4.06577	0	3.96953	0	3.86616	0	0	0	0	0
sp|Q9UD57|NKX12_HUMAN	DTGYDWFEQLLQNLLK	0	0	0	0	0	4.08243	0	0	0	0	0	0	0	0	0	0	0	0	0	0	0	0	0	0	0	0	0	0	0	0	0	0	0	0	0	0	0	0	0	0	0	0	0	0	0	0	0	0
sp|P09488|GSTM1_HUMAN	AACTMSVCSSACSDSWR	0	0	0	0	0	0	0	0	0	0	0	0	0	0	0	0	0	0	0	0	0	0	0	0	0	0	0	0	0	0	0	0	0	0	0	0	0	0	0	0	0	0	4.22448	0	3.82712	0	0	0
sp|A0A0C4DH24|KV621_HUMAN	MTMYLWLK	0	0	6.66426	0	0	0	0	0	0	0	0	0	0	0	0	0	0	0	0	0	0	0	0	0	0	0	0	0	0	0	0	0	0	0	0	0	0	0	0	0	0	0	0	0	0	0	0	0
sp|Q6P1L6|ZN343_HUMAN	MEPWAMR	0	0	3.95126	0	3.9294	0	0	0	0	0	0	0	0	0	4.03851	0	0	0	0	0	0	0	0	0	0	0	0	0	0	0	0	0	0	0	0	0	0	0	0	0	0	0	0	0	0	0	0	0
sp|Q5BIV9|SPRN_HUMAN	VLWWYYFSK	0	0	0	0	0	0	0	0	0	0	0	0	0	0	4.11098	0	0	0	0	0	0	0	0	0	0	0	0	0	0	0	4.03308	0	0	0	0	0	0	0	0	0	0	0	0	0	0	0	0	0
sp|Q8N398|VW5B2_HUMAN	MPGLYCPSSWTPLPLTDSWVR	0	0	0	0	0	0	0	0	0	3.27245	0	0	0	0	0	0	0	0	0	0	0	0	0	0	0	0	0	0	0	3.33399	0	0	0	0	0	0	0	0	0	0	0	0	0	0	0	0	0	3.45275
sp|P46439|GSTM5_HUMAN	AGENHQWQGSLLYNMLMSAK	0	0	0	0	0	0	0	0	0	0	0	0	0	0	0	0	0	0	0	0	0	0	0	0	0	0	0	0	0	0	0	0	0	0	0	0	0	0	0	0	0	0	0	0	0	3.99297	0	4.0172
sp|P59923|ZN445_HUMAN	SLLHLSSWR	0	0	0	0	0	0	4.08526	0	0	0	0	0	0	0	0	0	0	0	0	0	4.31387	0	0	0	0	0	0	0	0	0	4.05446	0	3.80203	0	0	0	0	0	0	0	0	0	0	0	0	0	0	0
sp|Q96GU1|PAGE5_HUMAN	NTGWMGK	0	4.30333	0	0	0	0	0	0	0	0	0	0	0	0	0	0	0	0	0	0	0	0	0	0	0	0	0	0	0	0	0	0	0	0	0	0	0	0	0	0	0	0	4.06477	0	0	3.68128	0	0
sp|O95455|TGDS_HUMAN	TLWNGVLPFYPQPR	0	0	0	0	0	0	0	3.79394	0	0	0	0	0	0	4.0235	0	0	0	0	0	0	0	0	4.2886	0	0	0	0	0	0	0	0	0	0	0	0	3.96437	0	0	0	0	0	0	0	0	0	0	0
sp|Q8NEY4|VATC2_HUMAN	RLVHCEGLVSWDNLYR	0	0	0	0	0	0	0	0	0	0	0	0	0	0	0	0	0	0	0	0	4.30528	0	0	0	0	0	0	0	0	0	0	0	0	0	0	0	0	0	0	0	0	0	0	0	0	0	0	0
sp|P40126|TYRP2_HUMAN	MWTADELAQLCYEHYGLR	0	4.18309	0	0	0	0	0	0	0	0	0	0	0	0	0	0	0	0	0	0	0	0	0	0	0	0	0	0	0	0	0	0	0	0	0	0	0	0	0	0	0	0	0	0	0	3.45887	0	0
sp|Q7Z392|TPC11_HUMAN	PNPLLYCTCWDPWNLGPR	0	0	0	0	0	0	0	0	0	0	0	0	0	0	0	0	0	0	0	0	0	0	0	0	0	0	0	0	3.96341	0	0	0	4.08508	0	0	0	0	0	0	0	0	0	0	0	0	0	0	0
sp|Q9ULV0|MYO5B_HUMAN	ELPVPVQPSWLR	0	0	0	0	0	0	0	0	0	0	5.09022	0	0	0	0	0	0	0	0	0	0	0	0	0	0	0	0	0	0	0	0	0	0	0	0	0	0	0	0	0	0	0	0	0	0	0	0	0
sp|Q03013|GSTM4_HUMAN;sp|P46439|GSTM5_HUMAN	WPSLDTDGTMLYMESGLVK	0	0	0	0	0	0	0	0	0	0	0	0	0	0	0	0	0	0	0	0	0	0	0	4.57332	0	0	0	0	0	0	0	0	0	0	0	0	0	0	0	4.64211	0	0	0	0	0	0	0	0
sp|Q9UPG8|PLAL2_HUMAN	WEANPEMFHKAEELFSK	0	0	4.16359	0	0	0	0	0	0	0	0	0	0	0	0	0	0	0	0	0	0	0	0	0	0	0	0	0	0	3.84155	0	0	3.92349	0	0	0	3.90385	0	0	0	0	0	0	0	0	0	0	0
sp|O15540|FABP7_HUMAN	MPMWAGGVGSPR	0	0	0	0	0	0	0	0	0	0	0	0	0	0	0	0	0	0	0	0	0	0	0	0	0	0	0	0	0	0	0	0	0	0	0	0	0	0	0	0	0	0	0	0	0	0	0	0
sp|P24468|COT2_HUMAN	MWTADELAQLCYEHYGLRLPK	0	0	0	0	0	0	0	0	0	0	4.27725	0	0	0	0	0	0	0	0	0	0	0	0	0	0	0	0	0	0	3.51724	0	0	0	0	4.15926	0	0	3.98872	0	0	0	0	0	0	0	0	0	0
sp|P0DME0|SETLP_HUMAN	CYLYWETFPSLSHLLK	0	4.47648	0	0	0	0	0	0	0	0	4.06754	0	0	0	0	0	0	0	0	0	0	0	0	0	0	0	0	0	0	0	0	0	0	0	0	0	0	0	0	0	0	0	0	0	0	0	0	4.38912
sp|Q9H521|YM006_HUMAN	HPGSPSAWPPRAR	0	0	0	0	0	0	0	0	0	0	0	0	0	0	0	0	0	0	0	3.6662	0	0	0	0	0	0	0	0	0	4.00273	0	0	0	0	0	0	0	0	0	0	0	0	0	0	0	0	0	0
sp|O75844|FACE1_HUMAN	MWASLDALWEMPAEK	0	0	0	0	0	2.89664	0	3.91705	0	0	0	0	0	0	3.27509	0	0	0	0	0	0	0	0	0	0	0	0	0	0	3.14794	0	0	2.92028	0	0	0	0	0	0	0	0	0	0	0	0	0	0	0
sp|Q8IYU4|UBQLN_HUMAN	MASCRAWNLR	0	0	0	0	4.40837	0	4.15653	0	0	0	0	0	0	0	0	0	0	0	0	0	0	0	0	0	0	0	0	0	0	4.05256	0	0	0	0	0	0	0	0	0	0	3.68683	0	0	0	0	0	0	0
sp|Q66K14|TBC9B_HUMAN	MTEWETAAPAVAETPDLK	0	0	0	0	0	0	0	0	0	4.73655	0	0	0	0	0	0	0	0	0	0	0	0	0	0	0	0	0	0	0	0	0	0	0	0	0	0	0	3.74195	0	0	0	0	0	0	0	0	0	0
sp|Q8N9W4|GG6L2_HUMAN	DGAENDLTWVLK	0	0	0	0	0	0	0	0	0	0	0	0	0	0	0	0	0	0	0	0	4.47768	0	0	0	0	0	0	0	0	0	0	0	0	0	0	0	0	0	0	5.12492	0	0	4.22661	0	0	0	0	0
sp|Q5VXJ0|LIPK_HUMAN	VAELWMDEHK	0	0	3.38256	0	0	0	3.24975	0	0	0	0	0	0	0	0	0	0	0	3.28138	0	0	0	0	0	0	0	0	0	0	0	0	0	0	0	0	0	0	0	0	0	0	0	0	0	0	0	0	0
sp|Q02153|GCYB1_HUMAN	SSEEPLGVLVNPNMYQSPPQWVDHTGAASQK	0	0	0	0	0	0	0	0	0	0	0	0	0	0	0	0	0	0	0	0	0	0	0	0	0	0	0	0	0	0	3.99265	0	0	0	0	0	0	0	0	0	0	0	4.24824	0	0	0	0	0
sp|Q9H511|KLH31_HUMAN	MTNPWEEK	0	0	0	0	0	0	0	0	0	0	0	3.87362	0	0	0	0	0	4.37032	0	0	3.92256	0	0	0	0	0	0	0	0	0	0	0	3.76114	0	0	0	0	0	0	0	0	0	0	0	0	0	0	0
sp|P00451|FA8_HUMAN	LAFQGWLR	0	0	3.97326	0	0	0	0	0	0	0	0	0	0	0	0	0	0	0	0	0	0	0	0	0	0	0	0	0	0	0	0	0	0	0	0	0	4.00703	0	0	0	0	0	0	0	0	0	0	0
sp|P0CZ25|D10OS_HUMAN	WLMLHTADSACDPNNK	0	0	0	0	0	0	0	4.46354	0	0	0	0	0	0	0	0	0	0	0	0	0	0	0	0	0	0	0	0	0	0	0	0	0	0	0	0	0	0	0	0	3.7881	3.94262	0	0	0	0	0	0
sp|Q9H1C7|CYTM1_HUMAN	LWYLLDGK	0	0	0	0	0	0	0	0	0	0	0	0	0	0	0	0	0	0	0	0	0	0	0	0	0	0	0	0	0	0	0	0	0	0	0	0	0	0	0	0	0	0	0	0	0	0	0	0
sp|Q9ULL8|SHRM4_HUMAN	NLVLAHEGDPAWR	0	0	0	0	0	0	0	0	0	0	0	0	0	0	0	0	0	0	0	0	0	0	0	0	0	0	0	0	0	0	0	0	0	0	0	0	0	0	4.11472	3.98581	0	0	0	0	0	0	0	4.04388
sp|Q13424|SNTA1_HUMAN	ALGHPEPDYRWLK	0	0	3.98134	0	0	0	0	0	0	0	0	0	0	0	0	0	0	0	0	0	0	0	0	0	0	4.34292	0	0	0	3.83665	0	0	0	0	0	0	0	0	0	0	0	3.66372	0	0	0	0	0	0
sp|O60241|AGRB2_HUMAN	TSLLGEEWPSPR	0	4.95835	0	0	0	0	0	0	0	0	0	0	0	0	0	0	0	0	0	0	0	0	0	0	0	0	0	0	0	0	0	0	0	0	0	0	0	0	0	0	4.22167	0	4.5745	0	0	0	0	0
sp|Q96EK5|KBP_HUMAN	VTMLQDWCRWMGVNAR	0	3.96431	0	0	0	0	0	0	0	0	0	0	0	0	0	0	0	0	0	0	0	0	0	0	0	0	0	0	0	0	0	0	0	0	0	0	0	0	0	4.24137	0	0	0	0	0	0	0	0
sp|Q9BUV0|RSRP1_HUMAN	AGSPTCLTLLYLLWQLTGSAASGPVK	0	0	0	0	0	0	0	0	0	0	0	0	0	0	0	0	0	0	0	0	4.91744	0	0	0	0	0	3.70152	0	0	0	0	0	0	0	0	0	0	0	0	0	0	0	0	0	0	0	0	0
sp|Q6ZW33|MICLK_HUMAN	RSSALWSEMLDLTMK	0	3.8549	0	0	0	0	0	0	0	0	4.11176	0	0	0	0	0	0	4.02136	0	0	0	0	0	0	0	0	0	0	0	0	0	0	0	0	0	0	0	0	0	0	0	0	0	0	0	0	0	0
sp|P09488|GSTM1_HUMAN	WDTAMTVR	0	0	0	0	0	0	0	0	0	0	0	0	0	0	0	0	0	0	5.57589	0	5.92685	0	0	0	0	0	0	0	0	0	0	0	0	0	0	0	0	0	0	0	0	0	0	0	0	0	0	0
sp|P28161|GSTM2_HUMAN	SDVPFWALK	0	0	0	4.37789	0	0	0	0	0	0	4.19997	0	0	0	0	0	0	0	0	0	0	0	0	0	0	0	0	0	0	3.65977	0	0	0	0	0	0	0	0	0	0	0	0	0	0	3.83689	0	0	0
sp|Q53GG5|PDLI3_HUMAN	DYEFMWNPHLGYLLTCPSNLGTGLR	0	0	0	0	0	0	0	0	0	0	0	0	0	0	0	0	0	0	0	0	0	0	0	0	0	0	0	0	0	0	0	0	0	0	0	0	0	0	0	0	0	0	0	0	0	0	0	0
sp|P01743|HV146_HUMAN	WQQGNVFSCSVMHEALHNHYTQK	0	0	0	0	0	0	0	0	0	0	0	0	0	0	0	0	0	0	0	0	0	0	0	0	0	0	0	4.0036	0	0	0	0	0	0	0	0	0	0	0	0	0	0	0	0	4.17376	0	0	0
sp|Q96GG9|DCNL1_HUMAN	ASWTSPWWVLLGMVFMHSPLPQTTAEK	0	0	0	0	4.15108	0	0	0	0	0	0	0	0	0	4.12476	0	0	0	0	0	0	0	0	0	0	0	0	0	0	0	0	0	0	0	0	0	0	0	0	0	0	0	0	0	0	0	0	0
sp|Q9BYZ8|REG4_HUMAN	AYSDTTMMSDDLDWLR	0	0	0	0	0	0	0	0	0	0	0	0	0	0	0	0	0	0	0	0	0	0	0	0	0	0	0	0	0	0	0	0	0	0	0	0	0	0	0	0	0	4.20098	0	0	0	0	0	0
sp|P37173|TGFR2_HUMAN	GWLTEDLLR	0	0	0	0	0	0	0	0	0	0	0	0	0	0	0	0	0	0	0	3.87285	4.10893	0	0	0	0	0	0	0	0	0	0	0	0	0	0	0	0	0	0	0	0	0	0	0	4.2489	0	0	0
sp|P48736|PK3CG_HUMAN	QGSLGAWR	0	0	0	0	0	0	0	0	0	0	0	0	0	0	0	0	0	0	0	0	0	0	0	0	0	0	0	0	3.68052	0	0	0	0	4.2325	0	0	0	0	0	0	0	3.89947	0	0	0	0	0	0
sp|Q2M243|CCD27_HUMAN	FWHQYDLLPGPQR	4.22961	0	0	0	0	0	0	0	0	0	0	0	0	0	0	0	0	0	0	0	4.59865	0	0	0	0	0	0	0	0	0	0	0	0	0	0	0	0	0	0	0	0	0	0	0	0	0	0	0
sp|Q8IXT5|RB12B_HUMAN	WQSLEAK	0	0	0	0	0	0	0	0	0	0	0	0	0	0	0	0	0	0	0	0	0	0	0	0	0	3.95925	0	0	0	0	0	0	0	4.08054	3.92043	0	0	0	0	0	0	0	0	0	0	0	0	0
sp|Q5M775|CYTSB_HUMAN	MAVVAAAAGWLLRLR	0	0	3.76363	0	0	0	0	0	0	0	0	0	0	0	0	0	0	0	0	0	0	0	0	0	0	0	4.13719	0	0	0	0	0	0	0	4.13371	0	0	0	0	0	0	0	0	0	0	0	0	0
sp|Q9H0V1|TM168_HUMAN	ENQVLTPHVYWAQR	0	0	0	0	0	0	0	0	0	0	0	0	0	0	0	0	0	0	3.82951	0	0	0	0	0	0	0	0	0	0	0	0	0	0	0	0	0	0	0	3.95005	4.18759	0	0	0	0	0	0	0	0
sp|O75752|B3GL1_HUMAN	SPTFCEHCGTLLWGLARQGLK	0	0	0	0	0	4.06732	0	0	0	0	0	0	0	0	0	0	0	0	0	0	0	0	0	0	0	0	0	0	0	0	0	0	0	0	0	0	0	0	0	0	0	3.63381	0	0	0	0	0	0
sp|Q7Z403|TMC6_HUMAN	WWMKLALELPDVTK	0	0	0	0	0	0	0	0	0	0	0	0	0	0	0	0	0	0	0	0	0	0	0	0	0	0	0	0	0	0	0	0	0	0	0	0	0	0	0	0	3.97601	0	0	4.04565	0	0	0	0
sp|Q9H0X6|RN208_HUMAN	AAWPSGPSAPEAVTAR	0	0	0	0	0	0	0	0	0	0	0	0	0	0	0	0	0	0	0	0	0	0	0	0	0	0	0	0	0	0	0	0	0	0	0	0	0	0	0	0	0	0	0	0	0	4.33117	0	4.88126
sp|Q9H3R0|KDM4C_HUMAN	ACWPQLR	0	0	0	3.94877	0	0	0	0	0	0	0	0	0	0	0	0	0	0	4.08734	0	0	0	0	0	0	0	0	0	3.75632	0	4.02625	0	0	0	0	0	0	0	0	0	0	0	0	0	0	0	0	0
sp|Q15654|TRIP6_HUMAN	SWALFMVTSCLLLAPQNLAQVSSQDVSLLASDSEPLK	0	0	0	0	0	0	0	0	0	0	0	0	0	0	0	0	0	0	0	0	0	0	0	0	0	0	0	0	0	0	0	0	0	0	0	0	0	0	0	4.52149	0	0	0	0	0	3.58129	0	0
sp|Q6ZRM9|YG024_HUMAN	LPLLLLLPMCWAVEVK	0	0	0	0	0	0	0	0	0	0	0	0	0	0	0	0	0	0	0	0	0	0	0	0	0	0	0	0	0	0	0	0	0	0	0	0	0	0	0	0	0	0	0	0	0	0	0	0
sp|Q9NVR5|KTU_HUMAN	ALQEWLK	0	0	4.22321	0	4.08556	0	0	0	0	0	0	0	0	0	0	0	0	0	0	0	4.18241	0	0	0	0	0	0	0	0	0	0	3.47308	0	0	0	0	0	0	0	0	0	0	0	0	0	0	0	0
sp|B2RXF5|ZBT42_HUMAN	MEQALTGEAQSRWPR	0	0	0	0	0	0	0	0	0	0	0	0	0	0	0	4.07372	0	0	0	0	4.23254	0	4.04663	0	0	0	0	0	3.55935	0	0	0	0	0	0	0	0	0	0	0	0	0	0	0	0	0	0	0
sp|Q15080|NCF4_HUMAN	WLLTLNK	0	0	0	0	0	0	0	0	0	3.84077	0	0	0	0	0	0	0	0	0	0	0	0	0	0	0	0	0	0	0	0	0	0	0	0	4.23085	0	0	0	0	0	0	3.66243	0	0	0	0	0	0
sp|P42685|FRK_HUMAN	QGAWTLVSNPFCPEPSPPQD	0	0	0	0	0	0	0	0	0	0	4.07647	0	0	0	0	0	0	0	0	0	0	0	0	0	0	0	0	0	3.54312	0	0	0	0	0	0	0	0	0	0	0	0	0	0	3.97042	0	0	0	0
sp|Q3SYA9|P12L1_HUMAN	RNTFVGTPFWMAPEVLK	0	0	0	0	0	0	0	0	0	0	0	0	0	0	0	0	0	0	0	0	4.27386	0	0	0	0	0	0	0	0	0	3.94163	0	0	0	0	0	0	0	0	0	0	0	0	0	3.94921	0	0	0
sp|Q96SY0|INT14_HUMAN	MSALQAAWPSGTECLAKYNFHGTAEQDLPFCK	0	0	0	0	4.33701	0	0	0	0	0	0	0	0	0	0	0	0	0	0	0	0	0	0	0	0	0	0	0	0	0	0	0	0	0	0	0	0	0	0	0	0	0	0	0	0	0	0	0
sp|O60333|KIF1B_HUMAN	NQYPDLWAR	0	0	3.99331	0	0	0	0	0	0	0	0	0	0	0	0	0	0	0	0	3.57208	0	0	0	4.49527	0	0	0	0	0	0	0	0	0	0	0	0	0	0	0	0	0	0	0	0	0	0	0	0
sp|P04180|LCAT_HUMAN	GAGWSLR	4.3831	0	0	0	0	0	0	0	0	0	0	0	0	0	0	0	0	0	0	0	0	0	0	0	0	0	0	0	0	0	0	0	0	0	0	0	0	0	0	0	0	0	0	0	0	0	0	0
sp|Q9NX57|RAB20_HUMAN	MMLPYPSALGDQYWEELLLPKNGENVETMK	0	0	0	0	0	0	0	0	0	0	0	0	0	0	0	0	0	0	0	0	0	0	0	4.31279	0	0	0	0	0	0	0	0	0	0	0	0	0	0	0	0	0	0	0	0	0	0	0	0
sp|Q6PKC3|TXD11_HUMAN	DLWPEQSLK	0	0	0	0	0	0	0	0	0	0	0	0	0	0	0	4.16617	0	0	3.97025	0	0	0	0	0	0	0	0	0	0	0	0	0	0	0	0	0	0	0	0	0	3.5764	0	0	0	0	0	0	0
sp|Q9H172|ABCG4_HUMAN	MVVLLGATTLVLVAVAPWVLSAAAGGK	0	0	0	0	0	3.90333	3.96175	0	0	0	0	0	0	0	0	0	0	0	0	0	0	0	0	0	0	0	0	0	0	0	0	0	0	4.31758	0	0	3.82537	0	0	0	0	0	0	0	0	0	0	0
sp|Q8N0Y7|PGAM4_HUMAN;sp|P18669|PGAM1_HUMAN	WLPADLAFAVR	0	0	0	0	0	0	0	0	0	0	0	0	0	0	0	0	0	0	0	0	0	0	0	0	4.58525	0	0	0	0	0	0	3.54052	0	0	3.9085	0	0	0	0	0	0	0	0	0	0	0	0	0
sp|P08575|PTPRC_HUMAN	DLVLTCPTLPWHSLLLRPQYELQALMHMRR	0	0	0	0	0	0	0	0	0	0	0	0	0	0	0	0	0	0	0	0	0	0	3.68464	0	0	0	0	0	0	0	0	0	3.63565	0	0	0	0	0	0	0	0	0	4.27676	0	0	0	0	0
sp|Q9UKZ4|TEN1_HUMAN	RMEWLLELMGYLR	0	0	0	0	0	0	0	0	0	0	0	0	0	0	0	0	0	0	0	0	0	4.64031	0	0	0	0	0	0	0	0	0	0	0	0	0	0	0	0	0	0	0	0	0	0	0	0	0	0
sp|P04435|TVB79_HUMAN	VDLSAPDVDVHGPDWHLK	0	0	0	0	0	0	0	0	0	0	0	0	0	0	0	0	0	0	0	0	0	0	0	0	0	0	0	0	0	0	0	0	0	0	0	0	0	0	0	0	0	0	0	0	4.65734	0	0	0
sp|Q9UPG8|PLAL2_HUMAN	GTGDWWLAR	0	0	0	0	0	0	0	0	0	0	0	0	0	0	3.81952	0	4.18417	0	0	0	0	0	3.88595	0	0	0	0	0	0	0	0	0	0	0	0	0	0	0	0	0	0	0	0	0	0	0	0	0
sp|Q9Y4B6|DCAF1_HUMAN	MVLTLGESWPVLVGRR	0	0	0	0	0	0	0	0	0	0	0	0	0	0	4.286	0	0	0	0	0	0	0	0	0	0	0	0	0	0	0	0	0	0	0	0	0	0	0	0	4.60709	0	0	4.82699	0	0	0	0	0
sp|Q96L96|ALPK3_HUMAN	PSGWAAAR	0	0	0	0	0	0	0	0	0	0	0	0	0	0	0	0	0	0	0	0	0	0	0	0	0	0	3.85024	0	0	3.76857	0	0	0	0	0	0	0	0	0	0	0	0	0	0	0	0	0	0
sp|A0A0U1RRN3|SPTOS_HUMAN	CWPLLLLWGLLPGTAAGGSGR	0	0	0	0	0	0	0	0	0	0	0	0	0	0	0	0	0	0	0	0	0	0	0	0	0	0	0	0	0	0	0	0	0	0	0	0	0	0	0	0	0	0	0	0	0	0	0	0
sp|Q5TDP6|LGSN_HUMAN	EQVCNWLMEQGLGSYLNSGK	0	0	4.0728	0	0	0	0	0	0	0	0	0	0	0	0	3.92658	0	0	0	0	0	0	0	0	0	4.08643	0	0	0	0	0	0	0	0	0	3.85541	0	0	0	0	0	0	0	0	0	0	0	0
sp|Q9HBK9|AS3MT_HUMAN	ADFGLSAGQFVAVVWDKSSPVEALK	0	3.98461	0	0	0	0	0	0	0	0	3.90521	0	0	0	0	0	0	0	0	0	0	0	0	0	0	0	0	0	0	0	0	0	0	3.96112	0	0	0	0	0	0	0	0	0	0	0	0	0	0
sp|Q9NYP7|ELOV5_HUMAN;sp|Q9NXB9|ELOV2_HUMAN	SGQQVWHTAVPPPR	0	0	3.88498	0	0	0	0	0	0	0	0	0	3.49804	3.39784	0	0	0	0	0	0	0	0	0	0	0	0	0	0	0	0	4.07185	0	0	0	0	0	0	0	0	0	0	0	0	0	0	0	0	0
sp|Q0JRZ9|FCHO2_HUMAN	MEPPGDWGPPPWR	0	0	0	0	0	0	0	0	0	0	0	0	0	0	0	0	0	0	0	0	0	0	0	0	0	0	0	0	0	0	0	0	0	0	0	0	0	0	0	0	0	0	0	0	0	3.97374	0	0
sp|P43681|ACHA4_HUMAN	HWQLQQALK	0	0	0	0	0	0	0	0	0	0	0	0	0	0	0	3.69341	0	0	0	0	0	0	0	0	4.43435	0	0	0	0	0	0	0	0	0	0	0	0	0	0	0	3.91394	0	0	0	0	0	0	0
sp|Q58EX2|SDK2_HUMAN	MPWYLSVLHEK	0	0	0	0	0	0	0	0	0	0	0	0	0	0	0	0	5.40326	0	0	0	0	0	0	0	5.85773	0	0	0	0	0	0	0	0	0	0	0	0	0	0	0	0	0	0	0	0	0	0	0
sp|P09497|CLCB_HUMAN	MVWFLDFPNSMAPK	0	0	0	0	0	0	0	0	0	0	5.75432	0	0	0	0	0	0	0	0	0	0	0	0	0	0	0	0	0	0	0	0	0	0	0	0	0	0	0	0	0	0	4.21969	0	0	0	0	0	0
sp|P21953|ODBB_HUMAN	MYSSGWPAGAAEPRHGR	0	0	0	0	4.04536	0	0	0	0	0	4.5861	0	0	0	0	0	0	0	0	0	0	0	0	0	0	0	0	0	0	0	0	0	0	0	0	0	0	0	0	0	3.77979	0	0	0	0	0	0	0
sp|Q9NR21|PAR11_HUMAN	ESTLGAGLVLAEALQNQLAWLENVWLWLTFLGD	0	0	0	0	0	0	0	0	0	0	0	0	0	0	0	0	0	0	0	0	0	0	0	0	4.96319	0	0	0	0	4.44214	0	0	4.5958	0	0	0	0	0	0	0	0	0	0	0	0	0	0	0
sp|O75923|DYSF_HUMAN	RSSVDLGLLSSWSLPASPAPDPPDPPDSAGPGPAR	0	0	0	0	0	0	0	0	0	0	0	0	0	0	0	0	0	0	3.89093	0	0	0	0	0	0	0	0	0	0	0	0	0	0	0	0	0	0	0	0	0	3.49467	0	0	0	0	0	0	0
sp|O00144|FZD9_HUMAN	LWSEYDPEAK	4.57451	0	0	0	0	0	0	0	0	0	0	0	0	0	0	0	0	0	0	0	0	0	0	0	0	0	0	0	0	0	0	0	0	0	0	0	4.71384	0	0	0	0	4.8998	0	0	0	0	0	0
sp|Q9UPU5|UBP24_HUMAN	EFGLWMLEETTDYVPFEDGK	0	0	0	0	0	0	0	0	0	3.95202	0	0	0	0	0	0	0	0	0	0	0	0	0	0	0	0	0	0	0	0	0	0	0	0	0	0	0	0	0	0	0	0	0	0	0	0	3.88755	0
sp|P29033|CXB2_HUMAN	MAGHLASDFAFSPPPGGGGDGPWGAEPGWVD	0	0	3.8419	3.94845	0	4.34982	3.80598	0	0	0	0	0	0	0	0	0	0	0	0	0	0	0	0	0	0	0	0	0	0	0	0	0	0	0	0	0	0	0	0	0	0	0	0	0	0	0	0	0
sp|Q13163|MP2K5_HUMAN	WEGGYER	0	0	0	0	0	0	0	0	0	0	0	0	0	0	0	0	0	0	0	0	0	0	0	0	0	0	0	0	0	0	0	0	4.98842	0	0	0	0	0	0	0	0	0	0	0	0	4.41878	0	0
sp|A2RRH5|WDR27_HUMAN	EPPGDWGPPPWR	0	0	0	0	0	0	0	0	0	0	0	0	0	0	0	0	0	0	4.15109	0	0	0	0	0	0	0	0	0	0	0	0	0	0	3.66818	0	0	0	0	0	0	0	0	0	0	0	0	0	0
sp|Q5K4L6|S27A3_HUMAN	CDCVLHWLNSNK	0	0	0	0	0	0	0	0	0	0	0	0	0	0	0	0	0	0	0	0	0	0	0	0	4.55766	0	0	0	0	0	0	3.36134	0	0	4.26681	0	0	0	0	0	0	3.54178	0	0	0	0	0	0
sp|Q6IQ26|DEN5A_HUMAN	TYLEWPMDEAQR	0	0	0	0	0	0	0	0	0	0	0	0	0	0	0	0	0	0	0	0	0	4.20783	0	0	0	0	0	0	0	0	0	0	0	0	4.23042	0	0	0	0	0	0	3.40832	0	0	0	0	0	0
sp|P0DOX5|IGG1_HUMAN;sp|P01859|IGHG2_HUMAN;sp|P01857|IGHG1_HUMAN	STELCGLWQGR	0	0	0	0	0	0	0	0	0	0	0	0	0	0	0	0	0	0	0	0	0	0	0	0	0	4.00284	0	4.18269	0	0	0	0	0	0	0	0	0	0	0	0	0	0	0	0	0	0	0	0
sp|P10398|ARAF_HUMAN	LSDPANWLK	0	0	0	4.27888	0	0	0	0	4.02025	0	0	0	0	0	0	0	0	0	0	0	0	0	0	0	0	0	0	0	0	0	0	0	0	0	0	0	0	0	0	0	0	3.78647	0	0	0	0	0	0
sp|Q96R72|OR4K3_HUMAN	MQSDDVLWDTLGNK	0	0	0	0	0	0	0	0	0	0	0	0	0	0	0	0	0	0	0	0	0	0	0	0	0	0	0	0	0	0	0	0	0	0	0	0	4.31073	0	0	0	0	0	0	0	0	0	0	0
sp|O43818|U3IP2_HUMAN	MADAWEELR	0	0	0	0	0	0	0	0	0	0	0	0	0	0	0	0	0	0	0	0	4.05398	0	0	0	0	0	0	0	0	0	0	0	0	0	0	0	0	0	0	4.27627	0	0	0	0	0	0	0	0
sp|Q9BSF4|TIM29_HUMAN	DLTMWLSK	0	0	0	0	0	0	0	0	0	0	0	0	0	0	0	0	0	0	0	4.3588	0	0	0	0	0	0	0	0	0	0	0	4.29926	0	0	0	0	5.07308	0	0	0	0	0	0	0	0	0	0	0
sp|A0A0A0MT89|KJ01_HUMAN	TMEWFNVYER	0	0	0	0	0	0	0	0	0	0	0	0	0	0	0	0	0	0	0	0	0	0	0	0	0	4.22597	0	0	0	0	3.90127	0	4.29995	0	0	0	0	3.76398	0	0	0	0	0	0	0	0	0	0
sp|A0A0G2JS06|LV539_HUMAN	AEPLTWAQLK	0	0	0	0	0	0	0	0	0	0	0	0	0	0	0	0	0	0	0	0	0	0	0	0	0	0	0	0	0	0	0	0	0	0	0	0	0	0	0	0	0	0	3.87784	0	0	0	0	3.91687
sp|Q13822|ENPP2_HUMAN	DMLQWDPK	0	0	0	0	0	0	0	0	0	0	0	3.68691	0	0	0	0	0	3.86196	4.13222	0	0	0	0	0	0	0	0	0	0	0	0	0	0	0	0	0	0	0	0	0	0	0	0	0	0	0	0	0
sp|Q9H2U1|DHX36_HUMAN	MAAAVPQRAWTVEQLR	0	0	0	0	0	0	0	0	0	0	0	0	0	0	0	0	0	0	0	0	0	0	0	0	0	0	0	0	0	0	0	0	0	0	0	0	0	0	0	3.7621	0	0	4.39266	0	0	4.11652	0	0
sp|Q8N695|SC5A8_HUMAN	LLDYLNHDWK	0	0	0	0	0	0	0	0	0	0	0	0	0	0	0	0	0	0	0	0	4.36001	0	0	0	0	0	0	0	0	0	3.98172	0	0	0	0	0	0	0	0	0	0	3.75557	0	0	0	0	0	0
sp|Q7Z5M5|TMC3_HUMAN	SGSLDGALWVMR	0	0	0	0	4.10365	4.20565	0	4.18324	0	0	0	0	0	0	0	0	0	0	0	0	0	0	0	0	0	0	0	0	0	0	0	0	0	0	0	0	0	0	0	0	0	0	0	0	0	0	0	0
sp|Q9BZE4|NOG1_HUMAN	APWAGNR	0	0	0	0	0	0	0	0	0	0	0	0	0	0	0	0	0	0	0	0	0	0	0	0	0	0	0	0	0	0	0	0	0	0	3.81588	0	0	0	0	0	3.95629	0	0	0	0	0	0	0
sp|Q8IXM6|NRM_HUMAN	CWDLFNLF	0	0	0	0	0	0	0	0	0	0	0	0	0	0	0	0	0	0	0	0	0	0	0	0	0	0	0	0	0	0	0	0	3.67253	0	0	0	0	0	0	0	0	0	0	0	0	0	0	0
sp|O75822|EIF3J_HUMAN	RWLYWQPLLTK	0	0	0	0	0	0	0	0	0	0	0	0	0	0	0	0	0	0	0	0	0	0	0	0	0	0	0	0	0	0	0	0	0	0	0	0	0	0	0	0	0	0	0	0	0	0	8.09819	0
sp|Q9UH36|SRR1L_HUMAN	GNGLAFSSGDRWK	0	0	0	0	0	0	0	0	0	0	0	0	0	0	0	0	0	0	0	0	0	4.40621	0	0	0	0	0	0	0	0	0	0	0	0	0	0	0	0	0	0	0	0	0	0	0	0	0	0
sp|Q9UIW2|PLXA1_HUMAN;sp|Q9HCM2|PLXA4_HUMAN	VMNNLGTWLDWQYLQNAAK	0	0	0	0	0	0	0	0	0	0	0	0	0	0	0	0	0	0	0	0	5.02085	5.10677	0	0	0	0	0	0	0	0	0	0	0	0	0	0	0	0	0	0	0	0	0	0	0	0	0	0
sp|Q9NZV8|KCND2_HUMAN	MDMRVPAQLLGLLLLWLPGAR	0	0	0	0	4.27916	0	0	0	0	0	0	0	0	0	0	0	0	0	0	0	0	0	0	0	0	0	0	0	0	0	0	0	0	0	0	0	0	0	0	0	0	0	0	0	0	0	0	0
sp|Q6ZNJ1|NBEL2_HUMAN	FSFQCPGRMYAPAWVAPEALQK	0	0	0	0	0	0	0	0	0	0	0	0	0	0	0	0	0	0	0	0	0	0	0	0	0	0	0	0	0	0	0	4.3606	0	0	0	0	0	0	0	0	0	0	0	0	0	0	0	0
sp|Q8WY98|TM234_HUMAN	MGAVWSALLVGGGLAGALFVWLLR	0	0	0	0	0	0	0	0	0	0	0	0	0	5.65949	0	0	0	0	0	0	0	0	0	0	0	0	0	0	0	0	0	0	0	0	0	0	0	0	0	0	0	0	0	0	0	0	0	0
sp|Q9NX07|TSAP1_HUMAN	WTVTSDK	0	0	0	0	0	0	0	0	0	0	0	0	0	0	0	0	0	0	0	0	0	0	0	0	0	0	0	0	0	0	0	0	4.25073	0	0	0	0	0	0	0	0	0	0	0	0	0	0	0
sp|P13521|SCG2_HUMAN	WLVGLAK	0	0	0	0	0	0	0	0	0	0	0	0	0	0	0	0	0	5.99994	0	0	0	0	0	0	0	0	0	0	0	0	0	0	0	0	0	0	0	0	0	0	0	0	0	0	0	0	5.32143	0
sp|O14827|RGRF2_HUMAN	LGWELER	0	0	0	0	0	0	0	0	0	0	0	0	0	0	0	0	4.57633	0	0	0	0	0	0	0	0	0	0	0	0	0	0	0	0	0	0	0	0	0	0	4.45313	0	0	0	0	0	0	0	0
sp|O95477|ABCA1_HUMAN	YFPSWLSQLYR	0	0	0	4.6075	0	0	0	0	0	0	0	0	0	0	0	0	0	0	4.44333	0	0	0	0	0	0	0	0	0	0	0	4.67616	0	0	0	0	0	0	0	0	0	0	0	0	0	0	0	0	0
sp|P41231|P2RY2_HUMAN	VAAEDWKK	0	0	4.08596	0	0	0	0	0	0	0	0	0	4.00962	3.96427	0	0	0	0	0	0	0	0	0	0	0	0	0	0	0	0	0	0	0	0	0	0	0	3.76708	0	0	0	0	0	0	4.17234	0	0	0
sp|P29218|IMPA1_HUMAN	ELSEPEGPVDWK	0	4.8189	0	0	0	0	0	0	0	0	0	0	0	0	0	0	0	0	0	0	0	0	0	0	0	0	0	0	0	0	0	0	0	0	0	0	0	0	0	0	0	0	0	0	0	0	0	0
sp|Q05481|ZNF91_HUMAN	SLLRYWDWLLAYNVFVLTMK	0	0	0	0	0	0	0	0	0	0	0	0	0	0	4.65006	0	0	0	0	0	0	0	0	0	0	0	0	0	0	0	0	0	0	0	0	0	0	4.66184	0	0	0	0	0	0	0	0	0	0
sp|Q9H227|GBA3_HUMAN	AFPAGFGWAAATAAYQVEGGWDADGK	0	0	0	0	0	0	0	0	0	0	0	0	0	0	0	0	0	0	0	0	0	0	0	0	0	0	0	0	0	0	0	0	0	0	0	0	0	0	0	0	0	0	0	0	0	0	0	0
sp|Q9H227|GBA3_HUMAN	MVFPMWTLK	0	0	0	0	0	0	0	0	0	0	0	0	0	0	0	0	0	0	0	0	0	0	0	0	0	0	0	0	0	0	0	0	0	0	0	0	0	0	0	0	0	0	0	0	0	0	0	0
sp|Q92499|DDX1_HUMAN	NWELLLWLLVLCALLLLLVQLLR	0	0	0	0	0	0	0	0	0	0	0	0	0	0	0	0	0	0	0	0	0	0	0	0	0	0	0	0	0	0	0	0	0	0	0	0	0	0	0	0	0	0	0	0	0	0	0	0
sp|D6REC4|CFA99_HUMAN	RWYYSLTDWLEFEELADLEER	4.68244	0	0	0	0	0	0	0	0	0	0	0	0	0	0	0	0	0	0	0	0	0	0	0	0	0	0	0	0	0	0	0	0	0	0	0	0	0	0	0	4.72175	0	0	0	0	0	0	0
sp|Q86UX7|URP2_HUMAN	LFWTLTLFLLGAAK	0	0	0	0	4.50596	0	0	4.78216	0	0	0	0	0	0	0	0	0	0	0	0	4.8335	0	0	0	0	0	0	0	0	0	0	0	0	0	0	0	0	0	0	0	0	0	0	0	0	0	0	0
sp|Q86YS3|RFIP4_HUMAN	NEWNAYYEEVVYVLEELEYMLQKLPEWAADEPVEK	0	0	0	0	0	0	0	0	0	0	0	0	0	0	0	0	0	0	0	0	0	0	0	0	0	0	0	0	0	0	0	0	0	0	0	0	0	0	0	0	0	0	4.94702	0	0	0	4.0008	0
sp|Q2QL34|MP17L_HUMAN	ALEWYAHK	0	0	0	0	0	0	0	0	0	0	0	0	0	0	0	0	0	0	0	0	0	0	0	0	0	0	0	0	0	0	0	0	0	0	0	0	0	4.93402	0	0	0	0	0	0	0	0	0	0
sp|O14525|ASTN1_HUMAN	LLWDVVR	0	0	0	0	0	0	0	0	0	0	0	0	0	0	4.62643	0	0	0	0	0	0	0	0	5.01119	0	5.31358	0	0	0	0	0	0	0	0	0	0	0	0	0	0	0	0	0	0	0	0	0	0
sp|Q9Y4R8|TELO2_HUMAN	VLHGALWK	0	0	0	0	0	0	0	4.71202	0	0	0	0	0	0	0	0	0	4.33722	0	0	0	0	0	0	0	0	0	0	0	0	0	0	0	0	4.69741	0	0	0	0	0	0	0	0	0	0	0	0	0
sp|Q9BT92|TCHP_HUMAN	MAAGTSSYWEDLR	0	0	0	0	0	0	0	0	0	0	0	0	0	0	0	0	0	5.45131	0	0	0	0	0	0	0	0	0	0	0	0	0	0	0	0	0	0	0	0	0	0	0	0	0	0	0	5.97613	0	0
sp|Q8IXQ9|ETKMT_HUMAN	MYNTVWSMDR	0	0	4.46106	4.49218	0	0	0	0	0	0	0	0	0	0	0	0	0	0	0	0	0	0	0	0	0	0	0	0	0	0	0	0	0	0	0	0	0	0	0	0	0	0	0	0	0	0	0	4.92326
sp|Q6UXK5|LRRN1_HUMAN	GRVQWQCDAVLR	4.54853	0	0	0	0	0	0	0	0	0	0	0	0	0	0	0	0	0	0	0	0	0	0	0	0	0	0	0	0	0	0	0	0	0	0	0	0	0	0	0	0	4.41891	0	0	0	0	0	0
sp|P24468|COT2_HUMAN	LLAMYNDGAEVWDTK	0	0	0	0	0	0	0	0	0	0	0	0	0	0	0	0	0	4.57416	0	0	0	0	0	0	0	0	0	0	0	0	0	0	0	0	0	0	0	0	0	0	0	0	0	0	0	0	0	0
sp|Q9H2D6|TARA_HUMAN	ETVWQLPMFSKFLSFD	0	0	0	0	0	0	0	0	0	0	0	0	0	0	0	0	0	0	0	0	0	0	4.46883	0	0	0	0	0	0	0	0	4.47677	0	0	0	4.82866	0	0	0	0	0	0	0	0	0	0	0	0
sp|Q9H1X3|DJC25_HUMAN	MWELVALLLLTLAYLFWPK	0	0	0	0	0	0	0	0	0	0	0	0	0	0	0	0	0	0	0	0	0	0	0	0	0	0	0	0	0	0	0	0	0	0	0	0	0	0	0	0	0	0	4.32567	0	0	0	0	0
sp|P0CAT3|TLXNB_HUMAN	VVPEKEQSWLPK	0	0	0	0	0	0	0	0	0	0	0	4.50483	0	0	0	0	0	0	0	0	0	0	0	0	0	0	0	0	0	0	0	0	0	0	0	0	0	0	0	0	4.63472	0	0	0	0	0	0	0
sp|P09848|LPH_HUMAN	MDPLNLSWYDDDLER	0	0	0	0	0	0	0	0	0	0	0	0	0	0	0	0	0	0	0	0	0	0	0	0	0	0	0	0	0	0	0	0	0	0	0	0	0	0	0	0	0	0	0	0	0	0	0	4.8028
sp|P82987|ATL3_HUMAN	DDSTNHLLLWR	0	0	0	0	5.09414	0	0	0	0	0	0	0	0	0	5.00158	0	0	0	0	0	0	0	0	0	0	0	0	0	0	0	0	0	0	0	0	0	0	0	0	0	0	0	0	0	0	0	0	0
sp|Q9H093|NUAK2_HUMAN	EQEHMLNWVEK	0	0	0	0	0	0	0	0	0	0	0	0	0	0	0	0	0	0	0	0	0	0	0	0	0	0	0	0	4.55337	0	0	0	0	0	0	0	0	0	0	0	0	4.7933	0	0	0	0	0	0
sp|Q2YD98|UVSSA_HUMAN	ALSWAAR	0	0	0	0	0	0	0	0	0	4.58544	0	0	0	0	0	0	0	0	0	0	0	0	0	0	0	0	0	0	0	0	0	0	0	0	0	0	0	0	0	0	0	0	0	0	0	0	0	0
sp|Q7Z3J2|CP062_HUMAN	EWHFHLPQLMRDLQVNLGYLCQACTSLLHSR	0	0	0	0	0	0	0	0	0	0	0	0	0	0	0	0	0	0	0	0	0	0	0	0	0	0	0	0	0	0	0	0	0	0	0	0	0	0	0	0	0	0	7.93818	0	0	0	0	0
sp|P24046|GBRR1_HUMAN	AVPNMRFGLFLLWWGWVLATESR	0	0	0	0	0	0	0	0	0	0	0	0	0	0	0	0	0	0	0	0	0	0	0	0	0	0	0	0	0	0	0	0	0	0	0	3.87415	0	0	0	0	0	0	4.23237	0	0	0	0	3.61556
sp|Q9BVM2|DPCD_HUMAN	MAGPGWGPPRLDGFLLTER	0	0	0	0	0	0	0	0	0	0	0	0	0	0	0	0	0	0	0	0	0	0	0	0	0	0	0	0	0	0	0	0	0	0	0	0	0	0	0	4.49778	0	0	0	0	0	0	0	0
sp|Q9BYK8|HELZ2_HUMAN	TLWGGLLR	0	0	0	0	0	0	0	0	0	0	0	0	0	0	0	0	0	0	0	0	0	0	0	0	0	0	0	0	0	0	0	0	0	0	0	0	0	0	0	0	0	0	0	0	0	0	4.42848	0
sp|Q14667|K0100_HUMAN	ELPLYLWQPSASELAVLR	0	0	0	0	0	0	0	0	0	0	0	0	0	0	0	0	0	0	0	0	0	0	0	0	0	0	0	0	0	0	0	0	0	0	0	0	0	0	0	0	4.5923	4.39174	0	0	0	0	0	0
sp|Q96HA7|TONSL_HUMAN	TEWLDGK	0	0	0	0	4.97216	0	0	0	0	0	0	0	0	0	0	0	0	0	0	0	0	0	0	0	0	0	0	0	0	0	5.05328	3.69173	0	0	0	0	0	0	0	0	0	0	0	0	0	0	0	0
sp|Q86UV6|TRI74_HUMAN;sp|Q86XT4|TRI50_HUMAN	LDPSTLQMWANLLK	0	0	0	0	0	0	0	0	0	0	0	0	0	0	0	0	0	0	0	0	0	0	0	0	0	0	0	0	0	0	0	0	0	0	0	0	0	0	0	0	0	0	0	0	0	0	0	0
sp|O75147|OBSL1_HUMAN	LLWKTMWQSQDLLDLGLEDLR	0	0	0	0	0	3.9739	0	0	0	0	0	0	0	0	0	0	0	4.90511	0	0	0	0	0	0	0	0	0	0	0	0	0	0	0	0	0	0	0	0	0	0	0	0	0	0	0	0	0	0
sp|Q96CC6|RHDF1_HUMAN	SLSPGGPPGHPYQGEASTCWQLTVR	0	0	0	0	0	0	0	0	4.77997	0	4.74659	4.38769	0	0	0	0	0	0	0	0	0	0	0	0	0	0	0	0	0	0	0	0	0	0	0	0	0	0	0	0	0	0	0	0	0	0	0	0
sp|P35573|GDE_HUMAN	GQEFSWEEAEAAGELDVAELQEWYK	0	0	4.74108	0	0	0	0	0	0	0	0	0	0	0	0	0	0	4.8464	0	0	0	0	0	0	0	0	0	0	4.23975	0	0	0	0	0	0	0	0	0	0	0	0	0	0	0	0	0	0	0
sp|O60241|AGRB2_HUMAN	RLFWTDTGLNPR	0	5.04928	0	0	0	0	0	0	0	0	0	4.40474	0	0	0	0	0	0	0	0	0	0	0	0	0	0	0	0	0	0	0	0	0	0	0	0	0	0	0	0	0	0	0	4.63118	0	0	0	0
sp|Q9UKA2|FBXL4_HUMAN	GPQVWSSVR	0	0	0	0	0	0	4.40362	0	0	0	0	0	0	0	0	0	0	0	0	0	0	0	0	0	0	0	0	0	0	0	5.12683	0	0	0	0	4.3617	0	0	0	0	0	0	0	0	0	0	0	0
sp|Q8WX94|NALP7_HUMAN	HSTEGPEDPPPWAEK	0	6.04576	0	0	0	0	0	0	0	0	0	0	0	0	0	0	0	0	0	0	0	0	5.34682	0	0	0	0	0	0	0	0	0	0	0	0	0	0	0	0	0	0	0	0	0	0	0	0	0
sp|A6NCI5|SIM16_HUMAN	WVQLRWDGEPMQGLLQR	0	4.96179	0	0	0	0	0	0	0	0	4.68199	0	0	0	0	0	0	0	0	0	0	0	0	0	0	0	0	0	0	0	0	0	0	0	0	0	0	0	0	0	4.14429	0	0	0	0	0	0	0
sp|Q59EK9|RUN3A_HUMAN	SRWAVQLLLVAAWSMGCGEALK	0	4.70992	0	0	0	0	0	0	0	0	0	0	0	0	0	0	0	0	0	0	0	0	0	0	0	0	0	0	0	0	4.50918	0	0	0	0	0	0	0	0	0	0	0	0	0	0	0	0	0
sp|Q9BXM9|FSD1L_HUMAN	DELAPCPVGTTAWPALLQLLSK	0	0	0	0	0	0	0	0	0	0	0	0	0	0	0	0	0	0	0	0	0	0	0	0	0	0	0	0	0	0	0	0	0	0	0	0	0	0	0	0	0	0	0	0	0	0	0	7.94916
sp|P36871|PGM1_HUMAN	MNDLTYFVLAAETESDMDEWLHTLNR	0	0	4.45061	0	0	0	0	0	0	0	0	0	0	0	0	4.50034	0	0	0	0	0	0	0	0	0	0	0	0	0	0	0	0	0	4.74052	0	0	0	0	0	0	0	0	0	0	0	0	0	0
sp|Q6PIV2|FOXR1_HUMAN	LSALSYVGLALTLSGMFLYHNCEFVASWAAR	0	0	0	0	0	0	0	0	0	5.33737	0	5.27175	0	4.07392	0	0	0	0	0	0	0	0	0	0	0	0	0	0	0	0	0	0	0	0	0	0	0	0	0	0	0	0	0	0	0	0	0	0
sp|Q9BUN8|DERL1_HUMAN	MAPGWAGVGAAVR	0	0	0	0	0	0	0	0	0	0	0	0	0	0	0	0	0	0	0	0	0	0	0	0	0	0	0	0	0	0	4.87957	0	0	0	0	0	0	0	0	0	0	0	0	0	0	4.01165	0	0
sp|Q5TEJ8|THMS2_HUMAN	DNLTWMASHTGWSDFLLMGLFR	0	0	0	0	0	0	0	0	0	0	0	0	0	0	0	0	0	0	0	0	0	0	0	0	0	0	0	0	0	0	0	0	0	0	0	0	0	0	0	0	0	0	4.91664	0	0	0	0	0
sp|Q86YW9|MD12L_HUMAN	AACLAAGHWAAMGLGR	0	0	0	0	0	0	0	0	0	0	0	0	0	0	0	0	0	0	0	0	0	0	0	0	0	0	0	0	0	0	0	0	0	5.48922	0	0	0	0	0	0	0	0	0	0	0	0	0	5.76925
sp|O15047|SET1A_HUMAN	MAEQWELDEEGLR	0	0	0	0	0	0	4.56727	0	0	0	0	0	0	0	0	0	0	0	0	0	0	0	0	0	0	0	0	0	0	0	0	0	0	0	0	0	0	0	0	0	0	0	0	0	0	0	0	0
sp|Q8TBZ8|ZN564_HUMAN	MAWPCLTRACCLAR	0	0	0	0	0	0	0	0	0	0	0	0	0	0	0	0	0	0	0	0	0	0	0	0	0	0	0	0	0	0	0	0	0	4.93132	0	0	0	0	0	0	0	0	0	0	0	4.30254	0	0
sp|Q6KC79|NIPBL_HUMAN	MAFWVGETVFLLWNSLNDPLFGWLSDR	0	0	0	0	0	4.40443	0	0	0	0	0	0	0	0	0	0	4.91179	0	0	0	0	0	0	0	0	0	0	0	0	0	0	0	0	0	0	0	0	0	0	0	0	0	0	0	0	0	0	0
sp|P13667|PDIA4_HUMAN	ASSHWNETTTSVYQYLGFQVQK	0	0	0	0	0	0	0	0	0	0	0	0	0	0	0	0	0	0	0	0	0	0	0	0	0	0	0	0	0	0	0	4.51112	4.70156	0	0	0	0	0	0	0	0	0	0	0	0	0	0	0
sp|Q16560|U1SBP_HUMAN	MSPLWWGFLLSCLGCK	0	4.45213	0	0	0	0	0	0	0	0	0	0	0	0	0	0	0	0	0	0	0	0	0	0	0	0	0	0	0	0	0	0	0	0	0	0	0	0	4.15576	0	0	0	0	0	0	0	0	0
sp|Q96B33|CLD23_HUMAN	LPEYLLHFNGWNRSWDR	0	0	0	0	0	0	0	0	0	0	0	0	0	0	0	4.76186	0	0	0	0	0	0	0	0	0	0	0	0	0	0	0	0	0	0	0	0	0	0	0	0	0	0	0	0	0	0	0	0
sp|P54098|DPOG1_HUMAN	MLLCLSPAWLMK	1.71761	0	0	0	0	0	0	0	0	0	2.01784	1.89397	0	0	1.94858	2.26903	0	0	2.09133	0	0	1.88661	0	2.3417	2.475	0	0	0	0	0	0	0	0	0	0	0	0	0	0	2.14619	0	1.68531	2.15359	0	0	0	0	0
sp|Q96M11|HYLS1_HUMAN	YVWPCAVVLAQYLWFHR	0	0	0	0	0	0	0	0	0	0	0	0	4.54417	4.42973	0	0	0	0	0	0	0	0	0	0	0	0	0	0	0	0	0	0	0	0	0	0	0	0	0	0	0	0	0	0	5.78048	0	0	0
sp|Q9H2M3|BHMT2_HUMAN	TLLSDDWK	0	0	0	0	0	0	0	0	0	4.80042	0	0	0	0	0	0	0	0	0	0	0	0	0	0	0	0	0	0	0	0	0	0	0	0	0	0	0	0	0	0	0	0	0	0	0	4.32234	0	0
sp|Q96M11|HYLS1_HUMAN	WVSLFSSDGK	0	0	0	0	0	0	4.58819	4.2965	0	0	0	0	0	0	0	0	0	4.93864	0	0	0	0	0	0	0	0	0	0	0	0	0	0	0	0	0	0	0	0	0	0	0	0	0	0	0	0	0	0
sp|Q5T5Y3|CAMP1_HUMAN	QGSSLWLSLTFRSAR	0	0	0	0	0	0	0	0	0	0	0	0	0	0	4.57582	0	0	0	0	0	0	0	0	0	0	0	0	0	0	0	0	0	0	0	0	0	0	0	0	0	0	0	0	0	4.65292	0	0	0
sp|O75145|LIPA3_HUMAN	WDTFPLGR	0	5.12083	0	0	0	0	0	0	0	0	0	0	0	0	0	0	0	0	0	0	0	0	0	0	0	0	0	0	0	0	0	0	0	0	0	5.13675	0	0	0	0	0	0	0	0	0	0	0	0
sp|Q14028|CNGB1_HUMAN	SGWSSGR	0	0	0	0	0	0	0	0	0	0	0	0	0	0	0	0	0	0	0	0	0	0	0	0	0	0	0	0	0	0	0	0	0	4.72537	0	0	0	4.63476	0	0	0	0	0	4.65332	0	0	0	0
sp|P80365|DHI2_HUMAN	AFPAGFGWAAATAAYQVEGGWDADGK	0	0	0	0	0	0	0	0	0	0	0	0	0	0	0	0	0	0	0	0	0	0	0	0	0	0	0	0	0	0	0	0	0	0	0	4.64869	0	0	0	0	0	0	0	0	0	0	0	0
sp|O60869|EDF1_HUMAN	WMSEEDFEK	0	0	0	0	0	0	0	0	0	0	0	0	0	0	0	0	0	0	0	0	0	0	0	0	0	0	0	0	0	0	0	0	0	0	0	0	0	0	0	8.28412	0	0	0	0	0	0	0	0
sp|O15061|SYNEM_HUMAN	PQGELQGPFNNQEMAEWFQAGYFTMSLLVK	4.10936	0	0	0	0	0	0	0	0	0	0	0	0	0	0	4.98585	0	0	0	0	0	0	0	0	0	0	0	0	0	0	0	0	0	0	0	0	0	0	0	5.08211	0	0	0	0	0	0	0	0
sp|Q8IZY2|ABCA7_HUMAN	GVWSMPSK	0	0	0	0	0	0	0	0	0	4.34816	0	0	0	0	0	0	0	0	0	0	0	0	0	0	0	0	0	0	0	0	0	0	0	4.97229	0	0	0	0	0	0	0	0	0	0	0	0	0	0
sp|Q9H3S7|PTN23_HUMAN	NYFQDLQMMLGFPPPLFFQLCWR	0	0	0	0	0	0	0	0	0	0	0	0	0	0	0	0	0	0	0	0	0	0	0	0	0	4.50214	0	0	0	0	0	0	0	0	0	0	0	0	0	0	0	0	4.28483	0	4.95505	0	0	0
sp|Q68E01|INT3_HUMAN	SYFGEHFWGEK	0	0	0	0	0	0	0	0	0	4.57472	0	0	0	0	0	0	0	0	0	0	0	0	0	0	0	0	0	0	0	0	0	4.46636	0	0	0	0	0	0	0	0	0	0	0	0	0	0	0	0
sp|Q9BZG1|RAB34_HUMAN	CYWLLQNPDLVLVHYLNVPALEDCGK	0	0	0	0	0	0	0	0	0	0	0	0	0	0	0	0	0	0	0	0	0	0	0	0	0	0	0	0	0	0	0	0	0	0	4.84125	0	0	0	0	0	0	0	0	0	0	4.33763	0	4.68867
sp|Q9H227|GBA3_HUMAN	TWPSSHNWFFAK	0	2.14848	1.78434	1.85001	0	0	2.25459	0	0	0	0	0	1.94306	2.18252	0	0	0	0	0	0	0	0	0	2.14429	0	0	0	2.12531	0	2.0241	0	0	0	0	0	0	2.0956	0	0	2.19684	2.15599	0	0	0	2.081	0	1.56517	0
sp|Q6DKK2|TTC19_HUMAN	MVLAGASWMLGR	0	0	0	5.50138	0	0	0	0	0	0	0	0	0	0	0	0	0	0	0	0	0	0	0	0	0	0	0	0	0	0	0	0	0	0	0	0	0	0	0	0	0	0	0	0	0	0	0	0
sp|Q9UK22|FBX2_HUMAN	LLQQVAQELWVCEKQTLTK	0	0	0	0	0	0	0	0	0	0	0	0	0	0	0	0	0	0	0	0	0	0	0	0	0	0	0	0	0	0	0	0	0	0	0	0	0	0	0	0	0	0	0	0	0	0	0	0
sp|Q4G1C9|GRPL2_HUMAN	MAPHWAVWLLAAR	0	0	0	0	0	0	0	0	0	0	0	0	0	0	0	0	0	0	0	0	0	0	0	0	0	0	0	0	0	0	0	0	0	0	0	0	0	0	0	4.81535	0	0	4.30695	0	0	0	0	0
sp|P83111|LACTB_HUMAN	SSWDNQQENPPPTK	0	0	0	0	0	0	0	0	0	0	0	0	0	0	0	0	0	0	0	0	0	0	0	0	0	0	0	0	0	5.54419	0	0	0	0	0	0	0	0	0	0	0	0	0	0	0	0	0	0
sp|O43464|HTRA2_HUMAN	MTGHHGWGYGQDDGPSHWHK	0	0	0	0	0	0	0	0	0	0	0	0	0	0	0	0	0	0	0	0	0	0	0	0	0	0	4.56154	0	0	0	0	0	0	0	0	0	0	0	0	0	0	0	0	0	0	0	0	0
sp|Q0D2K0|NIPA4_HUMAN	APVWWPMK	0	0	0	0	0	0	0	0	0	0	0	0	0	0	0	0	0	0	0	0	0	0	0	0	0	0	0	4.75141	0	0	0	0	0	0	0	0	0	0	0	0	0	0	0	0	0	0	0	0
sp|Q9NX00|TM160_HUMAN	GGGWWWAR	0	0	0	0	0	0	0	0	0	0	0	0	0	0	4.40151	0	0	0	0	0	3.97833	0	0	0	0	0	0	0	0	0	0	0	0	0	0	0	0	0	0	0	0	0	0	0	0	0	0	0
sp|Q9UKU9|ANGL2_HUMAN;sp|O95841|ANGL1_HUMAN	SHYMFLFQLPWLPEK	0	0	0	0	0	0	0	0	0	2.98865	0	2.68914	0	0	0	0	0	0	2.91804	0	0	0	0	0	0	0	0	3.00244	0	0	0	0	0	0	2.96249	0	0	0	0	0	0	0	0	0	0	0	0	0
sp|O43300|LRRT2_HUMAN	ELSWEQLLAYGDMNHEWVGNDWLPSLGLPQYRSYFMESLVDAR	0	0	0	0	0	0	0	0	0	0	0	0	0	0	0	0	0	0	0	0	0	0	0	0	0	0	0	0	0	0	0	0	0	0	0	4.70066	0	0	0	0	0	0	0	0	0	0	0	0
sp|Q5JTZ5|CI152_HUMAN	WLTGLNLR	0	0	0	5.17968	0	0	0	0	0	0	0	0	0	0	0	0	0	0	0	0	0	0	0	0	0	0	0	0	0	0	0	0	0	0	0	4.36892	0	0	0	0	0	0	0	0	0	0	0	0
sp|Q9C091|GRB1L_HUMAN	DSCQGDSGGPLVCGDHLRGLVSWGNLPCGSK	0	0	0	0	0	0	0	0	0	4.73354	0	0	0	0	0	0	0	0	0	0	0	0	0	0	0	0	4.85174	0	0	0	0	4.11601	0	0	0	0	0	0	0	0	0	0	0	0	0	0	0	0
sp|Q8N5R6|CCD33_HUMAN	VTNDWTR	4.38049	0	0	0	0	0	0	0	0	0	0	0	0	0	0	0	0	0	0	0	0	0	0	0	0	0	0	0	0	0	0	0	0	0	0	0	0	0	0	0	0	0	0	0	0	0	0	0
sp|Q86XE5|HOGA1_HUMAN	SGGSQVHLFWGAPLAPLK	0	0	0	0	0	0	4.72182	0	0	0	0	0	0	0	0	0	0	0	0	0	0	0	0	0	0	0	0	0	0	0	4.66292	0	0	0	0	0	0	0	0	0	0	0	0	0	0	0	0	0
sp|Q15654|TRIP6_HUMAN	QLWETSQGVGR	0	0	0	0	0	0	0	0	0	0	0	0	0	0	0	0	0	0	0	0	0	0	0	0	0	0	0	0	0	0	0	0	0	0	0	0	0	0	0	0	0	0	5.13448	0	0	0	0	0
sp|Q9UMX6|GUC1B_HUMAN	LQEDPPVGVSGAPSENNLMQWNAVLFGPEGTPFEDGTFK	0	0	0	0	0	0	0	0	0	0	0	0	0	0	0	0	0	0	0	0	0	0	0	0	0	0	0	0	5.18649	0	0	0	0	0	0	0	0	0	0	0	0	4.89652	0	0	0	0	0	0
sp|P13498|CY24A_HUMAN	EAMQQADDWLGVPQVLTPEELLHPDVDEHSVMTYLSQFPK	0	0	0	0	0	0	0	0	0	0	0	0	0	0	0	0	0	0	0	0	0	0	0	0	0	0	0	0	0	0	0	0	0	0	0	0	0	0	0	0	0	0	0	0	0	0	0	0
sp|Q13349|ITAD_HUMAN	MSLGLLCCVAFSLLWAGPVNAGVTQTPK	4.46821	0	0	0	0	0	0	0	0	0	0	0	0	0	0	0	0	0	0	0	0	0	0	0	0	0	0	0	0	0	0	0	0	0	0	0	0	0	0	0	0	0	0	0	0	0	0	0
sp|P51451|BLK_HUMAN	GEWDSLTPEARR	4.12671	0	0	0	0	0	0	0	0	0	0	0	0	0	0	0	5.06203	0	0	0	0	0	4.61951	0	0	0	0	0	0	0	0	0	0	0	0	0	0	0	0	0	0	0	0	0	0	0	0	0
sp|Q9P121|NTRI_HUMAN;sp|Q14982|OPCM_HUMAN	MLPWVLLACALPCAADPLLGAFAR	0	0	0	0	0	0	0	0	0	0	0	0	0	0	4.96972	0	0	0	0	0	0	0	0	0	0	0	0	0	0	4.5328	0	0	0	0	0	0	0	0	0	0	0	0	0	0	0	0	0	0
sp|P04003|C4BPA_HUMAN	TVWSLHY	0	0	0	0	4.6781	0	0	4.4314	0	0	0	0	0	0	0	0	0	0	0	0	0	0	0	0	0	0	0	4.70205	0	0	0	0	0	0	0	0	0	0	0	0	0	0	0	0	0	0	0	0
sp|Q5PRF9|SMAG2_HUMAN	CLQALWLR	0	0	0	0	0	0	0	0	0	0	0	6.19713	0	0	0	0	0	0	0	0	0	0	0	0	0	0	0	0	0	0	0	0	0	0	0	0	0	0	0	0	0	0	0	0	0	0	5.15999	0
sp|Q96S15|WDR24_HUMAN	LLLWDRDSR	0	0	0	0	0	0	0	0	0	0	0	0	0	0	0	0	0	0	0	0	0	0	0	0	0	0	0	5.91994	0	0	0	0	0	0	0	0	0	0	0	0	0	5.31212	0	0	0	0	0	0
sp|P42229|STA5A_HUMAN	NWVGGSR	0	0	0	0	0	0	0	0	0	0	0	0	0	0	0	0	0	0	0	0	0	0	0	0	0	0	0	0	0	4.22702	0	0	0	0	0	0	0	0	0	0	0	0	0	0	4.92446	0	0	0
sp|Q9Y6N5|SQOR_HUMAN	TAELREAMALAPWGPVK	0	0	0	0	0	0	0	0	0	0	0	0	0	0	4.61822	0	0	0	0	0	0	0	0	0	0	0	0	0	0	0	0	0	0	0	0	0	0	0	0	0	0	0	0	0	4.72245	0	0	0
sp|P21359|NF1_HUMAN	MLPYPSALGDQYWEELLLPK	0	0	0	0	5.74795	0	0	0	0	0	0	0	0	0	0	0	0	0	0	0	0	0	0	0	0	0	0	0	0	0	0	0	0	0	0	0	0	0	0	0	0	0	0	0	0	0	0	0
sp|Q8IYW2|CFA46_HUMAN	TSDFWAALEEASR	0	0	0	0	0	0	0	0	0	0	0	0	0	0	0	0	0	0	0	0	0	0	0	0	0	0	4.26538	0	0	4.51383	0	0	0	0	0	0	0	0	0	0	0	0	0	0	0	0	0	0
sp|P41159|LEP_HUMAN	NTVWSMDRDDADWR	0	0	0	0	0	0	0	0	0	0	0	0	0	0	0	0	0	0	0	0	0	0	0	0	0	0	0	0	0	0	0	0	0	0	0	0	0	0	0	0	0	0	0	0	0	0	0	0
sp|Q502W7|CCD38_HUMAN	VDQLDFWESGEWVLVDAVGTYNTR	0	0	0	0	0	0	0	0	0	0	0	0	0	0	0	4.40006	0	0	0	0	0	0	0	0	4.78974	0	0	0	0	0	0	0	0	0	0	0	0	0	0	0	0	0	0	0	0	0	0	0
sp|O15371|EIF3D_HUMAN	MLMLVAAVTMWLRPLVTAQLCR	0	0	0	0	0	0	0	0	0	0	0	0	0	0	0	0	0	0	0	0	0	0	0	0	0	0	0	0	0	0	0	0	0	0	0	4.26199	0	0	0	0	0	0	0	0	0	0	0	4.22747
sp|Q5EBN2|TRI61_HUMAN	ELCALMFSLDWLK	0	0	0	0	0	0	0	0	0	0	0	0	0	0	0	0	0	0	0	4.46995	0	0	0	0	0	0	0	0	0	0	0	0	0	0	0	0	0	0	0	0	0	0	0	0	0	0	4.87909	0
sp|Q13495|MAMD1_HUMAN	SVAQFLSWASPFVSK	0	0	0	0	0	0	0	0	5.35658	0	0	0	0	0	0	0	0	0	0	0	0	0	0	0	0	0	0	0	0	0	0	0	0	0	0	0	5.78413	0	0	0	0	0	0	0	0	0	0	0
sp|Q8IZY2|ABCA7_HUMAN	WLTEDLLR	0	0	0	0	0	0	0	0	0	4.80494	0	0	0	0	0	0	0	4.54386	0	0	0	0	0	0	0	0	0	0	0	0	0	0	0	0	0	0	0	4.58073	0	0	0	0	0	0	0	0	0	0
sp|P09038|FGF2_HUMAN	MEFWLSWVFLVALSK	0	0	0	0	0	0	0	0	0	0	0	0	0	0	0	0	0	0	0	0	0	0	0	0	0	0	0	0	0	0	0	0	0	0	0	0	0	0	0	0	0	0	0	0	0	0	0	4.95102
sp|O95159|ZFPL1_HUMAN	GGSWLQELNVAEK	0	0	0	0	0	4.40113	0	4.7099	0	4.6081	0	0	0	0	0	0	0	0	0	0	0	0	0	0	0	0	0	0	0	0	0	0	0	0	0	0	0	0	0	0	0	0	0	0	0	0	0	0
sp|Q7RTY7|OVCH1_HUMAN	GVGWSHPLPQCELVK	0	0	0	0	4.5997	0	0	0	0	0	0	0	0	0	0	0	0	0	0	0	0	0	0	0	0	0	0	4.6015	0	0	0	0	0	0	0	0	0	0	0	0	0	0	0	0	0	0	0	0
sp|Q6ZR37|PKHG7_HUMAN	MWQEAMR	0	0	0	0	0	0	0	0	0	0	0	0	0	0	0	0	0	0	0	0	0	0	0	0	0	0	0	0	0	0	0	0	0	0	0	0	0	0	0	0	0	0	5.19349	0	0	0	0	0
sp|P21817|RYR1_HUMAN	GVWLPSSGQVSAQR	0	0	0	4.61691	4.82954	0	0	0	0	0	0	0	4.64008	4.45901	0	0	0	0	0	0	0	0	0	0	0	0	0	0	0	0	0	0	0	0	0	0	0	0	0	0	0	0	0	0	0	0	0	0
sp|Q8NBP5|MFSD9_HUMAN	MTTELGWWK	0	0	0	0	0	0	0	0	0	0	0	0	0	0	0	0	0	0	0	0	0	0	0	0	0	0	0	0	0	4.31809	0	0	0	0	0	0	0	0	0	0	0	0	4.89072	0	0	0	0	0
sp|A0A0K0K1D8|TVB61_HUMAN	MAGYQLWSPWTPLDESFQWLR	0	0	0	0	0	0	0	0	0	0	0	0	0	0	0	0	0	0	0	0	0	0	0	0	0	0	0	0	0	0	0	0	0	0	0	0	0	0	0	0	0	0	4.77711	0	0	0	0	0
sp|Q96JB5|CK5P3_HUMAN	EFTPEVQAAWQKLVSAVALALAHK	0	0	0	0	0	0	0	0	0	0	0	0	0	0	0	0	5.2487	0	0	0	0	0	0	0	0	0	0	0	0	0	4.44639	0	0	0	0	0	0	0	0	0	0	0	0	0	0	0	0	0
sp|P14314|GLU2B_HUMAN	LFHEDGECWVYDEPLLK	0	0	0	0	0	0	0	0	5.47551	0	0	0	0	0	0	0	0	0	0	0	0	0	0	0	0	0	0	0	0	0	0	0	0	0	0	0	0	0	0	0	0	0	0	0	0	0	0	0
sp|Q86YC3|NRROS_HUMAN	LVTSPCCLVTSTYGWTANMER	0	0	0	0	0	4.45507	0	0	0	0	0	0	0	0	0	0	0	0	0	0	0	0	0	0	0	0	0	0	0	0	0	0	0	0	0	0	0	4.44581	0	0	0	0	0	0	0	0	0	0
sp|Q9Y248|PSF2_HUMAN	FWYDMAALLTTLKDTQDLVHDLESPGLD	0	0	0	0	0	0	0	0	0	0	4.68397	0	0	0	0	0	0	0	0	0	0	0	0	0	0	0	0	0	0	0	0	0	0	0	0	0	0	0	0	0	0	0	0	0	0	0	0	0
sp|Q9NU22|MDN1_HUMAN	MEEAAAAPLSPWTMAATLQAMERK	0	0	0	0	0	0	0	0	0	0	4.72404	0	0	0	0	0	0	0	0	0	0	0	0	0	0	0	0	0	0	0	0	0	0	0	4.55857	0	4.49896	0	0	0	0	0	0	0	0	0	0	0
sp|Q5T4H9|CSC10_HUMAN	WLYEQLELEGGELLHNKHAG	0	0	0	0	0	0	0	0	4.833	0	0	0	0	0	0	0	0	0	0	0	0	0	0	0	0	0	0	0	0	0	0	0	0	0	0	0	0	0	4.93136	0	0	4.16075	0	0	0	0	0	0
sp|Q86Y33|CD20B_HUMAN	LGYNPDTVAFVPLSGWNGDNMLEPSANMPWFK	0	0	0	0	0	0	0	0	0	0	0	0	0	0	0	0	0	0	0	5.33555	0	6.03958	0	0	0	0	0	0	0	0	0	0	0	0	0	0	0	0	0	0	0	0	0	0	0	0	0	0
sp|Q2LD37|K1109_HUMAN	RGAWMWPGK	0	0	0	0	0	0	4.58304	0	0	0	0	0	0	0	0	0	0	4.84201	0	0	0	0	0	0	0	0	0	0	0	0	0	0	4.62082	0	0	0	0	0	0	0	0	0	0	0	0	0	0	0
sp|Q15646|OASL_HUMAN	GWVWNQMFVLEEFSGPEPLLVGR	0	0	0	0	0	0	0	0	0	0	0	0	0	0	0	0	0	0	0	0	0	0	0	0	0	0	0	0	0	0	0	0	0	0	4.52157	0	0	0	4.57462	0	0	0	0	4.29954	0	0	0	0
sp|P62136|PP1A_HUMAN	QLASLVWR	0	0	0	0	0	0	5.18973	0	0	0	0	0	0	0	0	0	0	0	0	0	0	0	0	4.95081	0	0	0	0	0	0	0	0	0	0	0	0	0	0	0	0	0	0	0	0	0	0	0	0
sp|O60701|UGDH_HUMAN	VWAPLGPPRTDCLTLLHTPSK	0	0	0	0	0	0	0	0	0	0	0	0	0	0	0	0	0	0	0	0	0	0	0	0	0	0	0	0	0	0	0	0	0	0	0	0	0	0	0	0	0	0	0	0	0	0	0	0
sp|P13807|GYS1_HUMAN	MEPWSSR	0	0	0	0	0	0	0	0	0	0	0	0	0	0	0	0	0	0	0	0	0	0	0	0	0	0	0	0	0	0	0	0	0	0	0	0	0	0	0	0	4.54219	0	0	0	0	0	0	0
sp|P14314|GLU2B_HUMAN	GLWLGLVWQKLLLWGAASALSLAGASLVLSLLQR	0	0	0	0	0	0	0	0	0	0	0	0	0	0	0	0	0	0	0	0	0	0	0	0	0	0	0	0	0	0	0	0	0	0	0	0	0	0	0	0	0	0	0	0	0	0	0	0
sp|Q8TF30|WHAMM_HUMAN	AWQVSLLELEDR	0	0	0	0	0	0	0	0	0	0	0	0	0	0	0	0	0	0	0	0	0	0	0	0	0	0	0	0	0	0	0	0	0	0	0	0	0	0	0	0	0	0	0	0	0	0	0	0
sp|Q5T0J3|CA220_HUMAN	AGNFWQSSHYLQWLLDK	0	0	0	0	0	0	0	0	0	0	0	0	0	0	0	0	0	0	0	0	0	0	0	0	0	0	0	0	0	0	0	0	0	0	0	0	0	0	0	0	0	0	0	0	0	0	0	0
sp|O95236|APOL3_HUMAN	HSCPHPSELLGTFKSLSWDPVK	0	0	0	0	0	0	0	0	0	0	0	0	0	0	0	4.03753	0	0	0	0	0	0	0	0	0	0	0	0	0	0	5.08358	0	0	0	0	0	0	0	0	0	0	0	0	0	0	0	0	0
sp|Q8IUX8|EGFL6_HUMAN	EGSTHNWQHLTDQLGMFCFTGLKPEQVER	0	0	0	0	0	0	0	0	0	0	0	0	0	0	0	0	0	0	0	0	0	0	0	0	5.03191	0	0	0	0	0	0	4.18117	0	0	0	0	0	0	0	0	0	0	0	0	0	0	0	0
sp|Q96RQ3|MCCA_HUMAN	MMDEPWWEGR	0	0	0	0	0	0	0	0	5.1346	0	0	0	0	0	0	0	0	0	0	0	0	0	0	0	0	0	0	0	0	0	0	0	0	0	0	0	0	0	0	0	0	0	0	0	0	0	0	0
sp|P0DP04|HV43D_HUMAN;sp|P01782|HV309_HUMAN	MPGDSSPGTLPLWDASLSPPLGPD	0	0	0	0	4.7266	0	0	0	0	0	0	0	0	0	0	0	0	4.51528	0	0	0	0	0	0	0	0	0	0	0	0	0	0	0	0	0	0	0	0	0	0	0	0	0	0	0	0	0	0
sp|Q92616|GCN1_HUMAN	DENVTLYVWANLKK	0	0	0	0	4.64484	0	0	0	0	0	0	0	0	0	0	0	0	0	0	0	0	0	0	0	0	0	4.47006	0	0	0	0	0	0	0	0	0	0	0	0	0	0	0	0	0	0	0	0	0
sp|Q92908|GATA6_HUMAN	PMLLGYWDLR	0	0	0	0	0	0	0	0	0	0	0	0	0	0	0	0	0	0	4.05089	0	5.25887	0	4.74408	0	0	0	0	0	0	0	0	0	0	0	0	0	0	0	0	0	0	0	0	0	0	0	0	0
sp|Q9GZT9|EGLN1_HUMAN	MMNNTDFLMLNNPWNK	0	4.34595	0	0	0	0	0	0	4.28733	0	0	0	0	0	0	0	0	0	0	0	0	0	0	0	0	0	0	0	0	0	0	0	0	0	0	0	0	0	0	0	0	0	0	0	0	0	0	0
sp|P07900|HS90A_HUMAN	PWALLSPGVLVR	0	0	0	0	0	4.51481	0	0	0	0	0	0	0	0	0	0	0	0	0	0	0	0	0	0	0	0	0	0	0	0	0	0	0	0	0	0	0	4.6232	0	0	0	0	0	0	0	0	0	0
sp|Q06033|ITIH3_HUMAN	MWTWALWMLPSLCK	0	0	0	0	0	0	4.84931	0	0	0	0	0	0	0	0	0	0	0	0	0	0	0	0	0	0	0	4.567	0	0	0	0	0	0	0	0	0	0	0	0	0	4.53197	0	0	0	0	0	0	0
sp|Q92575|UBXN4_HUMAN	LLATNYLDWDDTK	0	0	0	0	0	0	0	0	0	0	0	4.37718	0	0	0	0	0	0	0	0	0	0	0	0	0	0	0	0	0	0	0	0	0	0	0	0	0	0	0	0	0	0	0	0	0	0	0	0
sp|A6NC05|YD286_HUMAN	ETVWCLPVLR	0	0	0	0	0	0	0	0	0	0	0	0	0	0	0	0	4.63461	0	0	0	0	0	0	0	4.56883	0	0	0	0	0	0	0	0	0	0	0	0	0	0	0	0	0	0	0	0	0	0	0
sp|Q9UBN6|TR10D_HUMAN	MVTGGWGGPGGDTNGVDK	0	0	0	0	0	0	0	0	0	0	0	0	0	0	0	0	0	0	0	0	0	0	0	0	0	0	0	0	0	0	0	4.79451	0	0	0	0	0	0	0	0	0	0	0	0	0	0	0	0
sp|Q6ZMY6|WDR88_HUMAN	MSVLDALWEDR	0	0	0	0	0	0	0	0	0	0	0	0	0	0	0	0	0	0	0	0	0	0	0	0	0	0	0	4.46678	0	0	0	0	0	0	0	0	0	0	0	0	0	0	4.90149	0	0	0	0	4.50356
sp|O60840|CAC1F_HUMAN	KFMTPVLQDNPSGWGPCAVPEQFR	0	0	0	0	0	0	0	0	0	0	0	0	0	0	0	0	0	0	0	0	0	0	0	0	0	0	0	0	0	0	0	0	0	0	0	4.83352	0	0	0	0	4.35222	0	0	0	0	0	0	0
sp|Q8N1G4|LRC47_HUMAN	RNQYDNDVTVWSPQGR	0	0	0	0	0	0	0	0	0	0	0	0	0	0	0	0	0	0	0	0	0	0	0	0	0	4.78392	0	0	0	0	0	0	0	0	0	0	0	0	0	0	0	0	0	0	5.0113	0	0	0
sp|P12955|PEPD_HUMAN	ALPTLPSYWCSQQRLNQQLAR	0	0	0	0	0	6.03249	0	0	0	0	0	0	0	0	0	0	0	5.31982	0	0	0	0	0	0	0	0	0	0	0	0	0	0	0	0	0	0	0	0	0	0	0	0	0	0	0	0	0	0
sp|P41231|P2RY2_HUMAN	MLQLLVLKLEDPGCFWVLLK	5.57701	0	0	0	0	0	0	0	0	0	0	0	0	0	0	0	0	0	0	0	0	0	0	0	0	0	0	0	0	0	0	0	0	0	0	0	0	0	0	0	0	0	0	0	0	0	0	0
sp|Q5VUE5|CA053_HUMAN	NFLNNPLAQADWAAK	0	0	0	0	0	0	0	0	0	0	0	0	0	0	0	0	0	0	0	0	0	0	0	0	0	0	0	0	0	0	0	0	0	0	0	0	0	0	0	0	0	0	0	5.86934	0	0	0	0
sp|Q9UIS9|MBD1_HUMAN	MAEDWLDCPALGPGWK	0	0	0	0	0	0	0	0	0	0	0	0	0	0	0	0	0	0	0	0	0	0	0	0	0	0	3.54219	0	0	0	0	0	0	3.48401	0	0	0	0	0	0	0	0	0	0	0	0	0	0
sp|Q1X8D7|LRC36_HUMAN	AAPESGPALSPGTAEGEEETLLYDLLVNTEWPPETEVQPR	0	0	4.58604	0	0	0	4.79765	0	0	0	0	0	0	0	0	0	0	0	0	0	0	0	0	0	0	0	0	0	0	0	0	0	0	0	0	0	0	0	0	0	0	0	0	0	0	0	0	0
sp|Q14CX5|MF13A_HUMAN	WSSSGVLPNEK	0	0	0	0	0	4.79078	0	0	0	0	0	0	0	0	0	0	0	0	0	0	0	0	0	0	0	0	0	0	0	0	0	0	0	0	0	0	0	0	0	0	0	0	0	0	0	0	0	0
sp|Q06416|P5F1B_HUMAN	DTWSSLQAHK	0	0	0	4.81396	0	0	4.87213	0	0	0	0	0	0	0	0	0	0	0	0	0	0	0	0	0	0	0	0	0	0	0	0	0	0	0	0	0	0	0	0	0	0	0	0	0	0	4.37621	0	0
sp|P07451|CAH3_HUMAN	FLCSGGHNALFETFNWALSMGGK	0	0	0	0	0	0	0	0	0	0	0	0	0	0	0	0	0	0	0	0	0	0	0	0	0	0	0	0	0	0	0	0	0	4.80361	0	0	0	0	0	0	0	0	0	0	0	4.58197	0	0
sp|P52740|ZN132_HUMAN	HLWQVSLMTAGK	0	0	0	0	0	4.50046	0	0	0	0	0	0	0	0	0	0	0	0	0	0	0	0	0	0	0	0	0	0	0	4.49373	0	0	0	0	0	0	0	0	0	0	0	0	0	0	0	0	0	0
sp|Q8IXQ9|ETKMT_HUMAN	PEYGEWFGYLSR	0	4.68534	0	0	0	0	0	0	0	0	0	0	0	0	0	0	0	0	0	0	0	0	0	0	0	0	0	0	0	0	0	0	0	0	0	0	0	0	0	4.66308	0	0	0	0	0	0	0	0
sp|Q9NPG1|FZD3_HUMAN	MSVGELYSQCTRVWLPDPDEVWR	0	0	0	0	0	0	0	0	5.88763	0	0	0	0	0	0	0	0	0	0	0	0	0	0	0	0	0	0	0	0	0	0	0	0	0	0	0	0	0	0	0	0	0	0	0	0	0	0	0
sp|O75094|SLIT3_HUMAN	MEPWSSRWK	0	0	0	0	0	0	0	0	0	0	0	4.50826	0	0	0	0	0	0	0	0	0	0	0	0	0	0	0	0	0	0	0	0	0	0	0	0	0	0	0	0	0	0	0	0	0	4.62554	0	0
sp|Q96K78|AGRG7_HUMAN	MDETEWLHRHPK	0	0	0	0	0	0	4.73302	0	0	0	4.8384	0	0	0	0	0	0	0	0	0	0	0	0	0	0	0	0	0	0	4.25931	0	0	0	0	0	0	0	0	0	0	0	0	0	0	0	0	0	0
sp|Q9NUU7|DD19A_HUMAN	LNPETVAEWK	0	0	0	0	0	0	0	0	0	0	0	0	0	0	0	0	0	0	0	0	0	0	0	0	0	0	0	0	0	0	4.75532	0	4.29116	0	0	0	0	0	0	0	0	0	0	0	0	0	0	0
sp|A6NFT4|CFA73_HUMAN	MMAYSDTTMMSDDLDWLR	0	0	0	0	0	0	0	0	0	0	0	0	0	0	0	0	0	0	0	0	0	0	0	0	0	0	0	0	0	0	0	0	4.67342	0	0	0	0	0	0	0	0	0	4.88097	0	0	0	0	0
sp|P21953|ODBB_HUMAN	PYCAWDGLSCSRYYPTGTHAK	0	0	4.16884	0	0	0	0	0	0	0	0	0	0	0	0	0	0	0	0	0	0	0	0	0	0	0	0	0	0	0	0	0	0	0	0	0	0	0	0	0	0	0	4.89212	0	0	0	0	0
sp|Q96JE9|MAP6_HUMAN	GGPSSWPPSGVAEPR	0	0	0	0	0	0	0	0	0	0	0	0	0	0	0	0	0	0	0	0	0	0	0	0	0	0	0	0	0	0	0	0	0	0	0	0	0	0	0	0	0	0	0	0	4.80522	4.18399	0	0
sp|P41439|FOLR3_HUMAN	CYLQTDSLAYWNATR	0	0	0	0	0	0	4.6273	0	0	0	0	0	0	0	0	0	0	0	0	0	0	0	0	0	0	0	0	0	0	0	4.60333	0	0	0	0	0	0	0	0	0	0	0	0	0	0	0	0	0
sp|Q0JRZ9|FCHO2_HUMAN	FWGPWPLLMWQLLWLLVK	0	0	0	0	4.35948	0	0	0	0	0	0	0	0	0	0	0	0	0	0	0	0	0	0	0	0	0	0	0	0	0	0	0	0	0	0	0	0	0	0	0	0	0	0	0	0	0	0	4.42645
sp|O60667|FAIM3_HUMAN	LQTTWPQESVTFEDVAVYFTQNQWASLD	0	0	0	0	0	0	0	0	0	0	0	0	0	0	0	0	0	0	0	0	0	0	0	0	0	0	0	0	0	0	0	0	0	0	0	0	3.87645	0	0	0	0	0	4.72436	0	0	0	0	0
sp|O00321|ETV2_HUMAN	LWEVQDGR	0	0	0	0	0	0	0	0	0	0	0	0	0	0	0	0	0	0	0	0	0	0	0	0	0	0	0	0	0	0	0	0	0	0	0	0	0	0	0	0	0	0	0	5.82307	0	0	0	0
sp|A0A075B6S5|KV127_HUMAN	MRDYDEVLAFLGEWGPFQR	0	0	0	0	0	0	0	0	0	4.44731	0	0	0	0	0	0	0	0	0	0	0	0	0	0	0	0	0	0	0	0	0	0	0	0	0	0	0	0	0	0	0	0	0	0	0	0	0	0
sp|P14416|DRD2_HUMAN	MELLPLWLCLGFHFLTVGWRNR	0	0	0	0	0	0	0	0	0	0	0	0	0	0	0	0	0	0	0	0	0	0	0	0	0	0	0	0	0	0	0	0	0	0	0	0	0	0	0	0	0	0	0	0	0	0	0	4.52909
sp|C9JN71|ZN878_HUMAN	LLLWDSYTTNK	0	0	0	0	0	0	0	0	0	0	0	0	0	0	0	0	0	0	0	0	0	0	0	0	0	0	0	5.83255	0	0	0	0	0	0	0	0	0	0	0	0	0	0	0	0	0	0	0	0
sp|P29033|CXB2_HUMAN	LQQQLWSK	0	0	0	0	0	0	0	0	0	0	0	0	0	0	5.18854	0	0	0	0	0	0	0	0	0	0	0	0	0	0	0	0	0	0	0	0	0	4.9781	0	0	0	0	0	0	0	0	0	0	0
sp|P01767|HV353_HUMAN	VADQDGCCHHYQCQCVCSGWGD	0	0	0	0	0	0	0	0	4.55482	0	0	0	0	0	0	0	0	0	0	0	0	0	0	0	0	0	0	0	0	0	0	0	0	0	0	0	0	0	0	0	0	0	0	0	0	0	0	4.50068
sp|Q86YC3|NRROS_HUMAN	LWNVHTGEFR	0	0	0	0	0	0	0	0	0	0	0	0	0	0	0	0	0	0	0	0	0	0	0	0	0	0	0	0	0	0	0	0	4.50087	0	0	0	0	0	0	0	0	0	0	0	0	0	0	4.65107
sp|Q9Y5R4|HEMK1_HUMAN	LPWSLALPLLLSWVAGGFGNAASAR	0	0	0	0	0	0	0	0	0	0	0	0	3.03202	2.86304	0	0	0	0	0	0	0	0	0	0	0	0	0	0	0	0	0	0	0	0	3.10251	0	0	0	0	0	0	0	0	0	0	0	0	3.12774
sp|P12107|COBA1_HUMAN	VPLWPLSHFPTSPR	0	0	0	0	0	0	0	0	0	0	0	0	0	0	0	0	0	0	0	0	0	0	0	0	0	0	0	0	0	0	0	0	0	0	0	0	0	0	0	0	0	0	0	0	4.3348	4.54026	0	0
sp|Q7L3B6|CD37L_HUMAN	MPNSVLWAVDLFGR	0	0	0	0	0	0	4.69306	0	0	0	0	0	0	0	4.47128	0	0	0	0	0	0	0	0	0	0	0	0	0	0	0	0	0	0	0	0	0	0	0	0	0	0	0	0	0	0	0	0	0
sp|P55808|XG_HUMAN	WGTELWDQFEVLER	0	0	4.59969	0	0	0	0	0	0	0	0	0	0	0	0	0	0	0	0	0	0	0	0	0	0	0	0	0	0	0	5.04378	0	0	0	0	0	0	0	0	0	0	0	0	0	0	0	0	0
sp|O95210|STBD1_HUMAN	VWQENEDLR	0	0	0	0	0	0	0	0	0	0	0	0	0	0	0	0	0	0	0	0	0	0	0	0	0	0	0	0	0	0	0	0	0	0	0	0	0	0	0	0	0	0	0	0	0	0	0	0
sp|Q2M238|RN3P1_HUMAN	MGPADSWGHHWMGLLLSASLCTVWSPPAAAQLTLNANPLDATQSEDVVLPVFGTPR	0	0	0	0	0	0	0	0	0	0	0	0	0	0	0	0	0	0	0	0	0	0	0	0	0	0	0	0	0	0	0	0	0	0	0	0	0	0	0	0	0	0	0	0	6.12117	0	0	0
sp|P48506|GSH1_HUMAN	MPMLLGYWDLR	0	0	0	0	0	0	0	4.53735	0	0	0	0	0	0	0	0	0	0	0	0	0	0	0	0	0	0	0	0	0	0	0	0	0	0	0	0	0	0	0	0	4.43988	0	0	0	0	0	0	0
sp|Q9UGM3|DMBT1_HUMAN	TLWENLSMLR	0	0	0	4.59241	0	0	0	0	0	0	0	0	0	0	0	0	0	0	0	0	0	0	0	0	0	4.96094	0	0	0	0	0	0	0	0	0	0	0	0	0	0	0	0	0	0	0	0	0	0
sp|O75844|FACE1_HUMAN	MSWMFLRDLLSGVNK	0	0	0	0	0	0	0	0	0	0	0	0	2.41271	2.33617	3.21419	0	0	0	0	0	0	0	0	0	0	0	0	0	0	0	0	0	0	0	0	2.89919	0	0	0	0	0	0	0	0	0	0	0	0
sp|Q86V71|ZN429_HUMAN	LPVRGLWYCYLQVK	0	0	0	0	0	0	0	0	0	0	0	0	0	0	0	4.45427	0	0	0	0	0	0	0	0	0	0	0	0	0	0	0	0	0	0	0	0	0	0	0	0	0	0	0	0	0	0	0	0
sp|Q9UMX6|GUC1B_HUMAN	MLFLALGSPWAVELPLCGRR	0	0	0	0	0	0	0	0	0	0	0	0	0	0	0	0	0	0	0	0	0	0	0	0	0	0	0	0	0	0	0	0	0	0	0	0	0	0	0	0	0	4.75189	0	0	0	0	0	0
sp|P28715|ERCC5_HUMAN	EPWKQCAQWLLHCK	0	0	0	0	0	0	0	0	0	0	4.37108	0	0	0	0	0	0	0	0	0	0	0	0	0	0	0	0	0	0	0	0	0	0	0	0	0	0	0	0	0	0	0	4.77618	0	0	0	0	0
sp|Q13470|TNK1_HUMAN	SGPPAVNVSVNQTALLPCQADGVPAPLVSWR	0	0	0	0	0	0	0	0	0	0	0	0	0	0	0	0	0	0	0	0	0	0	0	0	0	0	0	0	0	0	0	0	0	0	0	0	0	0	0	0	0	0	0	0	0	0	0	0
sp|P52756|RBM5_HUMAN	LLWLSMLK	0	0	0	0	0	0	0	0	0	0	0	0	4.67727	4.71634	0	0	0	0	0	0	0	0	0	0	0	0	0	0	0	0	0	0	0	0	4.87129	0	0	0	0	0	0	4.38058	0	0	0	0	0	0
sp|Q587J7|TDR12_HUMAN	DNLTLWTSDQQDDDGGEGNN	0	0	0	0	0	0	0	0	0	0	0	0	0	0	0	0	0	0	0	0	0	0	0	0	0	0	0	0	0	0	0	0	0	0	0	0	0	0	0	0	0	0	0	0	0	0	0	0
sp|Q6ZSS3|ZN621_HUMAN	LLVVYPWTQRFFESFGDLSSPDAVMGNPK	0	0	0	0	6.12404	0	0	0	0	0	0	0	0	0	0	0	0	0	0	0	0	0	0	0	0	0	0	0	0	0	0	0	0	0	0	0	0	0	0	0	0	0	0	0	0	0	0	0
sp|Q68DD2|PA24F_HUMAN	LLDWLVDR	0	0	0	0	0	0	4.40009	0	0	0	0	0	0	0	0	0	5.07163	0	0	0	0	0	0	0	0	0	0	0	0	0	4.41541	0	0	0	0	0	0	0	0	0	0	0	0	0	0	0	0	0
sp|A6NC05|YD286_HUMAN	LWGQSVPTASSAR	0	0	0	0	0	0	0	0	0	0	0	0	0	0	0	0	0	0	0	0	0	0	0	0	0	0	0	0	0	0	0	0	0	0	0	0	0	0	0	0	0	0	0	0	0	0	0	0
sp|Q9H0A3|T191A_HUMAN	AMAEPEPELYWVTPLGNK	0	0	0	0	0	0	0	0	5.03934	0	0	0	0	0	0	0	0	0	0	0	0	0	0	0	0	0	0	0	0	0	0	0	0	0	0	0	0	0	0	0	0	0	0	0	0	0	0	0
sp|P17181|INAR1_HUMAN	ELPGSEGMWENCPLGWVK	0	0	0	0	0	0	0	0	0	0	0	0	0	0	0	0	0	0	0	0	0	0	0	0	0	0	0	0	0	0	0	0	0	0	0	0	0	0	0	0	0	0	0	0	0	0	0	6.52655
sp|Q9BXT2|CCG6_HUMAN	MAPEEDAGGEALGGSFWEAGNYRR	0	0	4.59756	0	0	0	4.86485	0	0	0	0	4.39773	0	0	0	0	0	0	0	0	0	0	0	0	0	0	0	0	0	0	0	0	0	0	0	0	0	0	0	0	0	0	0	0	0	0	0	0
sp|P17707|DCAM_HUMAN	TLDLYWLFDDGGLTLLLPYLLGR	0	0	0	0	0	0	0	0	0	0	4.77697	0	0	0	0	4.47366	0	0	0	0	0	0	0	0	0	0	0	0	0	0	0	0	0	0	0	0	0	0	0	0	0	0	0	0	4.56678	0	0	0
sp|Q8N3U1|YS014_HUMAN	MSYSVTLTGPGPWGFR	0	0	0	0	0	0	0	0	0	0	0	0	0	0	0	0	0	0	0	0	0	0	0	0	0	0	0	0	0	0	0	0	0	0	0	0	0	0	8.07666	0	0	0	0	0	0	0	0	0
sp|Q0D2K0|NIPA4_HUMAN	WQWEPEK	0	0	0	0	0	0	0	0	0	0	0	0	0	0	0	0	0	4.64321	0	0	0	0	0	0	0	0	0	0	4.41498	0	0	0	0	0	0	0	0	0	0	0	0	0	0	0	0	0	0	0
sp|P09488|GSTM1_HUMAN	AASLWMGDLEPYMDENFLSR	0	0	0	0	0	0	0	0	0	0	0	0	0	0	0	0	0	0	0	0	0	0	0	0	0	0	0	0	0	0	0	0	0	0	0	0	0	0	0	0	0	0	0	0	0	0	0	0
sp|Q96FS4|SIPA1_HUMAN	WNLLHETDSAVATAR	0	0	0	0	0	0	0	0	0	0	0	0	0	0	0	0	0	0	0	0	0	0	0	0	0	0	0	0	0	0	0	0	0	0	0	0	0	4.16598	0	0	0	0	0	0	0	0	0	0
sp|O00329|PK3CD_HUMAN	MYNPWQVGASLAPAR	0	0	0	0	0	0	0	0	0	0	0	0	0	0	0	0	0	0	0	0	0	0	0	0	0	0	0	0	0	0	0	0	4.52008	0	0	0	0	0	0	0	0	0	4.62073	0	0	4.60068	0	0
sp|P49458|SRP09_HUMAN	EPPWDPK	0	0	0	0	4.79043	0	0	0	0	0	0	0	0	0	4.66163	0	0	0	0	0	0	0	0	0	0	0	0	0	0	0	0	0	4.46543	0	0	0	0	0	0	0	0	0	0	0	0	0	0	0
sp|Q9H0X6|RN208_HUMAN	ALSLGWK	0	0	0	0	0	0	0	0	0	0	0	0	0	0	0	0	0	0	5.10111	0	0	0	0	0	0	0	0	0	0	0	0	0	0	0	0	0	0	0	0	0	0	0	0	0	0	0	0	5.33706
sp|Q8TCX1|DC2L1_HUMAN	MSWHPQYR	0	0	0	0	4.46367	0	0	0	0	0	0	0	0	0	0	0	0	0	0	0	0	0	0	0	0	0	0	0	0	0	4.58509	0	0	0	0	0	0	0	0	0	4.92624	0	0	0	0	0	0	0
sp|Q16527|CSRP2_HUMAN	TLWTVLDALDQMWLPVVR	0	0	0	0	0	0	0	0	0	0	0	0	0	0	0	0	0	4.59344	0	0	0	0	0	0	4.76755	0	0	0	0	0	0	0	0	0	3.66722	0	0	0	0	0	0	0	0	0	0	0	0	0
sp|Q8N884|CGAS_HUMAN	MGPLTFTDVALEFSLEEWQCLDTAQQNLYR	0	0	0	0	0	0	0	0	0	0	0	0	0	0	0	0	0	0	0	0	0	0	0	0	0	0	0	0	0	0	0	0	0	0	0	5.04119	0	0	0	0	0	0	0	0	0	0	0	0
sp|Q86YW0|PLCZ1_HUMAN	TWDEKAVTR	0	0	0	0	0	0	0	0	0	0	0	0	0	0	0	0	0	0	0	0	0	0	0	0	0	4.56872	0	0	0	0	0	0	4.58844	0	4.43844	0	0	0	0	0	0	0	0	0	0	0	0	0
sp|A0A0J9YX75|TVB69_HUMAN	CMLGLLNGCWLLK	0	0	0	0	0	0	0	0	0	0	0	0	0	0	0	0	0	0	0	0	0	0	0	0	0	0	0	0	0	4.33438	0	0	0	0	0	0	0	0	0	0	0	0	0	0	0	0	0	0
sp|A8MX76|CAN14_HUMAN	GGPSWWPPSGVVRGGPSSWPPSGVAEPR	0	0	0	0	0	0	0	0	4.21203	0	5.0163	0	0	0	0	0	0	0	0	0	0	0	0	0	0	0	0	0	0	0	0	0	0	0	0	0	0	0	0	0	0	0	0	0	0	0	0	0
sp|Q96RU3|FNBP1_HUMAN	MSWGTELWDQFDNLEK	0	0	0	0	0	0	4.55576	0	0	0	0	0	0	0	0	0	0	0	0	0	0	0	0	0	0	0	0	4.77611	0	0	0	0	0	0	0	0	0	0	0	0	0	0	0	3.4737	0	0	0	0
sp|Q9NVI7|ATD3A_HUMAN	DPNEDTEWNDLLRDFGLLPPK	0	0	4.32206	0	0	0	0	0	0	0	0	0	0	0	0	0	0	0	0	0	0	0	0	0	0	0	0	0	0	0	0	0	0	0	0	0	0	0	0	0	0	0	0	0	0	0	0	0
sp|P46782|RS5_HUMAN	LPQLCWLPLLAGLLPPVPAQK	0	0	0	0	0	0	0	0	0	0	0	0	0	0	0	0	0	0	0	0	0	0	0	0	0	0	0	0	0	0	0	0	0	0	0	0	0	5.54163	0	0	0	0	0	0	0	0	0	0
sp|P52741|ZN134_HUMAN	MASWGGEK	0	0	1.87736	2.047	0	2.0736	0	0	1.91214	0	2.15558	0	0	0	0	0	0	0	0	0	0	0	0	2.10377	0	0	0	0	0	0	2.20744	1.94004	0	2.02004	0	0	0	0	0	0	0	0	2.15757	0	0	0	0	1.69085
sp|Q9ULJ7|ANR50_HUMAN	EEEAAQLPRSSVWEQDQQNVVQR	0	0	0	0	0	0	0	0	0	0	0	0	3.99122	3.85476	0	0	0	0	0	0	5.57098	0	0	0	0	0	0	0	0	0	0	0	4.35881	0	0	0	0	0	0	0	0	0	0	0	0	0	0	0
sp|P30260|CDC27_HUMAN	AGGAWGR	0	0	0	0	0	0	0	0	0	0	0	0	0	0	0	0	0	0	0	0	0	0	0	0	0	0	0	0	0	0	0	0	0	0	0	0	0	0	0	0	0	0	6.15493	0	0	4.95645	0	0
sp|Q92794|KAT6A_HUMAN	GHKCSYPWDLQDR	0	0	0	0	0	0	0	0	0	0	0	0	0	0	0	0	0	0	0	0	0	0	0	0	0	0	0	0	0	0	0	0	0	0	0	0	0	0	4.99132	0	0	0	0	0	0	0	0	0
sp|O95755|RAB36_HUMAN	NLAASWYHK	0	0	0	4.91177	0	0	0	0	0	0	0	0	0	0	0	0	0	0	0	0	0	0	0	0	0	0	0	4.6136	0	0	0	0	0	0	0	0	0	0	0	0	0	0	0	0	0	0	0	0
sp|Q8TB73|NDNF_HUMAN	CQVEGALLWEQEELSK	0	0	0	0	0	0	0	0	0	0	0	0	0	0	0	0	0	0	0	0	5.05351	0	0	0	0	0	0	0	0	0	0	0	0	0	0	0	0	0	0	0	4.42572	0	0	0	0	0	0	0
sp|Q9Y4C1|KDM3A_HUMAN	SNAMYNKMWHQTQEALGALLDK	0	0	0	0	0	0	0	0	0	0	0	0	0	0	0	0	0	0	0	0	0	0	0	0	0	0	0	0	0	0	0	0	4.23851	0	0	0	0	0	0	4.93174	0	0	4.59675	0	0	0	0	0
sp|O75309|CAD16_HUMAN	MVPAWLWLLCVSVPQALPK	0	0	0	0	0	0	0	0	0	0	0	0	0	0	4.43089	0	0	0	0	0	0	0	0	0	0	0	0	0	0	0	0	0	0	0	0	0	0	0	0	0	0	0	0	0	0	0	0	0
sp|Q9Y493|ZAN_HUMAN	TWLVCWALFSLLK	0	0	0	0	0	0	0	0	0	0	0	0	0	0	0	0	0	0	0	0	0	0	0	0	0	0	0	0	0	0	0	0	0	0	0	0	0	0	0	0	0	0	0	0	0	5.51849	0	0
sp|Q16612|NREP_HUMAN	YSVTLTGPGPWGFRLQGGK	0	0	0	0	0	0	4.28758	0	0	0	0	0	0	0	0	0	0	0	4.51381	0	0	0	0	0	0	0	0	0	0	0	0	0	0	0	0	0	0	0	0	0	0	0	0	0	0	0	0	0
sp|Q5T5F5|A4AS1_HUMAN	NNGKAEFWLDLQPQAK	-6.13813	0	0	0	0	0	0	0	0	0	0	0	0	0	0	0	0	0	0	0	5.412	0	0	0	0	0	0	0	0	0	0	0	0	0	0	0	0	0	0	0	0	0	0	0	0	0	0	0
sp|Q6P050|FXL22_HUMAN	MWPAPCSVGR	0	5.31887	0	0	0	0	0	0	0	0	0	0	0	0	0	0	0	0	0	0	0	0	0	0	0	0	0	0	0	0	0	0	0	0	0	0	0	0	0	0	0	0	0	0	0	0	0	0
sp|Q9HAR2|AGRL3_HUMAN	TLLGLLLLWLQLQWVSSK	0	0	0	0	0	0	0	0	0	0	0	0	0	0	0	0	0	0	0	0	0	0	0	5.76152	0	0	0	0	0	0	0	0	0	0	0	0	0	0	0	0	0	0	0	0	0	0	0	0
sp|Q96EX1|SIM12_HUMAN	GFWLLALLTLLMYSTAAK	0	0	0	0	0	0	0	0	0	0	0	0	0	0	0	0	0	0	0	0	0	0	0	0	0	0	0	0	0	0	0	0	0	0	0	0	0	0	0	0	0	0	0	0	0	0	0	0
sp|Q8TBN0|R3GEF_HUMAN	LPDYLWMGLDGMK	0	0	0	0	0	0	0	0	0	0	0	0	0	0	0	0	0	0	0	0	0	0	0	0	6.10645	0	0	0	0	0	0	0	0	0	0	0	0	0	0	0	0	0	5.33146	0	0	0	0	0
sp|P0C879|YJ018_HUMAN	YMLPHLHNGWQVDQALLSEEDRVVVLR	0	0	0	0	0	0	0	0	0	0	0	0	0	0	0	0	0	0	0	0	0	0	0	0	0	0	0	0	0	0	0	0	5.17369	0	0	0	0	0	0	0	0	0	0	0	0	5.76026	0	0
sp|Q8WV35|LRC29_HUMAN	FLWAPLLGLCCSLAAADR	0	0	0	0	0	0	0	0	0	0	0	0	0	0	0	0	0	0	0	0	0	0	0	0	0	0	0	0	0	0	0	0	0	0	0	0	0	0	0	0	0	0	0	0	0	0	4.12879	0
sp|P30838|AL3A1_HUMAN	LFMNTLRYLQTHEYLLDVDLWR	0	0	0	0	0	0	0	0	0	0	0	0	0	0	0	0	0	0	0	0	0	0	0	0	0	0	0	0	0	0	0	0	0	0	0	0	0	0	0	0	0	0	6.14165	0	0	0	5.0391	0
sp|O15027|SC16A_HUMAN	LSSVECLDYTADEDGVWYSVAPMNVR	0	0	0	0	0	0	0	0	0	0	0	0	0	0	0	0	0	0	0	0	0	0	0	0	0	0	0	0	0	0	0	0	0	0	0	0	0	0	4.4737	0	0	0	0	4.5635	0	0	0	0
sp|Q3B7T1|EDRF1_HUMAN	LSWPYPQPAK	0	0	0	0	0	0	0	4.14553	0	0	0	0	0	0	0	0	0	0	0	0	0	0	0	0	0	0	0	0	0	4.59798	0	0	0	0	0	0	0	0	0	0	0	0	0	0	0	0	0	0
sp|Q9Y2I6|NINL_HUMAN	YWALGQK	0	0	0	0	0	0	0	0	0	0	0	0	0	0	0	0	0	0	0	0	0	0	0	0	0	0	0	0	0	0	0	0	0	4.87103	0	0	0	0	0	0	0	0	0	3.91049	0	0	0	0
sp|Q9Y394|DHRS7_HUMAN	AGDAVCTGWLVK	0	0	0	0	0	0	0	0	0	0	0	0	0	3.67234	0	0	0	0	0	0	0	0	0	0	0	0	0	0	0	0	0	0	0	0	0	0	0	0	0	0	0	0	0	0	0	0	0	0
sp|P02675|FIBB_HUMAN	AAWGKVGAHAGEYGAEALER	0	0	0	0	0	0	0	0	0	0	0	0	0	0	0	0	0	0	0	0	0	0	0	0	0	0	0	0	0	0	0	0	0	0	0	0	0	0	0	0	0	0	0	0	0	0	0	0
sp|P48067|SC6A9_HUMAN	HHWGYGK	0	0	0	0	0	0	0	0	0	0	0	0	0	0	0	0	0	0	0	0	0	0	0	0	0	5.29365	0	0	4.23525	0	0	0	0	0	0	0	0	0	0	0	0	0	0	0	4.71334	0	0	0
sp|Q5T1A1|DCST2_HUMAN	EFWLLSAPGEK	0	0	0	4.89878	0	0	0	0	0	0	0	0	0	0	0	0	0	0	0	0	0	0	0	0	0	0	0	0	0	0	0	0	0	0	0	0	0	0	0	0	0	0	0	0	0	0	4.16305	0
sp|P51606|RENBP_HUMAN	NVPWAEVCEK	0	0	0	0	0	0	0	0	0	0	0	0	0	0	0	0	0	0	0	0	0	0	0	0	0	0	0	0	0	0	0	0	0	0	0	0	0	0	0	5.64737	0	0	0	0	0	0	0	0
sp|P22079|PERL_HUMAN	ALAYWMTLQYDNVGRMVLCDLR	0	0	0	0	0	0	0	0	0	0	0	0	0	0	0	0	0	0	0	0	0	0	0	0	0	0	0	8.09104	0	0	0	0	0	0	0	0	0	0	0	0	0	0	0	0	0	0	0	0
sp|A0PJK1|SC5AA_HUMAN	NMSWSFLTR	0	4.93381	0	0	0	0	0	0	0	0	0	3.72897	0	0	0	0	0	0	0	0	0	0	0	0	0	0	0	0	0	0	4.89267	0	0	0	0	0	0	0	0	0	0	0	0	0	0	0	0	0
sp|Q8N8R5|CB069_HUMAN	MWAFSELPMPLLLNLLVSLLGFVATVTLLPAFR	0	0	0	0	0	0	0	0	0	0	0	0	0	0	0	0	0	0	0	0	0	0	0	0	0	0	3.9595	0	0	0	0	0	0	0	0	0	0	0	0	0	0	0	0	0	5.29465	0	0	0
sp|Q8NEQ6|SRARP_HUMAN	TGQATVASGLPAGWMGLDCGPESSK	0	0	0	0	0	0	0	0	0	0	0	0	0	0	0	0	0	0	0	0	0	0	0	0	0	0	0	0	0	0	0	0	4.24609	4.46483	0	0	0	0	0	0	0	0	0	0	0	0	0	0
sp|Q53GS7|GLE1_HUMAN	EYDLYGQGLFTGTW	0	0	0	0	0	0	0	0	0	0	0	0	0	0	0	0	0	0	0	0	0	0	0	0	0	0	0	0	0	0	4.47639	0	0	0	0	0	0	0	0	0	0	0	0	0	0	0	0	4.92299
sp|Q96EY5|MB12A_HUMAN	MGNSSGWR	0	0	0	0	0	0	0	0	0	0	0	0	0	0	0	0	0	0	0	0	0	0	0	0	0	0	0	0	0	0	0	0	0	0	0	0	0	0	0	0	0	0	0	0	0	0	0	5.29832
sp|P35498|SCN1A_HUMAN;sp|Q99250|SCN2A_HUMAN	MDAQTWPVGFR	0	5.91461	0	0	0	0	0	0	0	0	0	0	0	0	0	0	0	0	0	0	0	0	0	0	0	0	0	0	0	0	0	0	0	0	0	0	0	0	0	0	0	0	0	0	0	0	0	0
sp|Q16822|PCKGM_HUMAN	WNSLEER	0	0	0	0	0	0	0	0	0	0	0	0	0	0	0	0	0	0	0	0	0	0	0	4.91398	0	0	0	0	0	0	0	0	4.43831	0	0	0	0	4.48672	0	0	0	0	0	0	0	0	0	0
sp|O75170|PP6R2_HUMAN	LWSEYDPGAK	0	0	0	0	0	0	0	0	0	0	0	0	0	0	0	0	0	0	0	0	0	0	0	0	5.67552	0	0	0	0	0	0	0	0	0	0	0	0	0	0	0	0	0	0	0	0	0	0	0
sp|P14410|SUIS_HUMAN	ADAWEELR	0	0	0	0	0	0	0	0	0	0	0	0	0	0	0	0	5.18899	0	0	0	0	0	0	0	0	0	0	0	0	0	0	0	0	0	0	0	0	0	0	0	0	0	0	0	0	0	0	0
sp|Q16322|KCA10_HUMAN	EPEYVPWTATSGPGGLR	0	0	0	0	0	0	0	0	0	0	0	0	0	0	0	0	0	0	0	0	0	0	0	0	0	0	0	0	0	0	0	0	0	0	0	8.04088	0	0	0	0	0	0	0	0	0	0	0	0
sp|Q86WP2|GPBP1_HUMAN	AQFPTAMNGGPNMWALTSEER	0	0	0	0	0	0	0	0	0	0	0	0	0	0	0	0	0	0	0	0	0	0	0	0	0	0	0	0	0	0	0	0	0	0	0	4.48462	0	0	0	0	0	0	4.66869	0	0	0	0	0
[truncated: 912 more rows]
[truncated: 82 more columns]

## Sheet: Supplementary Table S7
Supplementary Table S7. The endogenous W>F substitutants detected from 8 pairs of EBV-positive and EBV-negative GC tissues.
[truncated: 205 more rows]

[truncated: 7 more sheets: Supplementary Table S8, Supplementary Table S9, Supplementary Table S10, Supplementary Table S11, Supplementary Table S12, Supplementary Table S13, Supplementary Table S14]
